# Supplementary material for: Identification and application of piwi-interacting RNAs from seminal plasma exosomes in Cynoglossus semilaevis
Source: BMC Genomics. 2020 Apr 15;21:302. doi: 10.1186/s12864-020-6660-7 (PMC7158113; doi:10.1186/s12864-020-6660-7)
Supplement: Supplementary file 1 — Additional file 1 List of 14,006 non repetitive novel piRNAs predicted from both pseudomales (ZW) and male (ZZ) donors of Cynoglossus semilaevis. [file 12864_2020_6660_MOESM1_ESM.xls]

## Sheet: Sheet1
piRNA_id	Sample_ZZ.counts	Sample_ZZ.TPM	Sample_ZW.counts	Sample_ZW.TPM	foldChange	log2FoldChange	pval	padj	expression_Sample_ZZ	expression_Sample_ZW	Sequence	Length
nov-piR-10003	0	0.001	12	0.78982	789.82	9.62538	6.8874e-05	0.000706898	0	0.78982	TCCCCGATTAGCGTCAACTGGTCACCC	27
nov-piR-100038	39	2.29928	14	0.921457	0.400759	-1.31919	0.00524566	0.0292135	2.29928	0.921457	TCTGTCCTGGGCTGCCCGTTGGA	23
nov-piR-100067	0	0.001	2	0.131637	131.637	7.04042	0.186686	0.395404	0	0.131637	TCCGTGATGGTGGTACTGTTGTAC	24
nov-piR-100126	14	0.825381	0	0.001	0.00121156	-9.68892	0.000230901	0.00209987	0.825381	0	AGAGGAGATATATGGATGCAGC	22
nov-piR-100143	13	0.766426	30	1.97455	2.57631	1.36531	0.00134874	0.00998404	0.766426	1.97455	TCAAGTGATGACCAAGTGAGCT	22
nov-piR-100192	5	0.294779	0	0.001	0.00339237	-8.20349	0.0532094	0.174467	0.294779	0	TACCATGTAACGACTCTCCTGTGT	24
nov-piR-100205	15	0.884337	24	1.57964	1.78624	0.836928	0.0437839	0.15086	0.884337	1.57964	AAGCAGGGTCGGGCCTGGTTAGTACTTGGATGGGAG	36
nov-piR-100242	5	0.294779	3	0.197455	0.669841	-0.57811	0.706099	0.739968	0.294779	0.197455	TTGGGACAGTCACTGCAGGAGTAC	24
nov-piR-100251	212	12.4986	234	15.4015	1.23225	0.3013	0.0026354	0.01673	12.4986	15.4015	TGTCACGTCGGAGCGTCAACCGG	23
nov-piR-100259	0	0.001	3	0.197455	197.455	7.62538	0.0846851	0.23922	0	0.197455	TGACTACTTATTCACCCAGACCAGACC	27
nov-piR-100282	0	0.001	4	0.263273	263.273	8.04042	0.038415	0.132759	0	0.263273	TCAGGTAGGCTGTGGCGTTGCAACGA	26
nov-piR-100283	153	9.02024	175	11.5182	1.27693	0.352679	0.003724	0.0219317	9.02024	11.5182	ATTGATTTTTGGATCAGGGAGAT	23
nov-piR-100329	0	0.001	4	0.263273	263.273	8.04042	0.038415	0.132759	0	0.263273	TGCACTGGGACGCTGAAAAAGGC	23
nov-piR-100330	44	2.59406	10	0.658183	0.253728	-1.97865	4.43945e-05	0.000485767	2.59406	0.658183	TGCTTTGCCGGCACGGGGAACACAGG	26
nov-piR-100363	1	0.0589558	13	0.855639	14.5132	3.8593	0.000270228	0.00244518	0.0589558	0.855639	TTTAAACACACACCCGGGAAG	21
nov-piR-100413	0	0.001	2	0.131637	131.637	7.04042	0.186686	0.395404	0	0.131637	TGTAACATGATCCTTTCCATCCTTGGGGA	29
nov-piR-100419	0	0.001	1	0.0658183	65.8183	6.04042	0.411546	0.562327	0	0.0658183	TGAGTCGTGGCTGAGTCGTGG	21
nov-piR-100420	0	0.001	6	0.39491	394.91	8.62538	0.00790478	0.0401388	0	0.39491	ACCCTGAAGGTTCAGAGGACTGGA	24
nov-piR-100484	23	1.35598	19	1.25055	0.922245	-0.116779	0.997586	0.997618	1.35598	1.25055	TACAGGAGAACATGGAGGACCAA	23
nov-piR-100522	0	0.001	13	0.855639	855.639	9.74086	3.12428e-05	0.000350791	0	0.855639	TCAGAAATATCAAGGACATAAACACT	26
nov-piR-100550	0	0.001	3	0.197455	197.455	7.62538	0.0846851	0.23922	0	0.197455	TTGGAGATGGACAACTTTGCCC	22
nov-piR-100573	9	0.530602	13	0.855639	1.61258	0.689371	0.199455	0.42057	0.530602	0.855639	CTCCCACAGAACCAGTTGCCTTGC	24
nov-piR-100584	3	0.176867	0	0.001	0.00565395	-7.46652	0.178239	0.395404	0.176867	0	TTCACATGCAGGGACTGTCTCC	22
nov-piR-10059	0	0.001	4	0.263273	263.273	8.04042	0.038415	0.132759	0	0.263273	AGTTGCACCACAGACTGTCCAGGAGT	26
nov-piR-100600	3	0.176867	0	0.001	0.00565395	-7.46652	0.178239	0.395404	0.176867	0	GTCTGCGTCCAGGTCGTTCTTTG	23
nov-piR-100628	1	0.0589558	0	0.001	0.0169619	-5.88156	0.597057	0.628784	0.0589558	0	ACAGAACCTGAGGAAAGTTCTGACTTTTCAGAACC	35
nov-piR-100652	5	0.294779	0	0.001	0.00339237	-8.20349	0.0532094	0.174467	0.294779	0	GGAAGAGACAGAGGAAGAGAGTGATGGTT	29
nov-piR-100684	15	0.884337	13	0.855639	0.967548	-0.047595	0.893369	0.897271	0.884337	0.855639	TACGCGGATGAAAATGGATGGATGGAT	27
nov-piR-100688	946	55.7722	364	23.9579	0.429567	-1.21905	5.44198e-39	3.35938e-37	55.7722	23.9579	TGTAAACCGGATTACCTTGACT	22
nov-piR-100705	14	0.825381	0	0.001	0.00121156	-9.68892	0.000230901	0.00209987	0.825381	0	TTTGTATCTTGGCTCCAGCGA	21
nov-piR-100714	126	7.42843	88	5.79201	0.779709	-0.358992	0.215628	0.45386	7.42843	5.79201	CGGCCATACCACCCTGAACACGCCCGATCTCGTCTGATC	39
nov-piR-100726	8	0.471646	0	0.001	0.00212023	-8.88156	0.00867896	0.0421569	0.471646	0	ACCAGAACAAGGGGCTCCAGGA	22
nov-piR-100773	0	0.001	23	1.51382	1513.82	10.564	1.15264e-08	2.17073e-07	0	1.51382	CATTCTGTCAGGCCCTTGGAGC	22
nov-piR-100786	0	0.001	1	0.0658183	65.8183	6.04042	0.411546	0.562327	0	0.0658183	AACCAAAAGTCTGGAGAGTCT	21
nov-piR-100819	0	0.001	5	0.329092	329.092	8.36235	0.0174259	0.0720497	0	0.329092	AGGAGGTGCTGGTGGAGCTGGCC	23
nov-piR-100850	6	0.353735	0	0.001	0.00282698	-8.46652	0.0290724	0.113087	0.353735	0	CCAGGAAACAGTGGACATTCTCAAACC	27
nov-piR-100877	0	0.001	12	0.78982	789.82	9.62538	6.8874e-05	0.000706898	0	0.78982	CCTCACTCGTGAACAAGACCC	21
nov-piR-100879	0	0.001	3	0.197455	197.455	7.62538	0.0846851	0.23922	0	0.197455	CTGAGAGTTCTCTGAGAGTTCT	22
nov-piR-100881	3	0.176867	0	0.001	0.00565395	-7.46652	0.178239	0.395404	0.176867	0	TCTTTCAGCTGTGTGTGAGCCT	22
nov-piR-100897	28	1.65076	0	0.001	0.000605781	-10.6889	4.87898e-08	8.62676e-07	1.65076	0	ACAGAATGCTCTCTGCACAAAC	22
nov-piR-100905	0	0.001	8	0.526547	526.547	9.04042	0.00162659	0.0108944	0	0.526547	TCCGAACAACACGATCTTTGG	21
nov-piR-10094	14	0.825381	15	0.987275	1.19614	0.258392	0.486712	0.628784	0.825381	0.987275	TGACCCCTGAGCTGTTCTGACA	22
nov-piR-100957	0	0.001	18	1.18473	1184.73	10.2103	6.00096e-07	9.12486e-06	0	1.18473	TGCGTTGAGAGACCAGTTTACCAGATC	27
nov-piR-101068	0	0.001	5	0.329092	329.092	8.36235	0.0174259	0.0720497	0	0.329092	AATTCACTGACGGGCATTTCC	21
nov-piR-101078	8	0.471646	7	0.460728	0.976851	-0.0337892	0.897579	0.901253	0.471646	0.460728	GCCCGAATGATCCTCGGTGGTC	22
nov-piR-101109	7	0.412691	3	0.197455	0.478458	-1.06354	0.369125	0.562327	0.412691	0.197455	ACAGCACTCTGTGACCTCGGCC	22
nov-piR-101124	19	1.12016	1	0.0658183	0.058758	-4.08907	0.000113247	0.0011492	1.12016	0.0658183	ACGGCCATACCACCCTGAACACGCCCGATC	30
nov-piR-101146	26	1.53285	74	4.87056	3.17745	1.66787	6.97998e-09	1.35075e-07	1.53285	4.87056	TCTGACTGACTGACTGACTGACTGACT	27
nov-piR-10115	0	0.001	3	0.197455	197.455	7.62538	0.0846851	0.23922	0	0.197455	AGCATCAACATCTTCCACTGTCTG	24
nov-piR-101156	0	0.001	2	0.131637	131.637	7.04042	0.186686	0.395404	0	0.131637	TCATCGGCATAGAGAATGAGA	21
nov-piR-101231	1	0.0589558	0	0.001	0.0169619	-5.88156	0.597057	0.628784	0.0589558	0	GTTTTTTCACCGATCGACCAGCAGGGCTGTAAG	33
nov-piR-101232	0	0.001	3	0.197455	197.455	7.62538	0.0846851	0.23922	0	0.197455	AGAAGGAGGAGGAGAAGGAAC	21
nov-piR-101240	2	0.117912	0	0.001	0.00848093	-6.88156	0.326219	0.562327	0.117912	0	GACATTTCGTACTGAGAGGCATGTACC	27
nov-piR-101265	0	0.001	11	0.724002	724.002	9.49985	0.000151831	0.00143454	0	0.724002	TGCTCAACATTCGCTCGCTGACAGA	25
nov-piR-101273	0	0.001	3	0.197455	197.455	7.62538	0.0846851	0.23922	0	0.197455	AGGCTGCAAACGCTGAGAGCGGGGAACA	28
nov-piR-101277	0	0.001	2	0.131637	131.637	7.04042	0.186686	0.395404	0	0.131637	GACCCAAGAAGTGCGGACTTTC	22
nov-piR-10130	51	3.00675	27	1.7771	0.591036	-0.758682	0.0576493	0.188776	3.00675	1.7771	CGGTACAGTTACACTGCGAATGGCTC	26
nov-piR-101348	12	0.70747	14	0.921457	1.30247	0.381248	0.383541	0.562327	0.70747	0.921457	TGCCCAGTGAATTGAACAATTT	22
nov-piR-101353	0	0.001	1	0.0658183	65.8183	6.04042	0.411546	0.562327	0	0.0658183	ACCCCGGCCTAAGATTGTTACTCTAA	26
nov-piR-101355	1	0.0589558	10	0.658183	11.164	3.48078	0.00234636	0.0155219	0.0589558	0.658183	TAAGTGTGGCTAAAGATGAGGA	22
nov-piR-101435	0	0.001	2	0.131637	131.637	7.04042	0.186686	0.395404	0	0.131637	TTAACTCACATTGTACTGTATACGTCCA	28
nov-piR-101454	0	0.001	2	0.131637	131.637	7.04042	0.186686	0.395404	0	0.131637	TCGCCTACAGAACCAACAGGTC	22
nov-piR-10146	0	0.001	5	0.329092	329.092	8.36235	0.0174259	0.0720497	0	0.329092	CGACTGGCACTTCGGCAAAGG	21
nov-piR-10148	0	0.001	3	0.197455	197.455	7.62538	0.0846851	0.23922	0	0.197455	CCCGGATTCGTTGATCAACTTCGACA	26
nov-piR-101485	0	0.001	7	0.460728	460.728	8.84777	0.00358578	0.0211299	0	0.460728	AGACGACGTGACCGAGGCTCCAAAGGAAA	29
nov-piR-101492	1	0.0589558	4	0.263273	4.46561	2.15886	0.143361	0.378848	0.0589558	0.263273	CACAATCGGTACTAAGGCCTTT	22
nov-piR-101520	0	0.001	8	0.526547	526.547	9.04042	0.00162659	0.0108944	0	0.526547	AAGCTGTATGATTCCAATGAAAAATATGT	29
nov-piR-101523	19	1.12016	0	0.001	0.000892729	-10.1295	1.12432e-05	0.000139862	1.12016	0	TGTGTGGAGATTGAGAACCGGA	22
nov-piR-101577	0	0.001	3	0.197455	197.455	7.62538	0.0846851	0.23922	0	0.197455	TGAACCCAGGACTCTCTGCTC	21
nov-piR-101590	10	0.589558	4	0.263273	0.446561	-1.16307	0.22969	0.482641	0.589558	0.263273	TGCAGTGATGAGCCTCGAGGT	21
nov-piR-101601	0	0.001	15	0.987275	987.275	9.94731	6.42892e-06	8.222e-05	0	0.987275	CGAGATGTAAATGTTGGACAC	21
nov-piR-101613	0	0.001	3	0.197455	197.455	7.62538	0.0846851	0.23922	0	0.197455	TGACTACAAGATTGTTCCTCT	21
nov-piR-10162	0	0.001	3	0.197455	197.455	7.62538	0.0846851	0.23922	0	0.197455	TGACCCCAGTCACTGTTACAAGGTATTC	28
nov-piR-101626	11	0.648514	7	0.460728	0.710437	-0.493221	0.611236	0.643517	0.648514	0.460728	TACAGTGCTGTTTATGTGGAGGGGGAG	27
nov-piR-101637	0	0.001	2	0.131637	131.637	7.04042	0.186686	0.395404	0	0.131637	TCTGATGAGTCTGGTCCAGACGGACC	26
nov-piR-10164	0	0.001	1	0.0658183	65.8183	6.04042	0.411546	0.562327	0	0.0658183	TGGCGGAGAGAAAGACGACTCAAAC	25
nov-piR-101643	29	1.70972	22	1.448	0.846925	-0.239694	0.765129	0.799135	1.70972	1.448	TAACTAACTAAGGCCGGTAAA	21
nov-piR-101653	21	1.23807	7	0.460728	0.372134	-1.42611	0.0312483	0.121422	1.23807	0.460728	GTACGTGATGACAAGCTCTGTATGAAATTGTT	32
nov-piR-101673	0	0.001	2	0.131637	131.637	7.04042	0.186686	0.395404	0	0.131637	TAACTGAGAATAGACTTAAACCATTGGT	28
nov-piR-101678	0	0.001	2	0.131637	131.637	7.04042	0.186686	0.395404	0	0.131637	TTTCTGCTGACACTCTGGTGGTGG	24
nov-piR-101711	1	0.0589558	1	0.0658183	1.1164	0.158856	0.861266	0.867576	0.0589558	0.0658183	CTTGGACATTGTGGGATATCACTGCAGAACATTT	34
nov-piR-101728	0	0.001	3	0.197455	197.455	7.62538	0.0846851	0.23922	0	0.197455	TTTTGGACACACTCGACTACTTGACTG	27
nov-piR-101821	21	1.23807	6	0.39491	0.318972	-1.6485	0.0155409	0.0719903	1.23807	0.39491	AAGTGGCTGTGGACCGGGACC	21
nov-piR-101878	257	15.1516	148	9.74112	0.642908	-0.637315	0.0003396	0.00293104	15.1516	9.74112	ACACTGGGCTGGCGTGAGGAC	21
nov-piR-101880	0	0.001	2	0.131637	131.637	7.04042	0.186686	0.395404	0	0.131637	TGGAAGACGTGAACATGCTGCTCAACACCGGCG	33
nov-piR-101927	9	0.530602	0	0.001	0.00188465	-9.05149	0.00474199	0.0265613	0.530602	0	GCAGTGAGAGCTCAGCCGGAGTGGA	25
nov-piR-101934	13	0.766426	26	1.71128	2.2328	1.15886	0.00787146	0.0401388	0.766426	1.71128	TGGATATGATGAAACACCCAGCTCACTGACATAAAAT	37
nov-piR-101949	5	0.294779	0	0.001	0.00339237	-8.20349	0.0532094	0.174467	0.294779	0	GCTGGCTGTGGCCTTCTTCAATGAAGG	27
nov-piR-101997	0	0.001	5	0.329092	329.092	8.36235	0.0174259	0.0720497	0	0.329092	AAACGCTGTGATCGTGGCTAAATCTCCGGC	30
nov-piR-102	0	0.001	1	0.0658183	65.8183	6.04042	0.411546	0.562327	0	0.0658183	GATGATGATGATGCGGACGACA	22
nov-piR-102008	0	0.001	23	1.51382	1513.82	10.564	1.15264e-08	2.17073e-07	0	1.51382	CAGAAAGACAGGAGATCCCGGGA	23
nov-piR-102031	2	0.117912	28	1.84291	15.6296	3.96621	3.24794e-08	5.84509e-07	0.117912	1.84291	GCACAATTTTTAATCCCGGGATTTGTGGAGGACTT	35
nov-piR-102087	14	0.825381	0	0.001	0.00121156	-9.68892	0.000230901	0.00209987	0.825381	0	CGGTCACTGTGGTCGGTCACT	21
nov-piR-102099	9	0.530602	7	0.460728	0.868312	-0.203714	0.92441	0.927739	0.530602	0.460728	TGGCTCCCAACTGTTCAACATA	22
nov-piR-102159	17	1.00225	5	0.329092	0.328353	-1.60668	0.0342724	0.132412	1.00225	0.329092	GACCAGAGTCTGGACCAGAGT	21
nov-piR-102181	0	0.001	8	0.526547	526.547	9.04042	0.00162659	0.0108944	0	0.526547	ACACCAATAAGGCAACAGGACCTGAT	26
nov-piR-10221	9	0.530602	38	2.5011	4.71369	2.23686	7.26273e-07	1.1018e-05	0.530602	2.5011	TTGGCAACTGAAGCTCGGTCGGT	23
nov-piR-102210	0	0.001	2	0.131637	131.637	7.04042	0.186686	0.395404	0	0.131637	TTGAAAACTTTACCCAATACCCCGCCTT	28
nov-piR-102225	0	0.001	5	0.329092	329.092	8.36235	0.0174259	0.0720497	0	0.329092	GCAAGACCGAGATGGAGATGGTGAAAATTCTGAAAGAGA	39
nov-piR-102232	44	2.59406	16	1.05309	0.405964	-1.30058	0.00333376	0.021001	2.59406	1.05309	TGAGCGGGCAAGGAGGGATGTGAATC	26
nov-piR-102246	0	0.001	2	0.131637	131.637	7.04042	0.186686	0.395404	0	0.131637	TGTATCATTGGCTGGACACCTGTC	24
nov-piR-102254	13	0.766426	0	0.001	0.00130476	-9.582	0.000422603	0.00350818	0.766426	0	AAAACACATCCTGACATGTAGTTCT	25
nov-piR-102255	0	0.001	2	0.131637	131.637	7.04042	0.186686	0.395404	0	0.131637	CCATTCACTTGGTCTATTGCCTG	23
nov-piR-102259	0	0.001	2	0.131637	131.637	7.04042	0.186686	0.395404	0	0.131637	TTCACCTGAACTGAAATCAAATCAAAGA	28
nov-piR-102270	0	0.001	13	0.855639	855.639	9.74086	3.12428e-05	0.000350791	0	0.855639	CATGAACACTGCCGTAGATACT	22
nov-piR-10232	0	0.001	4	0.263273	263.273	8.04042	0.038415	0.132759	0	0.263273	TAAAATAAGCTGGCGAGAGAT	21
nov-piR-102365	7	0.412691	34	2.23782	5.42252	2.43896	8.96999e-07	1.35588e-05	0.412691	2.23782	CTGAGCAGGGTGACTTAAGTG	21
nov-piR-102403	0	0.001	3	0.197455	197.455	7.62538	0.0846851	0.23922	0	0.197455	TGTTGGAAGAGGAAGGGGCCC	21
nov-piR-102410	0	0.001	1	0.0658183	65.8183	6.04042	0.411546	0.562327	0	0.0658183	TTTCGGAGGTTAAACTCGGTACC	23
nov-piR-10244	0	0.001	25	1.64546	1645.46	10.6843	2.37182e-09	4.73491e-08	0	1.64546	ACCCGCCCGTCCCTGTCCTCAG	22
nov-piR-102454	2	0.117912	1	0.0658183	0.558201	-0.841144	0.770159	0.799135	0.117912	0.0658183	GGTTTCATAGTGTAGTGGTAATCACGTCTG	30
nov-piR-102474	22	1.29703	37	2.43528	1.87758	0.908878	0.0077066	0.0401388	1.29703	2.43528	CAATGGCAATTTTTGACGGTCTCTACGGAGACTG	34
nov-piR-102492	8	0.471646	12	0.78982	1.6746	0.743818	0.192835	0.407817	0.471646	0.78982	TTTGGATCCGGAGGATTTTCA	21
nov-piR-102496	0	0.001	17	1.11891	1118.91	10.1279	1.3229e-06	1.9153e-05	0	1.11891	CTTTGCCAGACACGGGATTCCTCAAG	26
nov-piR-102538	0	0.001	3	0.197455	197.455	7.62538	0.0846851	0.23922	0	0.197455	GGAAATGGAGGGCAGACGAAGCTC	24
nov-piR-102552	2	0.117912	5	0.329092	2.791	1.48078	0.183798	0.395404	0.117912	0.329092	ACCATGGAGATCTACCTTGAAGAGTACAACAACTGCAG	38
nov-piR-102577	13	0.766426	24	1.57964	2.06105	1.04338	0.0179247	0.074072	0.766426	1.57964	TCTTGGCGAAAAGAATTGCTGTCC	24
nov-piR-102589	0	0.001	1	0.0658183	65.8183	6.04042	0.411546	0.562327	0	0.0658183	GGAAAAATAGTGTGGCAGAGC	21
nov-piR-102593	0	0.001	16	1.05309	1053.09	10.0404	2.9163e-06	4.01557e-05	0	1.05309	CACCGAGACATGGCTGGACGACA	23
nov-piR-102604	16	0.943293	32	2.10619	2.2328	1.15886	0.00315216	0.0198747	0.943293	2.10619	TCCTCCTCTCTGAGCTCCTCCTCTCTGTG	29
nov-piR-102609	0	0.001	3	0.197455	197.455	7.62538	0.0846851	0.23922	0	0.197455	CTCCAAAACACAGAGCCCTGTT	22
nov-piR-102669	3	0.176867	0	0.001	0.00565395	-7.46652	0.178239	0.395404	0.176867	0	CGGTGATCTCGTGGCTGGTTGTTAAAAAACACATG	35
nov-piR-102670	1479	87.1956	1027	67.5954	0.775216	-0.36733	1.00405e-05	0.000127416	87.1956	67.5954	GGTCCCTGGTGGTCTAGTGGTTAGGATTCGGCGCTC	36
nov-piR-102703	0	0.001	6	0.39491	394.91	8.62538	0.00790478	0.0401388	0	0.39491	TCATTTAATCGCCAGCTAGCCAC	23
nov-piR-102718	7	0.412691	0	0.001	0.00242312	-8.68892	0.0158845	0.0719903	0.412691	0	GGATGATGACGGGCTGCCAGTT	22
nov-piR-102724	0	0.001	5	0.329092	329.092	8.36235	0.0174259	0.0720497	0	0.329092	CCGAAGCCAAGCCGATCTCATGTGCCTGTT	30
nov-piR-102755	5	0.294779	7	0.460728	1.56296	0.644283	0.371722	0.562327	0.294779	0.460728	TATAACGAGACTGATGCTGCTGCAGA	26
nov-piR-102769	0	0.001	1	0.0658183	65.8183	6.04042	0.411546	0.562327	0	0.0658183	TCAAAGGTCAGAATTTCCATC	21
nov-piR-10280	0	0.001	1	0.0658183	65.8183	6.04042	0.411546	0.562327	0	0.0658183	TGAGTCCACTGAAAGGTATTAACCGCC	27
nov-piR-102822	1	0.0589558	46	3.02764	51.3545	5.68242	3.90699e-15	1.17631e-13	0.0589558	3.02764	CTCCAGAGTAGAAAAGGGTCCAGCC	25
nov-piR-102826	19	1.12016	10	0.658183	0.58758	-0.767144	0.253183	0.530782	1.12016	0.658183	GCAAAGAGAATGGAAATGGCTGTGGT	26
nov-piR-102831	3	0.176867	0	0.001	0.00565395	-7.46652	0.178239	0.395404	0.176867	0	ACCGGTGAGACATGGCAGTGA	21
nov-piR-102840	0	0.001	1	0.0658183	65.8183	6.04042	0.411546	0.562327	0	0.0658183	TGCAGGGGACAGAGGTCAACTTTACGG	27
nov-piR-102844	5	0.294779	0	0.001	0.00339237	-8.20349	0.0532094	0.174467	0.294779	0	TGGCCTGAAGATGTTTTCTCT	21
nov-piR-102864	0	0.001	5	0.329092	329.092	8.36235	0.0174259	0.0720497	0	0.329092	GAATGAGGAGCTGAAGTCGGAGATC	25
nov-piR-102886	0	0.001	18	1.18473	1184.73	10.2103	6.00096e-07	9.12486e-06	0	1.18473	CGAGAAAATTCTTGAGAAACTTTGATGTCC	30
nov-piR-102893	7	0.412691	0	0.001	0.00242312	-8.68892	0.0158845	0.0719903	0.412691	0	TTTGCCTGTAATGTCCAACAT	21
nov-piR-102913	0	0.001	4	0.263273	263.273	8.04042	0.038415	0.132759	0	0.263273	GACCAGAATGAATGAAGCGAACTC	24
nov-piR-102924	2	0.117912	0	0.001	0.00848093	-6.88156	0.326219	0.562327	0.117912	0	ATACAATGACTGTAAAACAATAAAATGTCAT	31
nov-piR-102926	19	1.12016	50	3.29092	2.9379	1.55478	5.74371e-06	7.69669e-05	1.12016	3.29092	CCTGGCAGGGGAGATACCATGATCAAGAAGGTGGT	35
nov-piR-10299	91	5.36498	40	2.63273	0.490726	-1.02701	0.000578382	0.00476779	5.36498	2.63273	TATATCCTGCTGTAACTCCAGC	22
nov-piR-103024	0	0.001	46	3.02764	3027.64	11.564	1.4644e-16	4.74109e-15	0	3.02764	GTCAGTCAGACAGTCAGTCAGA	22
nov-piR-103026	2	0.117912	0	0.001	0.00848093	-6.88156	0.326219	0.562327	0.117912	0	TGAGGATGATGAGACCTGTGGTGT	24
nov-piR-103075	2	0.117912	0	0.001	0.00848093	-6.88156	0.326219	0.562327	0.117912	0	TTCCCTGTGTTTCCCTGTGTTTTCCCCAT	29
nov-piR-103083	13	0.766426	0	0.001	0.00130476	-9.582	0.000422603	0.00350818	0.766426	0	AGGTATCGTGGGAAGACATCC	21
nov-piR-103114	0	0.001	3	0.197455	197.455	7.62538	0.0846851	0.23922	0	0.197455	ACAACATGGACCAAGAACTCT	21
nov-piR-103119	0	0.001	4	0.263273	263.273	8.04042	0.038415	0.132759	0	0.263273	GCTCAGATCTCTAATACAGTC	21
nov-piR-10312	10	0.589558	0	0.001	0.00169619	-9.20349	0.00259092	0.0164499	0.589558	0	TAGAAGTAGAGATGGTATGGCT	22
nov-piR-103120	34	2.0045	17	1.11891	0.558201	-0.841144	0.0873386	0.24661	2.0045	1.11891	TTGACTTGGACTCGACTCGGACT	23
nov-piR-103142	0	0.001	3	0.197455	197.455	7.62538	0.0846851	0.23922	0	0.197455	TCTGCCAGTACCACGAGATGAGAAACA	27
nov-piR-103152	7	0.412691	2	0.131637	0.318972	-1.6485	0.191199	0.404562	0.412691	0.131637	GATTGCATAAAATTGTGTCCCTGAGT	26
nov-piR-103165	6	0.353735	0	0.001	0.00282698	-8.46652	0.0290724	0.113087	0.353735	0	TATCGTAGAGGTTGGGGTCTGA	22
nov-piR-103178	0	0.001	3	0.197455	197.455	7.62538	0.0846851	0.23922	0	0.197455	TCCAGTCTCTGATGCTTCAATTC	23
nov-piR-103205	3	0.176867	0	0.001	0.00565395	-7.46652	0.178239	0.395404	0.176867	0	CCGAAAACTAAGCAACACCGA	21
nov-piR-103230	19	1.12016	8	0.526547	0.470064	-1.08907	0.106942	0.288036	1.12016	0.526547	TACTTTCATGTGGACAACCTGCA	23
nov-piR-10328	0	0.001	8	0.526547	526.547	9.04042	0.00162659	0.0108944	0	0.526547	AACTCAGAGTTCCCTCTAATAC	22
nov-piR-10330	1	0.0589558	29	1.90873	32.3756	5.01684	1.74659e-09	3.5684e-08	0.0589558	1.90873	TGGAAGGAAGGAAGGAAGGGTGGAA	25
nov-piR-103308	0	0.001	3	0.197455	197.455	7.62538	0.0846851	0.23922	0	0.197455	ATCGCCCGTCACCCTCCCCAAAACC	25
nov-piR-103316	10	0.589558	5	0.329092	0.558201	-0.841144	0.379135	0.562327	0.589558	0.329092	ACCCGGATAGCCGGCCTCCCTC	22
nov-piR-103327	0	0.001	3	0.197455	197.455	7.62538	0.0846851	0.23922	0	0.197455	TCCATCTGGCAGCTCATCTAT	21
nov-piR-10335	0	0.001	2	0.131637	131.637	7.04042	0.186686	0.395404	0	0.131637	CACCATCTGAGAACGGTTTGCCATGC	26
nov-piR-103356	14	0.825381	12	0.78982	0.956915	-0.0635366	0.91781	0.921326	0.825381	0.78982	TCAGCCTCCGACCCACTCCCTT	22
nov-piR-103375	31	1.82763	45	2.96183	1.62058	0.696513	0.0157199	0.0719903	1.82763	2.96183	TGCACAGTGACACCAAGGAATCCCCTCA	28
nov-piR-103377	393	23.1696	45180	2973.67	128.344	7.00387	0	0	23.1696	2973.67	AGTCCCTGGTAGTCTAGTGGTTAGGATTCGGCGCTC	36
nov-piR-10338	8	0.471646	7	0.460728	0.976851	-0.0337892	0.897579	0.901253	0.471646	0.460728	TCATCGACGAGGTCAGCATGGACGGC	26
nov-piR-103423	0	0.001	1	0.0658183	65.8183	6.04042	0.411546	0.562327	0	0.0658183	CATCCCCTGCTCTGCCCATAAGCCT	25
nov-piR-103457	1	0.0589558	0	0.001	0.0169619	-5.88156	0.597057	0.628784	0.0589558	0	AAAAGGAAGACGAGGGAGTATGAGCAGCTGAAGAGAGCA	39
nov-piR-10346	0	0.001	4	0.263273	263.273	8.04042	0.038415	0.132759	0	0.263273	GCTCCTGTCGACACATCTGTTC	22
nov-piR-103473	1	0.0589558	0	0.001	0.0169619	-5.88156	0.597057	0.628784	0.0589558	0	AAATTCTTGGATTTATGAAAGACGAACAACTGCGA	35
nov-piR-103474	0	0.001	3	0.197455	197.455	7.62538	0.0846851	0.23922	0	0.197455	TCCCACCCTCTGGACTCGAAC	21
nov-piR-10349	1	0.0589558	2	0.131637	2.2328	1.15886	0.49269	0.628784	0.0589558	0.131637	TGCCTCCGGCGCTGTTACTTT	21
nov-piR-103495	3	0.176867	13	0.855639	4.83774	2.27433	0.00410331	0.0241316	0.176867	0.855639	AGACAATGTACTCTGGCAGAGGCTT	25
nov-piR-103502	35	2.06345	21	1.38219	0.669841	-0.57811	0.245615	0.51555	2.06345	1.38219	TGTAGTTGGTGTGACATGGTAGT	23
nov-piR-103518	6	0.353735	30	1.97455	5.58201	2.48078	3.31728e-06	4.53735e-05	0.353735	1.97455	TGCTGTCTTCACTCATTCCTCC	22
nov-piR-103520	23	1.35598	48	3.15928	2.32988	1.22026	0.000170495	0.00160495	1.35598	3.15928	TGGTACGATCATGAACAGTTTTTGCCGAC	29
nov-piR-10353	0	0.001	3	0.197455	197.455	7.62538	0.0846851	0.23922	0	0.197455	CATGGGGAAGATAAAGACATAATGCAGT	28
nov-piR-103599	0	0.001	6	0.39491	394.91	8.62538	0.00790478	0.0401388	0	0.39491	GAAGAGCGTTGGGGGGGCCGGCT	23
nov-piR-103634	0	0.001	2	0.131637	131.637	7.04042	0.186686	0.395404	0	0.131637	TGCTGTAAAAAACAAAATCCCCGAGAAT	28
nov-piR-103678	30	1.76867	37	2.43528	1.3769	0.461419	0.105693	0.284756	1.76867	2.43528	CCACCCTTCCTTCCTTCCTTCCACCCT	27
nov-piR-103682	18	1.0612	1	0.0658183	0.0620223	-4.01107	0.000197934	0.00185659	1.0612	0.0658183	AACCCGTCAGGAAAGGTTGCTT	22
nov-piR-10370	3	0.176867	1	0.0658183	0.372134	-1.42611	0.501651	0.628784	0.176867	0.0658183	TGGCAGGGGAGATACCATGATCAAG	25
nov-piR-103801	10	0.589558	0	0.001	0.00169619	-9.20349	0.00259092	0.0164499	0.589558	0	TGCTGGACCATGAGGCTTTGTC	22
nov-piR-10382	6	0.353735	0	0.001	0.00282698	-8.46652	0.0290724	0.113087	0.353735	0	GCGAGCTCTGCGACTGTATCC	21
nov-piR-1039	0	0.001	5	0.329092	329.092	8.36235	0.0174259	0.0720497	0	0.329092	CGTCGCGGAGGATGAACAGCT	21
nov-piR-103926	0	0.001	1	0.0658183	65.8183	6.04042	0.411546	0.562327	0	0.0658183	GGAGAGCTACTCTGAAGAGGAGG	23
nov-piR-103955	6	0.353735	0	0.001	0.00282698	-8.46652	0.0290724	0.113087	0.353735	0	ATAGCCACGGAACCCGAGGAGC	22
nov-piR-103976	0	0.001	9	0.592365	592.365	9.21034	0.000737858	0.00573156	0	0.592365	CCCTGACAAGCCAAAGTTTCTGAGAT	26
nov-piR-104015	4	0.235823	0	0.001	0.00424046	-7.88156	0.0973857	0.263199	0.235823	0	CAGGATAACAACCGAAAGGGAAACGAGA	28
nov-piR-104029	10	0.589558	11	0.724002	1.22804	0.296359	0.513471	0.628784	0.589558	0.724002	TCCTGAATGTATCTCTCCATAGCCTCTC	28
nov-piR-104031	27	1.59181	4	0.263273	0.165393	-2.59603	0.000161496	0.00152367	1.59181	0.263273	TGGTGGATTCTGTGAGAGACT	21
nov-piR-104064	0	0.001	5	0.329092	329.092	8.36235	0.0174259	0.0720497	0	0.329092	CCTGGCTCTCCGTCTCCGCTCT	22
nov-piR-104072	0	0.001	2	0.131637	131.637	7.04042	0.186686	0.395404	0	0.131637	TGACTATGGGCCTTTACTTACT	22
nov-piR-104095	245	14.4442	1197	78.7846	5.45442	2.44743	5.22573e-192	9.53686e-190	14.4442	78.7846	CACGAATGATGATTTCAGTGCGTTAGACTTCTGAT	35
nov-piR-104121	0	0.001	14	0.921457	921.457	9.84777	1.41724e-05	0.000170334	0	0.921457	AGACACCAGAGCTAACGTTACC	22
nov-piR-10413	3116	183.706	6267	412.484	2.24534	1.16694	0	0	183.706	412.484	ACCTTGGCTTTAGACTGCTTACTGCTT	27
nov-piR-104130	1	0.0589558	0	0.001	0.0169619	-5.88156	0.597057	0.628784	0.0589558	0	GGAGAAAACGGAAGAGGCTTATT	23
nov-piR-104161	15	0.884337	0	0.001	0.00113079	-9.78845	0.000126159	0.00124466	0.884337	0	CTGGACTGGACTAGACTGGACT	22
nov-piR-104162	7	0.412691	0	0.001	0.00242312	-8.68892	0.0158845	0.0719903	0.412691	0	TGAAGTGGACCTCAATAAGAA	21
nov-piR-104194	0	0.001	8	0.526547	526.547	9.04042	0.00162659	0.0108944	0	0.526547	AGGAAGAGGACGCCCCGAGCATC	23
nov-piR-104197	0	0.001	4	0.263273	263.273	8.04042	0.038415	0.132759	0	0.263273	ACTTCTTCACTTGAACACAAACCT	24
nov-piR-104198	0	0.001	2	0.131637	131.637	7.04042	0.186686	0.395404	0	0.131637	TGGAATATTAGACATTTGAGGT	22
nov-piR-104217	0	0.001	8	0.526547	526.547	9.04042	0.00162659	0.0108944	0	0.526547	TCTGCATGTTGCTGACGCCAGCT	23
nov-piR-104240	14	0.825381	2	0.131637	0.159486	-2.6485	0.00750362	0.0401388	0.825381	0.131637	ATCCCTGGTGGTCTAGTGGTTAGGATTCGGCGC	33
nov-piR-104259	8	0.471646	0	0.001	0.00212023	-8.88156	0.00867896	0.0421569	0.471646	0	AACATCTGACATTTATCAACCACT	24
nov-piR-104296	14	0.825381	5	0.329092	0.398715	-1.32657	0.103648	0.279778	0.825381	0.329092	TACGGACGTACACTGGCCAGCC	22
nov-piR-104311	0	0.001	4	0.263273	263.273	8.04042	0.038415	0.132759	0	0.263273	GGCAAGGAACAGACATAAAGAAGA	24
nov-piR-104316	9	0.530602	19	1.25055	2.35685	1.23686	0.0177113	0.0731966	0.530602	1.25055	TGCACTGGGAGGAAACTGAAATCTGT	26
nov-piR-104318	0	0.001	4	0.263273	263.273	8.04042	0.038415	0.132759	0	0.263273	TCCAAGCTGCTCCTGCTGATCACT	24
nov-piR-104323	11	0.648514	18	1.18473	1.82684	0.869349	0.0731064	0.238153	0.648514	1.18473	CGTTATTCCCTTACTGCGCTT	21
nov-piR-104346	31	1.82763	49	3.2251	1.76463	0.819369	0.00446321	0.026218	1.82763	3.2251	ACGGGTTAGGCTCTCGGGAGC	21
nov-piR-104389	0	0.001	2	0.131637	131.637	7.04042	0.186686	0.395404	0	0.131637	TTCCTGAATTCCTGCTTCTGC	21
nov-piR-1044	0	0.001	1	0.0658183	65.8183	6.04042	0.411546	0.562327	0	0.0658183	TCAGAGAGTCTGGTGTCTGCAAGTCC	26
nov-piR-10445	1	0.0589558	0	0.001	0.0169619	-5.88156	0.597057	0.628784	0.0589558	0	TGAATACACTGGAGAAGGACATCTAACAATAGATC	35
nov-piR-104488	0	0.001	6	0.39491	394.91	8.62538	0.00790478	0.0401388	0	0.39491	CACGAAGGGACGACCGGCCGCC	22
nov-piR-104510	0	0.001	1	0.0658183	65.8183	6.04042	0.411546	0.562327	0	0.0658183	CACCCTTGCTGAATGTCGAGCTCTGAGC	28
nov-piR-104533	80	4.71646	10	0.658183	0.13955	-2.84114	3.02375e-12	7.65964e-11	4.71646	0.658183	TGGGAATCTCGACTGCATAATTTCTGGTAGT	31
nov-piR-104534	8	0.471646	0	0.001	0.00212023	-8.88156	0.00867896	0.0421569	0.471646	0	ACCAGGACCTGGACCTGGACC	21
nov-piR-104535	0	0.001	1	0.0658183	65.8183	6.04042	0.411546	0.562327	0	0.0658183	GAACCAGAGAAGAACCAGAGAAGA	24
nov-piR-10458	67	3.95004	29	1.90873	0.483219	-1.04925	0.00266219	0.0168885	3.95004	1.90873	TGATAGAGGAGGATTTTGGCACAGGGA	27
nov-piR-104583	0	0.001	2	0.131637	131.637	7.04042	0.186686	0.395404	0	0.131637	GATGGTTGGTGGTGATGACGT	21
nov-piR-104601	12	0.70747	11	0.724002	1.02337	0.0333249	0.797528	0.826256	0.70747	0.724002	TCCCCGGGCTGGGCAACAATTGT	23
nov-piR-104605	0	0.001	7	0.460728	460.728	8.84777	0.00358578	0.0211299	0	0.460728	TCTTTGGTGCCTGTGATGTCCTTGA	25
nov-piR-104613	430	25.351	609	40.0834	1.58114	0.660961	1.13878e-17	3.89526e-16	25.351	40.0834	CCAGGCGGCCCGGGTTCGACTCCCGGTATGGGAAC	35
nov-piR-104624	8	0.471646	0	0.001	0.00212023	-8.88156	0.00867896	0.0421569	0.471646	0	TGGAGACAGCGGGCGGTGGTT	21
nov-piR-104635	2	0.117912	0	0.001	0.00848093	-6.88156	0.326219	0.562327	0.117912	0	TATCTGAACAGAAAACGTCACATCTCTC	28
nov-piR-104640	3	0.176867	0	0.001	0.00565395	-7.46652	0.178239	0.395404	0.176867	0	TGGACCAGGGGCCGACAGAGACC	23
nov-piR-10466	2	0.117912	45	2.96183	25.119	4.65071	1.12615e-13	3.14076e-12	0.117912	2.96183	ACTCTGAGAACGGCACTGAGAAGGTC	26
nov-piR-10467	0	0.001	1	0.0658183	65.8183	6.04042	0.411546	0.562327	0	0.0658183	TTCTGTTAGTCAACTGGACGT	21
nov-piR-104679	11	0.648514	33	2.17201	3.3492	1.74382	7.46919e-05	0.000764022	0.648514	2.17201	GCTGGCGGGAGCCCCGGGGAGAGTT	25
nov-piR-104721	26	1.53285	4	0.263273	0.171754	-2.54158	0.00026027	0.00236181	1.53285	0.263273	ATGGACCGTTGAGAACCAGTTC	22
nov-piR-104722	0	0.001	4	0.263273	263.273	8.04042	0.038415	0.132759	0	0.263273	TGAAGGTCAATGAGTTCCAGC	21
nov-piR-104740	5	0.294779	9	0.592365	2.00952	1.00685	0.162307	0.395404	0.294779	0.592365	TGAGAGAAGACAGAGTGGAAACAATC	26
nov-piR-104762	0	0.001	9	0.592365	592.365	9.21034	0.000737858	0.00573156	0	0.592365	ACCCTGAACACGCCCGATCTCGTCTGATCTCG	32
nov-piR-104779	0	0.001	3	0.197455	197.455	7.62538	0.0846851	0.23922	0	0.197455	TCAGCCCGCACCACCAGACTCAC	23
nov-piR-104784	1	0.0589558	5	0.329092	5.58201	2.48078	0.0745527	0.23922	0.0589558	0.329092	GTCCGGTTGCCTAACAGAACC	21
nov-piR-104787	13	0.766426	20	1.31637	1.71754	0.780344	0.0806953	0.23922	0.766426	1.31637	TGTGGCGTCTCCGTCTGAAATCTTCGA	27
nov-piR-10480	0	0.001	2	0.131637	131.637	7.04042	0.186686	0.395404	0	0.131637	GGTTTACAGGACGGTGGTGAC	21
nov-piR-104810	0	0.001	1	0.0658183	65.8183	6.04042	0.411546	0.562327	0	0.0658183	GATGAAAGCAGACTCTCACTGGACT	25
nov-piR-104843	31	1.82763	21	1.38219	0.756272	-0.403023	0.484824	0.628784	1.82763	1.38219	TAAGCGGATGAAAATGGATGGATTT	25
nov-piR-104865	2	0.117912	0	0.001	0.00848093	-6.88156	0.326219	0.562327	0.117912	0	AAAACTGGGTCACGGGAACAGCTCCACACAAAAG	34
nov-piR-104912	15	0.884337	3	0.197455	0.22328	-2.16307	0.0141817	0.0677163	0.884337	0.197455	CAACTAGTCCGCCCAGTAAAACCAAAACATCACT	34
nov-piR-104930	11	0.648514	1	0.0658183	0.101491	-3.30058	0.0091215	0.0441192	0.648514	0.0658183	TACACGCCTAACTGCATCAACTTCTCGGCCCGCACTTCG	39
nov-piR-104941	0	0.001	3	0.197455	197.455	7.62538	0.0846851	0.23922	0	0.197455	TATGTGGAAACAAATCTGTTAGAGTT	26
nov-piR-104986	0	0.001	4	0.263273	263.273	8.04042	0.038415	0.132759	0	0.263273	AAAGTAACAGAACTCTGCAGAGCAGATT	28
nov-piR-105	17	1.00225	0	0.001	0.000997756	-9.96902	3.76622e-05	0.000414122	1.00225	0	AATTGAAAGTCCGGCTGGTCCCTTGT	26
nov-piR-10505	1	0.0589558	0	0.001	0.0169619	-5.88156	0.597057	0.628784	0.0589558	0	AACCTGAGGACAAGTAGATGATGAAACTG	29
nov-piR-105064	0	0.001	3	0.197455	197.455	7.62538	0.0846851	0.23922	0	0.197455	CCCTTTTCTTTGAACCCACCC	21
nov-piR-105074	357	21.0472	329	21.6542	1.02884	0.0410193	0.171331	0.395404	21.0472	21.6542	TAGTTTAGTGCCGTGACCCGTCGGA	25
nov-piR-105078	0	0.001	11	0.724002	724.002	9.49985	0.000151831	0.00143454	0	0.724002	TGCAACTCTGTTTCCTGGTCCCGAC	25
nov-piR-105147	1	0.0589558	0	0.001	0.0169619	-5.88156	0.597057	0.628784	0.0589558	0	GGAGGAGTATGATCAGAGTGAC	22
nov-piR-105205	0	0.001	3	0.197455	197.455	7.62538	0.0846851	0.23922	0	0.197455	ATTGAGCACAGTGATCGAAAGGAGAA	26
nov-piR-105227	6	0.353735	0	0.001	0.00282698	-8.46652	0.0290724	0.113087	0.353735	0	GGATGGAGGTGTGGTGGAACAC	22
nov-piR-105243	0	0.001	6	0.39491	394.91	8.62538	0.00790478	0.0401388	0	0.39491	TGCTCTGACTGTGCCTGAGTT	21
nov-piR-105273	6	0.353735	8	0.526547	1.48854	0.573893	0.378898	0.562327	0.353735	0.526547	TCGGGCCTGGTTAGTACTTGGATGGGAGACCGCCT	35
nov-piR-105310	7	0.412691	45	2.96183	7.17687	2.84335	8.22905e-10	1.72808e-08	0.412691	2.96183	TGGTCACCCGGGGTACTGCTGCTGCACA	28
nov-piR-105323	233	13.7367	236	15.5331	1.13078	0.177313	0.0311805	0.121179	13.7367	15.5331	TGACCACCACCAGAGTCCGCATCAAACCCTT	31
nov-piR-105326	13	0.766426	3	0.197455	0.257631	-1.95662	0.0343277	0.13252	0.766426	0.197455	ACAACCAGGGATGATGAAGGATGAGT	26
nov-piR-105340	0	0.001	2	0.131637	131.637	7.04042	0.186686	0.395404	0	0.131637	TCACTATTGATGGGAATTCCGGC	23
nov-piR-10535	6	0.353735	0	0.001	0.00282698	-8.46652	0.0290724	0.113087	0.353735	0	CGCCGAGGATCACAGCCAACT	21
nov-piR-105359	0	0.001	4	0.263273	263.273	8.04042	0.038415	0.132759	0	0.263273	CACTCGTACATCTCAACTCCCATGCC	26
nov-piR-105362	4	0.235823	10	0.658183	2.791	1.48078	0.0544139	0.178308	0.235823	0.658183	AGCATGTTTTAGGACCTAATCT	22
nov-piR-105363	16	0.943293	9	0.592365	0.627976	-0.671219	0.367115	0.562327	0.943293	0.592365	TTACGTGAATCCAGGACGGTCGTTC	25
nov-piR-105381	7	0.412691	0	0.001	0.00242312	-8.68892	0.0158845	0.0719903	0.412691	0	CACCAGAGGGACAGAGATAGGCTA	24
nov-piR-105403	3	0.176867	2	0.131637	0.744268	-0.426107	0.868419	0.87306	0.176867	0.131637	ATAGCTTTGAACAGGTCCCGAGGG	24
nov-piR-105414	46	2.71197	14	0.921457	0.339774	-1.55735	0.000486893	0.00403241	2.71197	0.921457	ACCATGATCAAGAAGGTGGTTCACCCAGGGCGAGGCTTA	39
nov-piR-105436	0	0.001	2	0.131637	131.637	7.04042	0.186686	0.395404	0	0.131637	ATTCAGGAACTACCACAACAGG	22
nov-piR-10544	0	0.001	5	0.329092	329.092	8.36235	0.0174259	0.0720497	0	0.329092	TATAGTGACATGTGGTTTGGGGGGT	25
nov-piR-105445	9	0.530602	27	1.7771	3.3492	1.74382	0.000349709	0.00301207	0.530602	1.7771	ACAGTCACGGGTCAATGCAGC	21
nov-piR-105463	0	0.001	3	0.197455	197.455	7.62538	0.0846851	0.23922	0	0.197455	TGGCAGTACCGGTTTACCTGAT	22
nov-piR-105494	0	0.001	1	0.0658183	65.8183	6.04042	0.411546	0.562327	0	0.0658183	AGCGATCAGCCCAGTGGTACT	21
nov-piR-105502	102	6.01349	101	6.64765	1.10546	0.144642	0.207933	0.438205	6.01349	6.64765	GTTCGCGTGACTCCCATTATACC	23
nov-piR-105504	98	5.77767	406	26.7222	4.62509	2.20948	3.27341e-59	2.72228e-57	5.77767	26.7222	TTAAAGGGAATTTGCGACTGTTA	23
nov-piR-105512	10	0.589558	114	7.50329	12.727	3.66982	2.99677e-28	1.44238e-26	0.589558	7.50329	TCAAATCCAAGAGTTCTGTAGTGG	24
nov-piR-105514	21	1.23807	0	0.001	0.000807707	-10.2739	3.35643e-06	4.53735e-05	1.23807	0	ACCACCCTGAACACGCCCGATCTCGTCTG	29
nov-piR-105538	14	0.825381	0	0.001	0.00121156	-9.68892	0.000230901	0.00209987	0.825381	0	AAAGACGTTGTTTGGACCGAG	21
nov-piR-105540	0	0.001	4	0.263273	263.273	8.04042	0.038415	0.132759	0	0.263273	TCCACCTGAGGCAGGACTTCATCCC	25
nov-piR-105544	1	0.0589558	10	0.658183	11.164	3.48078	0.00234636	0.0155219	0.0589558	0.658183	TGCCGCCCGACGATGTAGTGCTGAATGCACATCTTT	36
nov-piR-105550	0	0.001	2	0.131637	131.637	7.04042	0.186686	0.395404	0	0.131637	GCCCCATGTGACAAACTGTAT	21
nov-piR-10556	7	0.412691	0	0.001	0.00242312	-8.68892	0.0158845	0.0719903	0.412691	0	TGAGGAGAACTGGTCCAGAGTT	22
nov-piR-105612	0	0.001	1	0.0658183	65.8183	6.04042	0.411546	0.562327	0	0.0658183	ACGGATAATGCTATGATAGCAT	22
nov-piR-105613	1	0.0589558	2	0.131637	2.2328	1.15886	0.49269	0.628784	0.0589558	0.131637	CGTCTGCTTTACACGCAGAAGGTCCTGGGTTC	32
nov-piR-105659	0	0.001	1	0.0658183	65.8183	6.04042	0.411546	0.562327	0	0.0658183	CTTGGATCAGAGGTGAAACGTC	22
nov-piR-105663	0	0.001	2	0.131637	131.637	7.04042	0.186686	0.395404	0	0.131637	TGCATGGATTTTTGCGATGACCT	23
nov-piR-105671	0	0.001	2	0.131637	131.637	7.04042	0.186686	0.395404	0	0.131637	GGGAGGTGAACGAGAAGAAGGAACTGC	27
nov-piR-105707	0	0.001	1	0.0658183	65.8183	6.04042	0.411546	0.562327	0	0.0658183	AGTGATGGGCATATTTGAAGGTT	23
nov-piR-105712	0	0.001	8	0.526547	526.547	9.04042	0.00162659	0.0108944	0	0.526547	AACTCTGCCTTGGATTCTTAAC	22
nov-piR-105721	0	0.001	2	0.131637	131.637	7.04042	0.186686	0.395404	0	0.131637	TTCTGGGAGTGTTCAGAACCGAGTGTC	27
nov-piR-105741	0	0.001	1	0.0658183	65.8183	6.04042	0.411546	0.562327	0	0.0658183	AGAACGATATTGGGCTGACCCC	22
nov-piR-105758	1	0.0589558	0	0.001	0.0169619	-5.88156	0.597057	0.628784	0.0589558	0	ATTTCTGCTGCAGCTGACAGAGCCCGAC	28
nov-piR-105760	0	0.001	1	0.0658183	65.8183	6.04042	0.411546	0.562327	0	0.0658183	CCTCCAGATGTAGATGAACAGC	22
nov-piR-105806	0	0.001	2	0.131637	131.637	7.04042	0.186686	0.395404	0	0.131637	GCAAAGTCCAGAGAAGAACAGACTC	25
nov-piR-105808	1	0.0589558	8	0.526547	8.93121	3.15886	0.00962519	0.0463613	0.0589558	0.526547	TGTGTACACCGAGGAACCTAAAGCT	25
nov-piR-105860	3	0.176867	26	1.71128	9.67548	3.27433	7.79601e-07	1.17958e-05	0.176867	1.71128	ATTGATTTTTGGATCAGGGAGATGGAATAGGGGC	34
nov-piR-105880	16	0.943293	0	0.001	0.00106012	-9.88156	6.89306e-05	0.000706898	0.943293	0	CTTCAACCTGTCCCTGAGCCAGTCCAC	27
nov-piR-105887	0	0.001	2	0.131637	131.637	7.04042	0.186686	0.395404	0	0.131637	TCATAGTTAGAACACAAGGCCCC	23
nov-piR-105929	12	0.70747	0	0.001	0.00141349	-9.46652	0.000773464	0.00580849	0.70747	0	TTAGTCTTGGAGGCACTGGCTT	22
nov-piR-105952	0	0.001	8	0.526547	526.547	9.04042	0.00162659	0.0108944	0	0.526547	TGACCTGAAAAGAACCACACCTG	23
nov-piR-105963	0	0.001	5	0.329092	329.092	8.36235	0.0174259	0.0720497	0	0.329092	TGCGACAACCATGTAGTGCCTCGGGT	26
nov-piR-106031	0	0.001	3	0.197455	197.455	7.62538	0.0846851	0.23922	0	0.197455	TGTGGAGACAGCGACCTGCAGC	22
nov-piR-106037	0	0.001	2	0.131637	131.637	7.04042	0.186686	0.395404	0	0.131637	CGTTAATGGGGGATAAAGAATTAAATC	27
nov-piR-106040	0	0.001	5	0.329092	329.092	8.36235	0.0174259	0.0720497	0	0.329092	TCAGTGGAGCTAATAAGAGGATG	23
nov-piR-106078	165	9.72771	47	3.09346	0.318005	-1.65288	2.52838e-12	6.41363e-11	9.72771	3.09346	ACAAGTCCTGGTCCAGAACAAG	22
nov-piR-106082	0	0.001	1	0.0658183	65.8183	6.04042	0.411546	0.562327	0	0.0658183	TCCCTCTCCCGTAGGCTGCCC	21
nov-piR-106086	0	0.001	16	1.05309	1053.09	10.0404	2.9163e-06	4.01557e-05	0	1.05309	GACGGGAACCGATCACCAGCTG	22
nov-piR-106095	0	0.001	2	0.131637	131.637	7.04042	0.186686	0.395404	0	0.131637	TGATTACCGTGGGCTGAACAAT	22
nov-piR-106121	2	0.117912	0	0.001	0.00848093	-6.88156	0.326219	0.562327	0.117912	0	CTTCTCATCAGTTGTGGCACCCC	23
nov-piR-106128	0	0.001	1	0.0658183	65.8183	6.04042	0.411546	0.562327	0	0.0658183	CAGGACATACAGCAGGAACCC	21
nov-piR-106139	4	0.235823	0	0.001	0.00424046	-7.88156	0.0973857	0.263199	0.235823	0	TCTAAGGGAGTGTGCAGCAGTGTGTCAGT	29
nov-piR-106148	27	1.59181	40	2.63273	1.65393	0.725896	0.0188996	0.0780235	1.59181	2.63273	TCCCTGATGGTCTAGTGGTTAGGATTCGGCGCT	33
nov-piR-106179	0	0.001	2	0.131637	131.637	7.04042	0.186686	0.395404	0	0.131637	ATGAAAGGAAATCTGTAGATCTTC	24
nov-piR-106181	0	0.001	9	0.592365	592.365	9.21034	0.000737858	0.00573156	0	0.592365	TGGAGTGTCCTGGAGAATCCTGG	23
nov-piR-106183	0	0.001	1	0.0658183	65.8183	6.04042	0.411546	0.562327	0	0.0658183	AAGATCCTGGCCCTGATCAAGAAC	24
nov-piR-106194	9	0.530602	4	0.263273	0.496178	-1.01107	0.320863	0.562327	0.530602	0.263273	ACTTGGAGAAGCTGGCGGCTCGGC	24
nov-piR-106218	0	0.001	1	0.0658183	65.8183	6.04042	0.411546	0.562327	0	0.0658183	TCCTGGTCTAGTCACTCCTGTGAGGAGTC	29
nov-piR-106232	21	1.23807	3	0.197455	0.159486	-2.6485	0.00084571	0.00634327	1.23807	0.197455	TTACCTTCTTCAGCGCCTGTCTCAC	25
nov-piR-106254	0	0.001	1	0.0658183	65.8183	6.04042	0.411546	0.562327	0	0.0658183	ACGGGCCACTCCACTAACTACGTGCTGTCCATTGAACT	38
nov-piR-106275	1	0.0589558	0	0.001	0.0169619	-5.88156	0.597057	0.628784	0.0589558	0	ATCAGCGGGGAAAGAAGACCCTGTTGAGCTTGACTC	36
nov-piR-106395	0	0.001	10	0.658183	658.183	9.36235	0.000334709	0.00288909	0	0.658183	TTCTTCCATGTCTTCAACACTCAGTC	26
nov-piR-106451	0	0.001	8	0.526547	526.547	9.04042	0.00162659	0.0108944	0	0.526547	CGCAGGGGAACAAGAGACAAAATCACTT	28
nov-piR-106466	0	0.001	3	0.197455	197.455	7.62538	0.0846851	0.23922	0	0.197455	CCCTTTCAGACAACCCATTACCATTGAA	28
nov-piR-10648	0	0.001	9	0.592365	592.365	9.21034	0.000737858	0.00573156	0	0.592365	TTCCACCGAGCAGCTTTTTGA	21
nov-piR-106480	23	1.35598	21	1.38219	1.01932	0.0276113	0.742074	0.776651	1.35598	1.38219	TCGGTATCGATATGGTGCTCCCGGGGGAGCTC	32
nov-piR-106489	0	0.001	3	0.197455	197.455	7.62538	0.0846851	0.23922	0	0.197455	TCTTCTCCAAACTGGACCTGCGG	23
nov-piR-106491	0	0.001	2	0.131637	131.637	7.04042	0.186686	0.395404	0	0.131637	CAAACGTCACATTGAACCCGGA	22
nov-piR-106544	0	0.001	1	0.0658183	65.8183	6.04042	0.411546	0.562327	0	0.0658183	CTGGATCCAAGGCAGCTGCTT	21
nov-piR-106556	10	0.589558	8	0.526547	0.893121	-0.163072	0.962332	0.96382	0.589558	0.526547	CCTTGTTGTTGTGTGTCTGTGT	22
nov-piR-106558	0	0.001	24	1.57964	1579.64	10.6254	5.22861e-09	1.01568e-07	0	1.57964	TTCCATGGCAAACCGGCATTCTCAAT	26
nov-piR-106603	0	0.001	9	0.592365	592.365	9.21034	0.000737858	0.00573156	0	0.592365	ACGAGACCAGAGAGGCTGTAGCCTGGAC	28
nov-piR-106611	15	0.884337	7	0.460728	0.520987	-0.94068	0.217143	0.456997	0.884337	0.460728	TACCAGAATGTAGACTGAACGATTGT	26
nov-piR-106623	0	0.001	1	0.0658183	65.8183	6.04042	0.411546	0.562327	0	0.0658183	ATCGACAGACCGCCATTTTCTA	22
nov-piR-106653	1128	66.5022	1110	73.0584	1.09859	0.135648	5.8618e-05	0.000639197	66.5022	73.0584	ATTCCCTGGTGGTCTAGTGGTTAGGATTCGGCGCTC	36
nov-piR-106655	50	2.94779	11	0.724002	0.245608	-2.02557	9.24027e-06	0.000117407	2.94779	0.724002	CTGACACGGAGGACAGCGATGACAAAAAGAC	31
nov-piR-106677	0	0.001	13	0.855639	855.639	9.74086	3.12428e-05	0.000350791	0	0.855639	TGTGTGTTGGGAAACTGGGGTAT	23
nov-piR-106686	4	0.235823	0	0.001	0.00424046	-7.88156	0.0973857	0.263199	0.235823	0	TACCGTGGAATTCTGGACAAACACC	25
nov-piR-106703	89	5.24707	1160	76.3493	14.5508	3.86303	2.52295e-284	5.81599e-282	5.24707	76.3493	CGAGATCCAGGAAGAAGAGGCAGTCATCACTGCTT	35
nov-piR-106733	0	0.001	18	1.18473	1184.73	10.2103	6.00096e-07	9.12486e-06	0	1.18473	CAACCCGGATGGACCAATGTGGTGG	25
nov-piR-106800	4	0.235823	0	0.001	0.00424046	-7.88156	0.0973857	0.263199	0.235823	0	CAACCCGATGCAAGACCATCTGACA	25
nov-piR-106811	10	0.589558	3	0.197455	0.33492	-1.57811	0.119874	0.321802	0.589558	0.197455	CTCCTTGCTGCAAGTAAAACC	21
nov-piR-106834	6	0.353735	19	1.25055	3.53527	1.82182	0.00214951	0.0142998	0.353735	1.25055	GGGAGAGAGTCAATAGTGCGAATGTC	26
nov-piR-106838	0	0.001	3	0.197455	197.455	7.62538	0.0846851	0.23922	0	0.197455	AAATCCCGGACGAGCCCACCT	21
nov-piR-106852	239	14.0904	369	24.287	1.72365	0.785466	3.52614e-14	1.01132e-12	14.0904	24.287	TGATTGCTGATTGGTTGCCGGATTC	25
nov-piR-106899	8	0.471646	12	0.78982	1.6746	0.743818	0.192835	0.407817	0.471646	0.78982	CCACGTCTTAACCCCCACTCGGTCC	25
nov-piR-106901	56	3.30153	19	1.25055	0.378779	-1.40057	0.000402683	0.00346024	3.30153	1.25055	AGAGAGAGAGAGAGAGTGGATGTTGAAATGGATCTC	36
nov-piR-106909	7	0.412691	0	0.001	0.00242312	-8.68892	0.0158845	0.0719903	0.412691	0	TTGCCCTGTAGTCCATTTACCAAAACAAACGAT	33
nov-piR-106938	6	0.353735	0	0.001	0.00282698	-8.46652	0.0290724	0.113087	0.353735	0	AATGGGGCGGGAGAAGAAGAAC	22
nov-piR-106962	0	0.001	13	0.855639	855.639	9.74086	3.12428e-05	0.000350791	0	0.855639	CCAGGCCCCAGCATTAGCATAAA	23
nov-piR-106998	0	0.001	9	0.592365	592.365	9.21034	0.000737858	0.00573156	0	0.592365	TTTTTAGAGAACCGGTTCTTTTGGC	25
nov-piR-107016	3	0.176867	50	3.29092	18.6067	4.21775	2.63262e-14	7.56943e-13	0.176867	3.29092	AGAGTTGATCTGCTCCTTGTTGCTG	25
nov-piR-107028	1	0.0589558	1	0.0658183	1.1164	0.158856	0.861266	0.867576	0.0589558	0.0658183	GGCCAGTTGCCTAACAGAACT	21
nov-piR-10703	4	0.235823	0	0.001	0.00424046	-7.88156	0.0973857	0.263199	0.235823	0	ACAAACAGGTTGGTCGAGGTC	21
nov-piR-107037	0	0.001	4	0.263273	263.273	8.04042	0.038415	0.132759	0	0.263273	CGTCATCAGGATAAGCTTTGA	21
nov-piR-107118	25	1.4739	17	1.11891	0.759153	-0.397538	0.541456	0.628784	1.4739	1.11891	TACGGCCATACCACCCTGAACACGCCCG	28
nov-piR-107123	0	0.001	3	0.197455	197.455	7.62538	0.0846851	0.23922	0	0.197455	TGACGCTAGCTGGAGAGCACC	21
nov-piR-10713	8	0.471646	1	0.0658183	0.13955	-2.84114	0.0441117	0.151637	0.471646	0.0658183	AGATGTTGGAGGAGCAGGGCATGGT	25
nov-piR-107133	10	0.589558	2	0.131637	0.22328	-2.16307	0.0507065	0.173503	0.589558	0.131637	TCTGGCCCCAAGCTTCCTGAGT	22
nov-piR-10720	0	0.001	2	0.131637	131.637	7.04042	0.186686	0.395404	0	0.131637	GGATAGGGTTGGTGGCTTGGGC	22
nov-piR-107208	11	0.648514	6	0.39491	0.608946	-0.715613	0.433178	0.590559	0.648514	0.39491	TCATGGCGTGACATCAGTGACA	22
nov-piR-107220	0	0.001	5	0.329092	329.092	8.36235	0.0174259	0.0720497	0	0.329092	AGGGAGGATGACAACGGAACA	21
nov-piR-107227	0	0.001	4	0.263273	263.273	8.04042	0.038415	0.132759	0	0.263273	TGACTGGCCTTGAATTACTTGTGC	24
nov-piR-107294	2	0.117912	0	0.001	0.00848093	-6.88156	0.326219	0.562327	0.117912	0	AGGAAGAAGACGAACAGGAACCGGACTGTGCCC	33
nov-piR-107304	0	0.001	14	0.921457	921.457	9.84777	1.41724e-05	0.000170334	0	0.921457	TATCTGCTCCGGGAACATGTCGAAT	25
nov-piR-107329	0	0.001	1	0.0658183	65.8183	6.04042	0.411546	0.562327	0	0.0658183	CCCGAGTACAACCAACTACAA	21
nov-piR-107349	7	0.412691	0	0.001	0.00242312	-8.68892	0.0158845	0.0719903	0.412691	0	CTTTCAGCTGTGTGTGAGCCT	21
nov-piR-107350	3	0.176867	0	0.001	0.00565395	-7.46652	0.178239	0.395404	0.176867	0	GGGGAGAAGATGGAGGAGGTGGAACGGTC	29
nov-piR-107354	0	0.001	4	0.263273	263.273	8.04042	0.038415	0.132759	0	0.263273	ACACGGCGGTTGGCAGACTCT	21
nov-piR-107357	0	0.001	2	0.131637	131.637	7.04042	0.186686	0.395404	0	0.131637	ATAAGGCACTGAGCAAGATCAA	22
nov-piR-107361	12	0.70747	1	0.0658183	0.0930334	-3.42611	0.00533465	0.0296355	0.70747	0.0658183	CCAGAGTCCGCATCAAACCCTT	22
nov-piR-107370	18	1.0612	68	4.47565	4.21752	2.07639	1.88013e-10	4.17611e-09	1.0612	4.47565	AACAAGACATGATCAGCCTCCTCAGC	26
nov-piR-107389	0	0.001	3	0.197455	197.455	7.62538	0.0846851	0.23922	0	0.197455	TACCTGGTAGCTCCATCTCTAC	22
nov-piR-107390	8	0.471646	10	0.658183	1.3955	0.480784	0.385613	0.562327	0.471646	0.658183	TCACTGAGAAACGCTCATTTTCGAA	25
nov-piR-107413	0	0.001	1	0.0658183	65.8183	6.04042	0.411546	0.562327	0	0.0658183	TTGCACATTTATGGAATCCGAAGAC	25
nov-piR-107428	8	0.471646	0	0.001	0.00212023	-8.88156	0.00867896	0.0421569	0.471646	0	AGAGTATTATGCGGAAGGAGATCATT	26
nov-piR-107458	0	0.001	4	0.263273	263.273	8.04042	0.038415	0.132759	0	0.263273	CAGTACTGCATTTGGGTCCTGCC	23
nov-piR-107474	15	0.884337	0	0.001	0.00113079	-9.78845	0.000126159	0.00124466	0.884337	0	CACCCGGACATCACCTTCCAC	21
nov-piR-107481	5	0.294779	4	0.263273	0.893121	-0.163072	0.98998	0.990152	0.294779	0.263273	TGCGAGAGGTCCCGGGTTCAAATCCCGGACGAG	33
nov-piR-10753	0	0.001	16	1.05309	1053.09	10.0404	2.9163e-06	4.01557e-05	0	1.05309	TGCTCTGTCTTCACTCTCTTCCTTT	25
nov-piR-107567	0	0.001	1	0.0658183	65.8183	6.04042	0.411546	0.562327	0	0.0658183	TCCTGCTCTGGCTGCTGTTCTGTGGC	26
nov-piR-107579	0	0.001	3	0.197455	197.455	7.62538	0.0846851	0.23922	0	0.197455	CGGGGTCCAACAGCAGAAACA	21
nov-piR-10762	0	0.001	4	0.263273	263.273	8.04042	0.038415	0.132759	0	0.263273	TGGAAATGAAAAATACATCGCAATCTCTGAGGA	33
nov-piR-107658	0	0.001	4	0.263273	263.273	8.04042	0.038415	0.132759	0	0.263273	ACCCTGAGGAGCGCTTTGATGA	22
nov-piR-107669	5	0.294779	0	0.001	0.00339237	-8.20349	0.0532094	0.174467	0.294779	0	CGTGAAGAAGGTGGAGAGGATGAAG	25
nov-piR-107674	0	0.001	1	0.0658183	65.8183	6.04042	0.411546	0.562327	0	0.0658183	AGGAGCTCAAAAAGAGCGCTCTGACATTTACCTGAA	36
nov-piR-107707	24	1.41494	8	0.526547	0.372134	-1.42611	0.0207626	0.085172	1.41494	0.526547	CCCGGATAGCCGGCCTCCCTCGCGGGGGCC	30
nov-piR-107714	0	0.001	3	0.197455	197.455	7.62538	0.0846851	0.23922	0	0.197455	GTGGAGAAGGCAAACAGTTGGAAC	24
nov-piR-107715	0	0.001	2	0.131637	131.637	7.04042	0.186686	0.395404	0	0.131637	TTCGTGTCAAGTTAGCCTAGC	21
nov-piR-107728	19	1.12016	11	0.724002	0.646338	-0.62964	0.35597	0.562327	1.12016	0.724002	TTTTGAGGCATTTCGGGGACTTT	23
nov-piR-107756	0	0.001	6	0.39491	394.91	8.62538	0.00790478	0.0401388	0	0.39491	ATCTAACTCTGAGAACGGCACTGA	24
nov-piR-107757	8	0.471646	0	0.001	0.00212023	-8.88156	0.00867896	0.0421569	0.471646	0	TTTGTTGGGCCTAGAAATAAA	21
nov-piR-107763	0	0.001	1	0.0658183	65.8183	6.04042	0.411546	0.562327	0	0.0658183	TACCGCTTAGAATTATTGCCAAAA	24
nov-piR-107766	0	0.001	1	0.0658183	65.8183	6.04042	0.411546	0.562327	0	0.0658183	GCCGGGCTGTATCCATTCTGAAGAGG	26
nov-piR-107776	0	0.001	3	0.197455	197.455	7.62538	0.0846851	0.23922	0	0.197455	AACTTGGTTTTATGAAGCTCCAC	23
nov-piR-107793	4	0.235823	90	5.92365	25.119	4.65071	3.3799e-26	1.54054e-24	0.235823	5.92365	ATTGCACTCCGGCTGTGCTGACCCCTGCGAATTCCC	36
nov-piR-107810	4	0.235823	0	0.001	0.00424046	-7.88156	0.0973857	0.263199	0.235823	0	TTTTCATTGGACCGGACTGACACAC	25
nov-piR-107833	0	0.001	4	0.263273	263.273	8.04042	0.038415	0.132759	0	0.263273	TGCCTAATAATTCTGTACTCCCT	23
nov-piR-107836	0	0.001	1	0.0658183	65.8183	6.04042	0.411546	0.562327	0	0.0658183	CCAGGACTGTTGTAGATAACG	21
nov-piR-107893	2	0.117912	0	0.001	0.00848093	-6.88156	0.326219	0.562327	0.117912	0	TGACGGAATTGGGTGAACAGTGGATC	26
nov-piR-107900	9	0.530602	0	0.001	0.00188465	-9.05149	0.00474199	0.0265613	0.530602	0	AGAAGTGAGCGAATGTATGAGC	22
nov-piR-107946	0	0.001	2	0.131637	131.637	7.04042	0.186686	0.395404	0	0.131637	TTTCGATGGTTCCTCTGTAGA	21
nov-piR-107951	0	0.001	6	0.39491	394.91	8.62538	0.00790478	0.0401388	0	0.39491	TTCTCTCCGATTCTGCATTGACT	23
nov-piR-107957	0	0.001	7	0.460728	460.728	8.84777	0.00358578	0.0211299	0	0.460728	TACTGTCCCCGACTGCCACGCGAT	24
nov-piR-107992	0	0.001	1	0.0658183	65.8183	6.04042	0.411546	0.562327	0	0.0658183	TTTGAGAATCCGCTGAAGCCC	21
nov-piR-108008	9	0.530602	11	0.724002	1.36449	0.448362	0.386496	0.562327	0.530602	0.724002	TGCCCTGTGCATACATCACTCTGA	24
nov-piR-108011	53	3.12466	28	1.84291	0.589797	-0.76171	0.0518537	0.174467	3.12466	1.84291	TGTTAGAACAAGGTGGCGTAAGGGAAGTCGGC	32
nov-piR-108015	25	1.4739	4	0.263273	0.178624	-2.485	0.000417723	0.00350818	1.4739	0.263273	TAAACCAAAGGCCGGAGAATTAAT	24
nov-piR-108037	0	0.001	1	0.0658183	65.8183	6.04042	0.411546	0.562327	0	0.0658183	GTGCAGTGAGGAGTGTACAGACC	23
nov-piR-108052	72	4.24482	108	7.10838	1.6746	0.743818	8.36646e-05	0.000854663	4.24482	7.10838	ACATTGGTAACCGTGAGCTTCTTGCAGT	28
nov-piR-108060	0	0.001	2	0.131637	131.637	7.04042	0.186686	0.395404	0	0.131637	ACGACATGACCAAGACACTTTT	22
nov-piR-108076	8	0.471646	5	0.329092	0.697751	-0.519216	0.654599	0.687369	0.471646	0.329092	TCAGCTTCGACCCCTCCCTCTCT	23
nov-piR-108080	0	0.001	9	0.592365	592.365	9.21034	0.000737858	0.00573156	0	0.592365	GTACCATTCTGCAGCCTCTCTG	22
nov-piR-108103	0	0.001	19	1.25055	1250.55	10.2883	2.72217e-07	4.37502e-06	0	1.25055	AGAGAGATGAAAGTTGTGGGTTCGATT	27
nov-piR-108152	0	0.001	2	0.131637	131.637	7.04042	0.186686	0.395404	0	0.131637	TATTATTGAATTTATTTGAATGCCT	25
nov-piR-108197	0	0.001	10	0.658183	658.183	9.36235	0.000334709	0.00288909	0	0.658183	AGCTGACACCACCAGAGCATATC	23
nov-piR-108209	4	0.235823	3	0.197455	0.837301	-0.256182	0.937018	0.939019	0.235823	0.197455	TAACGGGTGACGGAGAATTAGGGTT	25
nov-piR-108245	0	0.001	1	0.0658183	65.8183	6.04042	0.411546	0.562327	0	0.0658183	ATCTCCCGCATCTGTCGCGTGCTGAAACAAGACAAC	36
nov-piR-108312	0	0.001	2	0.131637	131.637	7.04042	0.186686	0.395404	0	0.131637	TTACATCGCATGCCCCCCCCGGACGCC	27
nov-piR-108329	0	0.001	5	0.329092	329.092	8.36235	0.0174259	0.0720497	0	0.329092	TGAGACAGGCGCTGAAGAAGG	21
nov-piR-108335	1	0.0589558	0	0.001	0.0169619	-5.88156	0.597057	0.628784	0.0589558	0	ACATTTTCTAGACCAGACTGGACAGGAGTGAAC	33
nov-piR-108341	0	0.001	3	0.197455	197.455	7.62538	0.0846851	0.23922	0	0.197455	CGCGTTCAACTCGCGTCGCTGGCCTTT	27
nov-piR-108353	50	2.94779	281	18.495	6.27418	2.64943	2.07625e-50	1.54884e-48	2.94779	18.495	AGCTAGAAACTTTGCCTGGGAA	22
nov-piR-10836	0	0.001	25	1.64546	1645.46	10.6843	2.37182e-09	4.73491e-08	0	1.64546	TACCTCTTGGGAATGATAATAC	22
nov-piR-10838	1	0.0589558	5	0.329092	5.58201	2.48078	0.0745527	0.23922	0.0589558	0.329092	TATCCCGAGAGCACAGAACAATTAAAC	27
nov-piR-10839	4	0.235823	7	0.460728	1.9537	0.966211	0.233437	0.4901	0.235823	0.460728	CACCCGGGGTACTGCTGCTGCACA	24
nov-piR-108428	14	0.825381	2	0.131637	0.159486	-2.6485	0.00750362	0.0401388	0.825381	0.131637	TATGGGAGCCAGAGCATTCAGTC	23
nov-piR-108464	0	0.001	2	0.131637	131.637	7.04042	0.186686	0.395404	0	0.131637	TAGTACCACTGTAATACTACTG	22
nov-piR-108466	22	1.29703	12	0.78982	0.608946	-0.715613	0.250555	0.525417	1.29703	0.78982	TGCATCCGTAGGTCAGGACACTCTCT	26
nov-piR-108502	0	0.001	4	0.263273	263.273	8.04042	0.038415	0.132759	0	0.263273	TTCGAACTTGGCCAGGAGGTGAACCC	26
nov-piR-108503	0	0.001	1	0.0658183	65.8183	6.04042	0.411546	0.562327	0	0.0658183	TCTCAACTTCAGCCGCTGACT	21
nov-piR-108507	0	0.001	1	0.0658183	65.8183	6.04042	0.411546	0.562327	0	0.0658183	TTGGTTCTCTGTGTTTGACAC	21
nov-piR-108519	4	0.235823	0	0.001	0.00424046	-7.88156	0.0973857	0.263199	0.235823	0	ACCAACCGAGCGTCACTTAGA	21
nov-piR-108525	36	2.12241	4	0.263273	0.124045	-3.01107	1.89302e-06	2.68701e-05	2.12241	0.263273	GCGAAAGACCACCAGACGAAGAAGACGAA	29
nov-piR-108529	0	0.001	10	0.658183	658.183	9.36235	0.000334709	0.00288909	0	0.658183	ACCTGAGGAATATCTTGTTACAGA	24
nov-piR-10855	1707	100.638	3612	237.736	2.3623	1.24019	9.40244e-241	1.97901e-238	100.638	237.736	CACCGTGGTCTGTCTGTAGACCGT	24
nov-piR-108550	360	21.2241	0	0.001	4.71163e-05	-14.3734	3.43582e-95	3.94536e-93	21.2241	0	CTGGACTGGACTGGACTGGACCTA	24
nov-piR-108569	396	23.3465	1019	67.0689	2.87276	1.52244	1.45937e-91	1.63298e-89	23.3465	67.0689	CATCATCCTCTCCGACCAATTTCTCAT	27
nov-piR-108582	0	0.001	28	1.84291	1842.91	10.8478	2.21393e-10	4.83005e-09	0	1.84291	AGCGATGAACAAAGAATGGTACC	23
nov-piR-108583	0	0.001	2	0.131637	131.637	7.04042	0.186686	0.395404	0	0.131637	AGCTGGTCCCGGGTGTTTCCT	21
nov-piR-108624	17	1.00225	15	0.987275	0.98506	-0.0217164	0.849073	0.867576	1.00225	0.987275	TGTACGTGAATGAGAGATGGTGCGACCC	28
nov-piR-108629	0	0.001	6	0.39491	394.91	8.62538	0.00790478	0.0401388	0	0.39491	ACCAGTGGGGCAAACGTACGAGT	23
nov-piR-10864	0	0.001	3	0.197455	197.455	7.62538	0.0846851	0.23922	0	0.197455	TACCGTCACTCGTGAACAAGACCCC	25
nov-piR-108655	0	0.001	11	0.724002	724.002	9.49985	0.000151831	0.00143454	0	0.724002	TCTGCGCTCCTGGACCGTCAT	21
nov-piR-108671	0	0.001	1	0.0658183	65.8183	6.04042	0.411546	0.562327	0	0.0658183	TTACCCAGAACCCAAAAACCTTGCAT	26
nov-piR-108701	0	0.001	2	0.131637	131.637	7.04042	0.186686	0.395404	0	0.131637	CATCCTCTGGTCCAGAACATCCT	23
nov-piR-108741	0	0.001	6	0.39491	394.91	8.62538	0.00790478	0.0401388	0	0.39491	TGCACTTCCTCCGCCTCCGCTCT	23
nov-piR-108770	1344	79.2366	160	10.5309	0.132905	-2.91153	1.95936e-188	3.51991e-186	79.2366	10.5309	CCTCACCGCCGGCCTTGACTAGCCTTTT	28
nov-piR-1088	0	0.001	4	0.263273	263.273	8.04042	0.038415	0.132759	0	0.263273	TTCCCCAGGGAACAGTGCTCTC	22
nov-piR-108803	0	0.001	3	0.197455	197.455	7.62538	0.0846851	0.23922	0	0.197455	GTAGCTGTGTGAGGCACTGAC	21
nov-piR-108883	22	1.29703	10	0.658183	0.507455	-0.978648	0.114816	0.308691	1.29703	0.658183	TACTGTGATGACATTATTTGCTACTCT	27
nov-piR-108898	24	1.41494	34	2.23782	1.58157	0.661356	0.0434449	0.14972	1.41494	2.23782	ATCCTCGGTTGGACCCGGATAGC	23
nov-piR-108912	22	1.29703	13	0.855639	0.659692	-0.600136	0.343791	0.562327	1.29703	0.855639	TGATAGGAGAGTGTGCTGTCAAGG	24
nov-piR-108954	0	0.001	4	0.263273	263.273	8.04042	0.038415	0.132759	0	0.263273	CCTCTATTCCGATGTACACCGT	22
nov-piR-108978	15502	913.933	3107	204.498	0.223756	-2.16	0	0	913.933	204.498	CCCTCACCGCCGGCCTTGACTAGCCTT	27
nov-piR-108989	0	0.001	3	0.197455	197.455	7.62538	0.0846851	0.23922	0	0.197455	AGTAGAGGATCACAGACCTGGTT	23
nov-piR-109005	0	0.001	6	0.39491	394.91	8.62538	0.00790478	0.0401388	0	0.39491	ACATTGGAACTGCAGTTTACTT	22
nov-piR-109007	0	0.001	2	0.131637	131.637	7.04042	0.186686	0.395404	0	0.131637	TGAAGAATAAAACACGTCGTCAGAGT	26
nov-piR-10901	48	2.82988	73	4.80474	1.69786	0.763718	0.000978258	0.0073267	2.82988	4.80474	ACCTAGGATGCCGTGCTGCTGA	22
nov-piR-109036	7	0.412691	4	0.263273	0.637944	-0.648499	0.59108	0.628784	0.412691	0.263273	ATTCTTGCGACCCGGGTTCGATTCCCGGGCGGCGC	35
nov-piR-109048	0	0.001	5	0.329092	329.092	8.36235	0.0174259	0.0720497	0	0.329092	AAACCCTGATAAACCTGTTAACA	23
nov-piR-109077	0	0.001	5	0.329092	329.092	8.36235	0.0174259	0.0720497	0	0.329092	CTCTGGCCTACATCCTGCAGATGT	24
nov-piR-109084	13	0.766426	27	1.7771	2.31868	1.2133	0.00513582	0.0286157	0.766426	1.7771	TCACCCCCTGACAGAACCCACG	22
nov-piR-10911	37	2.18136	23	1.51382	0.693979	-0.527036	0.283042	0.562327	2.18136	1.51382	CCTCCCGTGCCTCGCCTCCTCT	22
nov-piR-109123	1	0.0589558	0	0.001	0.0169619	-5.88156	0.597057	0.628784	0.0589558	0	GGAAGTGACATGAATAAAGTTTATTATAGAA	31
nov-piR-109138	0	0.001	2	0.131637	131.637	7.04042	0.186686	0.395404	0	0.131637	ACTCCATTGGCCCAGAGCTGTTC	23
nov-piR-109218	11	0.648514	0	0.001	0.00154199	-9.34099	0.00141562	0.0100756	0.648514	0	TCCGCGCTTGCCCCTCTTCCTTGTCC	26
nov-piR-109228	37	2.18136	67	4.40983	2.02159	1.01549	9.77436e-05	0.000995831	2.18136	4.40983	ACCCAGGGCGAGGCTTAGCCATTGCACTC	29
nov-piR-10924	1	0.0589558	3	0.197455	3.3492	1.74382	0.269765	0.559829	0.0589558	0.197455	TGTAGGTTCGCATTGCAGGTAGTGA	25
nov-piR-109247	0	0.001	7	0.460728	460.728	8.84777	0.00358578	0.0211299	0	0.460728	TGGACGAGTGCGGTATGGCTCC	22
nov-piR-109254	9	0.530602	0	0.001	0.00188465	-9.05149	0.00474199	0.0265613	0.530602	0	CAGAGGACGCGAGGCAGAAGAAGA	24
nov-piR-109563	8	0.471646	1	0.0658183	0.13955	-2.84114	0.0441117	0.151637	0.471646	0.0658183	TGGTGGTTCAAGCCCACCCAGGGACGAGAGCTT	33
nov-piR-109607	2	0.117912	7	0.460728	3.9074	1.96621	0.0577959	0.18898	0.117912	0.460728	TTCTTAAAAGACCACCTGAAGACCAACAAC	30
nov-piR-109625	0	0.001	2	0.131637	131.637	7.04042	0.186686	0.395404	0	0.131637	TTCTCTGATGACTTGCACTGGGCTCT	26
nov-piR-109682	0	0.001	7	0.460728	460.728	8.84777	0.00358578	0.0211299	0	0.460728	AACCCCAGAAGTCCGTGATAGCTA	24
nov-piR-109694	0	0.001	3	0.197455	197.455	7.62538	0.0846851	0.23922	0	0.197455	TGAGAGAACAAGTGTAGGAAGAATGC	26
nov-piR-109700	0	0.001	4	0.263273	263.273	8.04042	0.038415	0.132759	0	0.263273	CTCTGTTAAACCATTCACACCTGGA	25
nov-piR-109724	5	0.294779	0	0.001	0.00339237	-8.20349	0.0532094	0.174467	0.294779	0	TGTGAGAGGATTCAGTGGAAGA	22
nov-piR-109732	6	0.353735	2	0.131637	0.372134	-1.42611	0.288893	0.562327	0.353735	0.131637	ATACAAAACCTCCGCGAAGACAAGAACAC	29
nov-piR-109733	0	0.001	3	0.197455	197.455	7.62538	0.0846851	0.23922	0	0.197455	TCTAGAATCCAAACATACCAAACAGT	26
nov-piR-109741	0	0.001	3	0.197455	197.455	7.62538	0.0846851	0.23922	0	0.197455	TGTTCCTGTCGAGCCGGTATGCT	23
nov-piR-109760	0	0.001	40	2.63273	2632.73	11.3623	1.68072e-14	4.87976e-13	0	2.63273	TGTACCAACTTTTCTGGAAATCGGGT	26
nov-piR-109763	0	0.001	3	0.197455	197.455	7.62538	0.0846851	0.23922	0	0.197455	CCGGACAAACAGGTGGAACAGTCCAAGCT	29
nov-piR-109772	0	0.001	3	0.197455	197.455	7.62538	0.0846851	0.23922	0	0.197455	CACATCCCAGGACCAGACATC	21
nov-piR-109786	0	0.001	6	0.39491	394.91	8.62538	0.00790478	0.0401388	0	0.39491	TTCGCCTACAGAACCAACAGGTCC	24
nov-piR-109801	20	1.17912	9	0.592365	0.502381	-0.993147	0.128557	0.342772	1.17912	0.592365	TGCTCCAATCACCAGTCTCTCTCTCC	26
nov-piR-109812	0	0.001	3	0.197455	197.455	7.62538	0.0846851	0.23922	0	0.197455	CCAGACTCGTTCAAGCCGCTAGC	23
nov-piR-109844	27	1.59181	0	0.001	0.000628217	-10.6364	8.92968e-08	1.52468e-06	1.59181	0	TTGCACTCCGGCTGTGCTGACCCCT	25
nov-piR-109867	2	0.117912	0	0.001	0.00848093	-6.88156	0.326219	0.562327	0.117912	0	ACAATGTGAGAAACAGTAGACT	22
nov-piR-10987	0	0.001	4	0.263273	263.273	8.04042	0.038415	0.132759	0	0.263273	TCTTGGTCATCAGTGCACGTTAACT	25
nov-piR-109886	12	0.70747	0	0.001	0.00141349	-9.46652	0.000773464	0.00580849	0.70747	0	AAAGGATGGAGAGAATGAATGT	22
nov-piR-109906	9	0.530602	0	0.001	0.00188465	-9.05149	0.00474199	0.0265613	0.530602	0	CCCCACCCTGACTACAACTACT	22
nov-piR-109928	13	0.766426	10	0.658183	0.85877	-0.219656	0.879365	0.883611	0.766426	0.658183	CCGACATGTAACCTGGCTACTG	22
nov-piR-109930	0	0.001	1	0.0658183	65.8183	6.04042	0.411546	0.562327	0	0.0658183	GAGCATGATGACGACTGAGAGGC	23
nov-piR-109936	0	0.001	38	2.5011	2501.1	11.2883	8.16782e-14	2.28982e-12	0	2.5011	TTCGTGTCAAGTTAGCTTAGC	21
nov-piR-109950	0	0.001	2	0.131637	131.637	7.04042	0.186686	0.395404	0	0.131637	TTGGAGCATACATGTTTGAAACTG	24
nov-piR-109958	0	0.001	2	0.131637	131.637	7.04042	0.186686	0.395404	0	0.131637	CTTTCGCTTACGGCCATACCACCCT	25
nov-piR-110018	0	0.001	10	0.658183	658.183	9.36235	0.000334709	0.00288909	0	0.658183	GCTCCTGGACGACAACATCATG	22
nov-piR-110024	0	0.001	15	0.987275	987.275	9.94731	6.42892e-06	8.222e-05	0	0.987275	CTCAACACTACCCAGAACTGCCCTTAC	27
nov-piR-110091	10	0.589558	0	0.001	0.00169619	-9.20349	0.00259092	0.0164499	0.589558	0	ACCGGGAGGAGAGCGAGCCGA	21
nov-piR-110100	0	0.001	7	0.460728	460.728	8.84777	0.00358578	0.0211299	0	0.460728	TTTGCTCCCGGAGCTCTGCTGTGTT	25
nov-piR-110101	0	0.001	5	0.329092	329.092	8.36235	0.0174259	0.0720497	0	0.329092	CTGGCGGTGAAGTTTGATTGCT	22
nov-piR-110102	0	0.001	15	0.987275	987.275	9.94731	6.42892e-06	8.222e-05	0	0.987275	TCTCCTCGCTGATGACCGACACTGT	25
nov-piR-110128	22	1.29703	47	3.09346	2.38504	1.25401	0.000149563	0.00143454	1.29703	3.09346	TTGGAATAAAAGGGAAACGTAGAGACC	27
nov-piR-110140	0	0.001	4	0.263273	263.273	8.04042	0.038415	0.132759	0	0.263273	TCTCCCTGGACAATGATCTGT	21
nov-piR-110158	0	0.001	6	0.39491	394.91	8.62538	0.00790478	0.0401388	0	0.39491	TATCAACATTTGGGCACATTCT	22
nov-piR-110209	1	0.0589558	2	0.131637	2.2328	1.15886	0.49269	0.628784	0.0589558	0.131637	ATTTCTGGTAGTGGGGGACTGCGTTCGCGCTCTCCCCTG	39
nov-piR-110215	16	0.943293	6	0.39491	0.418651	-1.25618	0.0949001	0.263199	0.943293	0.39491	AATCGAGGCGGGAAGTGACAAGG	23
nov-piR-11022	0	0.001	5	0.329092	329.092	8.36235	0.0174259	0.0720497	0	0.329092	GGTGTTGAAGTTCTGCTTCCTGAGG	25
nov-piR-110220	16	0.943293	4	0.263273	0.2791	-1.84114	0.0231465	0.0946597	0.943293	0.263273	TCCCGAACTCCCTCTCCAGCCCTGA	25
nov-piR-11023	0	0.001	4	0.263273	263.273	8.04042	0.038415	0.132759	0	0.263273	ACCCTGGTGTAGACTGCAGCCT	22
nov-piR-110233	0	0.001	1	0.0658183	65.8183	6.04042	0.411546	0.562327	0	0.0658183	AGCGTGATCAAACCCGAGGGCTTGC	25
nov-piR-110239	6	0.353735	0	0.001	0.00282698	-8.46652	0.0290724	0.113087	0.353735	0	ACCTGTGGCTGATGATAGTATTCTCT	26
nov-piR-110248	34	2.0045	12	0.78982	0.394024	-1.34364	0.00827589	0.0419791	2.0045	0.78982	TGTGACTTAACCCTGGAAGATC	22
nov-piR-110251	2	0.117912	0	0.001	0.00848093	-6.88156	0.326219	0.562327	0.117912	0	TTCTTTGAACAAGTGCCACCAGTCCATT	28
nov-piR-110277	0	0.001	8	0.526547	526.547	9.04042	0.00162659	0.0108944	0	0.526547	TTCAAACAAAATACGGCACTCAACAGT	27
nov-piR-110280	1	0.0589558	0	0.001	0.0169619	-5.88156	0.597057	0.628784	0.0589558	0	ATCTTAAAGTTGCTGCAGTTAAAAAGCTCGTAGT	34
nov-piR-110317	1602	94.4472	3685	242.541	2.568	1.36065	1.52753e-279	3.48636e-277	94.4472	242.541	CCCTGAGACCCTTAACCTGTGAGGT	25
nov-piR-110320	0	0.001	3	0.197455	197.455	7.62538	0.0846851	0.23922	0	0.197455	TACCAATGCAGTGGAACATCGAGAT	25
nov-piR-110362	19	1.12016	61	4.01492	3.58424	1.84167	2.14178e-08	3.96935e-07	1.12016	4.01492	GGAGAGACAGTGATGGACTACGG	23
nov-piR-110368	9	0.530602	0	0.001	0.00188465	-9.05149	0.00474199	0.0265613	0.530602	0	TGACTAGCACAGAAGTCCAATAAC	24
nov-piR-110369	0	0.001	2	0.131637	131.637	7.04042	0.186686	0.395404	0	0.131637	CCTGCCGTTCCTCAGCACCTGCC	23
nov-piR-110423	0	0.001	3	0.197455	197.455	7.62538	0.0846851	0.23922	0	0.197455	ACTGACCCTGGGACTGATCTGGACTATAATT	31
nov-piR-110465	0	0.001	6	0.39491	394.91	8.62538	0.00790478	0.0401388	0	0.39491	TCCATGTCTTCTGATGCTAGCA	22
nov-piR-110477	0	0.001	26	1.71128	1711.28	10.7409	1.07591e-09	2.22735e-08	0	1.71128	TGGTATGGCCGTAAGCGAGAGC	22
nov-piR-110478	11	0.648514	0	0.001	0.00154199	-9.34099	0.00141562	0.0100756	0.648514	0	AATCATCGCAGTAACTCCAACGCC	24
nov-piR-110510	126	7.42843	27	1.7771	0.239229	-2.06354	6.20224e-13	1.64925e-11	7.42843	1.7771	GTACACACTGTAGTACACACTGT	23
nov-piR-110516	4	0.235823	0	0.001	0.00424046	-7.88156	0.0973857	0.263199	0.235823	0	GCACCACTTCTGTCTGCTCACACGAAC	27
nov-piR-11052	0	0.001	10	0.658183	658.183	9.36235	0.000334709	0.00288909	0	0.658183	TATACACACTCATACACACTCT	22
nov-piR-110532	153	9.02024	78	5.13383	0.569146	-0.81313	0.000362967	0.00312392	9.02024	5.13383	TCCACCGTGGTCTGTATGTAGA	22
nov-piR-110557	18	1.0612	0	0.001	0.000942325	-10.0515	2.05778e-05	0.000240346	1.0612	0	AGCCACAGTGGACGAAGCTCC	21
nov-piR-110582	0	0.001	2	0.131637	131.637	7.04042	0.186686	0.395404	0	0.131637	TGAGGGGGCGGGGCCTCAGGAT	22
nov-piR-110618	211	12.4397	25	1.64546	0.132275	-2.91839	5.50725e-31	2.88633e-29	12.4397	1.64546	GTTGTCGTGGCCGAGTGGTTAAGG	24
nov-piR-110663	0	0.001	1	0.0658183	65.8183	6.04042	0.411546	0.562327	0	0.0658183	TCAATGACAAAGAGAACATGAACACATCA	29
nov-piR-110667	0	0.001	5	0.329092	329.092	8.36235	0.0174259	0.0720497	0	0.329092	CCCCGGGTGACCAGTTGACGCT	22
nov-piR-110669	5	0.294779	0	0.001	0.00339237	-8.20349	0.0532094	0.174467	0.294779	0	GATGTTCCGACGAGACCCACG	21
nov-piR-110696	0	0.001	29	1.90873	1908.73	10.8984	1.00429e-10	2.26294e-09	0	1.90873	ACGGCGGTTTGGCGGCGGCGACT	23
nov-piR-110722	0	0.001	5	0.329092	329.092	8.36235	0.0174259	0.0720497	0	0.329092	TCATCTTCCTGAGGAACCGCCT	22
nov-piR-110724	0	0.001	5	0.329092	329.092	8.36235	0.0174259	0.0720497	0	0.329092	TCTGGACGGTCGTAGCTAACGT	22
nov-piR-110740	0	0.001	8	0.526547	526.547	9.04042	0.00162659	0.0108944	0	0.526547	CCAGAACTACCGCGGATCACCGA	23
nov-piR-110755	0	0.001	12	0.78982	789.82	9.62538	6.8874e-05	0.000706898	0	0.78982	CCAAAAACCGTGGATGACCAACCA	24
nov-piR-110778	0	0.001	1	0.0658183	65.8183	6.04042	0.411546	0.562327	0	0.0658183	GCAGACTACGACGGAGGGCAGGA	23
nov-piR-110794	5	0.294779	2	0.131637	0.446561	-1.16307	0.427962	0.583664	0.294779	0.131637	TTCTTCCCGCTTGGCCATACAGAACC	26
nov-piR-110796	0	0.001	3	0.197455	197.455	7.62538	0.0846851	0.23922	0	0.197455	GGGAACCAGGACGTTATGAGTA	22
nov-piR-110823	14	0.825381	1	0.0658183	0.079743	-3.6485	0.00180203	0.0120221	0.825381	0.0658183	GCCACCGTAGACAGCTGCTTCAAAAAAAT	29
nov-piR-110828	42	2.47614	26	1.71128	0.691106	-0.533022	0.245033	0.514341	2.47614	1.71128	ACCCCGTAGAGACCATTCTGACC	23
nov-piR-110859	0	0.001	2	0.131637	131.637	7.04042	0.186686	0.395404	0	0.131637	GGCATGATGAGAACCGTATTAGAG	24
nov-piR-110893	0	0.001	5	0.329092	329.092	8.36235	0.0174259	0.0720497	0	0.329092	GAAACTTCAACTAGTACTACTGACCACT	28
nov-piR-110899	2	0.117912	33	2.17201	18.4206	4.20325	8.38581e-10	1.7606e-08	0.117912	2.17201	ATGGCAAAACTGGTGGCAAGT	21
nov-piR-110911	0	0.001	11	0.724002	724.002	9.49985	0.000151831	0.00143454	0	0.724002	GCCGCTCTCGGTGAGGAAACT	21
nov-piR-110913	8	0.471646	2	0.131637	0.2791	-1.84114	0.124477	0.332518	0.471646	0.131637	CGGGGGAGGAGGCGGAGGAGTGGACGGC	28
nov-piR-110965	0	0.001	2	0.131637	131.637	7.04042	0.186686	0.395404	0	0.131637	GCGATGTAACGGTAATGTATTCTG	24
nov-piR-110988	0	0.001	2	0.131637	131.637	7.04042	0.186686	0.395404	0	0.131637	GGAGCTGAGGAAGTACACCATGGACGTACTGC	32
nov-piR-111000	5	0.294779	5	0.329092	1.1164	0.158856	0.752471	0.78704	0.294779	0.329092	GGCTGATGGGAGGAAGGACCT	21
nov-piR-111060	0	0.001	6	0.39491	394.91	8.62538	0.00790478	0.0401388	0	0.39491	ATTTCATAGTCAGAGGTGAAATTCTTGGATT	31
nov-piR-111077	136	8.01799	90	5.92365	0.738795	-0.436754	0.0954001	0.263199	8.01799	5.92365	CAGCTACGGCGCCCGTCGGGAG	22
nov-piR-111109	0	0.001	1	0.0658183	65.8183	6.04042	0.411546	0.562327	0	0.0658183	CTGCATCTCGCAGCTAGCTAATATCGAACCCA	32
nov-piR-111127	19	1.12016	3	0.197455	0.176274	-2.50411	0.00221529	0.0147098	1.12016	0.197455	CACCTGCTCCTGGATTAAAAACTTCC	26
nov-piR-111160	0	0.001	14	0.921457	921.457	9.84777	1.41724e-05	0.000170334	0	0.921457	TGCGAAATAGTAGGGTGGAGTTT	23
nov-piR-111196	1	0.0589558	7	0.460728	7.81481	2.96621	0.0192593	0.0791923	0.0589558	0.460728	TGCGCCTAGAAATTCTGTCCATGAA	25
nov-piR-111247	0	0.001	7	0.460728	460.728	8.84777	0.00358578	0.0211299	0	0.460728	TTGTCTGGTGGCATCTGTGAGA	22
nov-piR-111258	0	0.001	1	0.0658183	65.8183	6.04042	0.411546	0.562327	0	0.0658183	AATTACCGTATTTTCCGGACTGTAAGTCACTC	32
nov-piR-111261	6	0.353735	2	0.131637	0.372134	-1.42611	0.288893	0.562327	0.353735	0.131637	TCAGAGAGAGCGATACCTGGGCTGCACC	28
nov-piR-111284	0	0.001	3	0.197455	197.455	7.62538	0.0846851	0.23922	0	0.197455	TGAAGTAGCAAAACCGTGAAAAGT	24
nov-piR-111287	0	0.001	2	0.131637	131.637	7.04042	0.186686	0.395404	0	0.131637	TGACAAGAAATCCGGCCCCTGAC	23
nov-piR-1113	69	4.06795	30	1.97455	0.485392	-1.04278	0.00242795	0.0160566	4.06795	1.97455	GAAGGAGAAGGAGGAGAGTTGC	22
nov-piR-111305	7	0.412691	0	0.001	0.00242312	-8.68892	0.0158845	0.0719903	0.412691	0	ATCAGGAAAACTCCGACAAAGT	22
nov-piR-111319	32	1.88659	32	2.10619	1.1164	0.158856	0.451855	0.615484	1.88659	2.10619	TCTCTTTTCTTCGTGAAGGGCAGGGCGCCCTGGAAT	36
nov-piR-111328	0	0.001	2	0.131637	131.637	7.04042	0.186686	0.395404	0	0.131637	AGAAGATGGGTGTGGAAACTGCAGAG	26
nov-piR-111345	4	0.235823	0	0.001	0.00424046	-7.88156	0.0973857	0.263199	0.235823	0	CGGGCTCATCTGTGGAGGCAGATC	24
nov-piR-111373	0	0.001	13	0.855639	855.639	9.74086	3.12428e-05	0.000350791	0	0.855639	TTTGCGTCATGATGAGAGCCCAGAGA	26
nov-piR-111385	0	0.001	2	0.131637	131.637	7.04042	0.186686	0.395404	0	0.131637	AGTAAACTCACTCCCGTCTCCTGCGC	26
nov-piR-111418	14	0.825381	5	0.329092	0.398715	-1.32657	0.103648	0.279778	0.825381	0.329092	TGAAGAGGAGGAGGAGGAGGAGGAGT	26
nov-piR-111422	3	0.176867	0	0.001	0.00565395	-7.46652	0.178239	0.395404	0.176867	0	AGCACGGGGACAGTTACGAAAAGG	24
nov-piR-11145	0	0.001	5	0.329092	329.092	8.36235	0.0174259	0.0720497	0	0.329092	GATGACCTGAACATGCCTGCTA	22
nov-piR-111460	0	0.001	9	0.592365	592.365	9.21034	0.000737858	0.00573156	0	0.592365	TGCCCCAAACCATGACACTTCC	22
nov-piR-111479	0	0.001	5	0.329092	329.092	8.36235	0.0174259	0.0720497	0	0.329092	TGAGAATGATGCTGACCAATGT	22
nov-piR-11149	3	0.176867	35	2.30364	13.0247	3.70318	1.3961e-09	2.86122e-08	0.176867	2.30364	TTTTCCTTCACCTGCGCACCTGTGGC	26
nov-piR-111495	15	0.884337	3	0.197455	0.22328	-2.16307	0.0141817	0.0677163	0.884337	0.197455	TCTGAGGCTGGGAAATAGAGC	21
nov-piR-111499	0	0.001	6	0.39491	394.91	8.62538	0.00790478	0.0401388	0	0.39491	CACTGGAACAGAGGGATCTAC	21
nov-piR-111505	6	0.353735	18	1.18473	3.3492	1.74382	0.00369437	0.0217586	0.353735	1.18473	CCCCTGGATTCCTGTGCTCAG	21
nov-piR-111507	5	0.294779	0	0.001	0.00339237	-8.20349	0.0532094	0.174467	0.294779	0	AGATGTGTAGAGCGTAAACAGGAGGG	26
nov-piR-111526	0	0.001	1	0.0658183	65.8183	6.04042	0.411546	0.562327	0	0.0658183	GCTGAGTGTACATTAATGAGAA	22
nov-piR-111548	3	0.176867	0	0.001	0.00565395	-7.46652	0.178239	0.395404	0.176867	0	GAAATATCTAACATCACACTCTGCTCCACTGA	32
nov-piR-111561	0	0.001	7	0.460728	460.728	8.84777	0.00358578	0.0211299	0	0.460728	AGGGGAAAACAGGAGAAATATATC	24
nov-piR-111566	0	0.001	6	0.39491	394.91	8.62538	0.00790478	0.0401388	0	0.39491	AAACTGGAACTGGAAGAAGAGC	22
nov-piR-111567	0	0.001	3	0.197455	197.455	7.62538	0.0846851	0.23922	0	0.197455	TGGATGAAGGATGGATGATGAAGGATGAAGGT	32
nov-piR-111569	0	0.001	5	0.329092	329.092	8.36235	0.0174259	0.0720497	0	0.329092	TACTTTGGAGGCTGTGCATATGCATT	26
nov-piR-111587	101	5.95454	63	4.14656	0.696369	-0.522076	0.0747923	0.23922	5.95454	4.14656	TCCAGTTGCCTAACAGAACTCC	22
nov-piR-111648	0	0.001	1	0.0658183	65.8183	6.04042	0.411546	0.562327	0	0.0658183	AATGTGATTTGGGCGGCGACT	21
nov-piR-111678	17	1.00225	5	0.329092	0.328353	-1.60668	0.0342724	0.132412	1.00225	0.329092	CACCAGCGGTTTGGCGACAGGGCT	24
nov-piR-11173	2	0.117912	0	0.001	0.00848093	-6.88156	0.326219	0.562327	0.117912	0	TAGTAAACTCTGAAATGGCGGCCAG	25
nov-piR-111730	7	0.412691	0	0.001	0.00242312	-8.68892	0.0158845	0.0719903	0.412691	0	TGAGAGACTTGTTTGCTGGGGC	22
nov-piR-111751	6	0.353735	8	0.526547	1.48854	0.573893	0.378898	0.562327	0.353735	0.526547	ACCAGAGGGCACCAAAGAATAT	22
nov-piR-111755	4	0.235823	0	0.001	0.00424046	-7.88156	0.0973857	0.263199	0.235823	0	TATTGGAGAATTTGGAGAGGGTAAT	25
nov-piR-111758	2	0.117912	16	1.05309	8.93121	3.15886	0.000163206	0.00153696	0.117912	1.05309	GGTGAACAGAGAGTAGAGGAGTGG	24
nov-piR-111784	2	0.117912	0	0.001	0.00848093	-6.88156	0.326219	0.562327	0.117912	0	CGTAAAATGTCGGCGTCGTCTCC	23
nov-piR-111808	4	0.235823	3	0.197455	0.837301	-0.256182	0.937018	0.939019	0.235823	0.197455	CCCTGGAATGGGTTCGCCCCGAGAGAGGGGCCCGC	35
nov-piR-11182	0	0.001	5	0.329092	329.092	8.36235	0.0174259	0.0720497	0	0.329092	TGGCAGAAAGACAGGAGATCCC	22
nov-piR-111823	0	0.001	4	0.263273	263.273	8.04042	0.038415	0.132759	0	0.263273	TTTTTACAGACCATACAGCACC	22
nov-piR-111872	0	0.001	1	0.0658183	65.8183	6.04042	0.411546	0.562327	0	0.0658183	TACAAGCACTTGACACGGAGA	21
nov-piR-111878	0	0.001	2	0.131637	131.637	7.04042	0.186686	0.395404	0	0.131637	TTCTGCGTGGCCGGCGGGAGCTT	23
nov-piR-111904	0	0.001	3	0.197455	197.455	7.62538	0.0846851	0.23922	0	0.197455	TGTGAAAGAAACTGGGTGATGAG	23
nov-piR-111934	2	0.117912	6	0.39491	3.3492	1.74382	0.104212	0.280823	0.117912	0.39491	CACCCAGGCGGCCCGGGTTCGACTCCCGGTATGGGA	36
nov-piR-111947	19	1.12016	26	1.71128	1.52771	0.611368	0.0957961	0.263199	1.12016	1.71128	TTTGAGGTCAGAGTTACATTGCAGGT	26
nov-piR-11195	0	0.001	1	0.0658183	65.8183	6.04042	0.411546	0.562327	0	0.0658183	TCCATTGTGATGCTGAGCAACAA	23
nov-piR-111950	0	0.001	3	0.197455	197.455	7.62538	0.0846851	0.23922	0	0.197455	GGGGAGCCTGTAAATAAACAC	21
nov-piR-111964	1	0.0589558	0	0.001	0.0169619	-5.88156	0.597057	0.628784	0.0589558	0	AACTGTGTCTGTGCTGAGTGCT	22
nov-piR-111972	35	2.06345	94	6.18692	2.99834	1.58416	2.72391e-10	5.93281e-09	2.06345	6.18692	TACCACGAGATGAGAAACAACCCCATG	27
nov-piR-11200	0	0.001	6	0.39491	394.91	8.62538	0.00790478	0.0401388	0	0.39491	GGAGGTGGGGCTGGGGGGAGAGCAGC	26
nov-piR-112009	17	1.00225	7	0.460728	0.459695	-1.12125	0.118918	0.319579	1.00225	0.460728	TGACACGTTTTCTCCCGGATTGC	23
nov-piR-112086	14	0.825381	0	0.001	0.00121156	-9.68892	0.000230901	0.00209987	0.825381	0	TGTGATTTGCTGATGACTGCCATTA	25
nov-piR-112113	47	2.77092	761	50.0878	18.0762	4.17602	1.13804e-197	2.12323e-195	2.77092	50.0878	GCGCCGGTATAGCTCAGTGGTTACTTCGTTGAACTTTCT	39
nov-piR-112153	4	0.235823	0	0.001	0.00424046	-7.88156	0.0973857	0.263199	0.235823	0	TAAGGCCTCGGATGTTCTGAC	21
nov-piR-112211	0	0.001	2	0.131637	131.637	7.04042	0.186686	0.395404	0	0.131637	CACTCTAATATTTCGTTGGACCGCCT	26
nov-piR-112336	14	0.825381	2	0.131637	0.159486	-2.6485	0.00750362	0.0401388	0.825381	0.131637	CACTTTACGAGCCCTTTCAATC	22
nov-piR-112343	0	0.001	6	0.39491	394.91	8.62538	0.00790478	0.0401388	0	0.39491	TTTTCAAACAAAATACGGCACTCAAC	26
nov-piR-112358	0	0.001	6	0.39491	394.91	8.62538	0.00790478	0.0401388	0	0.39491	AGAAGAAGATCATGGACGACACTCCCA	27
nov-piR-112381	0	0.001	1	0.0658183	65.8183	6.04042	0.411546	0.562327	0	0.0658183	TCTGGCACTCCTCGCACATCCCGTG	25
nov-piR-112382	0	0.001	1	0.0658183	65.8183	6.04042	0.411546	0.562327	0	0.0658183	TTCCCAATCACGCCCCTCCAGGTGT	25
nov-piR-112384	3	0.176867	0	0.001	0.00565395	-7.46652	0.178239	0.395404	0.176867	0	CGAAGAGGACGAGGACGAAGACATACACTGAT	32
nov-piR-112391	29	1.70972	12	0.78982	0.461959	-1.11416	0.0393907	0.13609	1.70972	0.78982	CGTTTCAATTTTTGACTGGGCACAGGTCTGT	31
nov-piR-112403	0	0.001	7	0.460728	460.728	8.84777	0.00358578	0.0211299	0	0.460728	AGGAAGATGACAGAGAGCAGC	21
nov-piR-112420	5	0.294779	0	0.001	0.00339237	-8.20349	0.0532094	0.174467	0.294779	0	GAAAAAATGAAAAAAGAGTGAACTATGGAACC	32
nov-piR-112449	12	0.70747	6	0.39491	0.558201	-0.841144	0.32931	0.562327	0.70747	0.39491	AGCATGCTATCCTAAGGACCTGGGCTCC	28
nov-piR-112460	0	0.001	5	0.329092	329.092	8.36235	0.0174259	0.0720497	0	0.329092	CCCCGAGACCCTGAGACCCCGA	22
nov-piR-11247	0	0.001	16	1.05309	1053.09	10.0404	2.9163e-06	4.01557e-05	0	1.05309	ATAAGGGGGGAAGAAATGGGCTA	23
nov-piR-112471	12	0.70747	31	2.04037	2.88404	1.52809	0.000434079	0.00360312	0.70747	2.04037	CTGGACCCTGGTCTGGACCCT	21
nov-piR-112496	0	0.001	4	0.263273	263.273	8.04042	0.038415	0.132759	0	0.263273	CAGAGAAGAAGGCTGACGTCAACCC	25
nov-piR-112512	0	0.001	2	0.131637	131.637	7.04042	0.186686	0.395404	0	0.131637	TGCCTTTAAATACTTACGTCTCTGT	25
nov-piR-112517	0	0.001	5	0.329092	329.092	8.36235	0.0174259	0.0720497	0	0.329092	TGCACCACCTGAACCAAACTGA	22
nov-piR-112526	28	1.65076	8	0.526547	0.318972	-1.6485	0.00483771	0.0269743	1.65076	0.526547	CACTTCTGCTGCTGCTCCCTTGC	23
nov-piR-112528	0	0.001	2	0.131637	131.637	7.04042	0.186686	0.395404	0	0.131637	CACCTCCTTTTCACCTCCTTTCCTCCCC	28
nov-piR-112541	0	0.001	2	0.131637	131.637	7.04042	0.186686	0.395404	0	0.131637	ATGAACTGGAGAAATCCAAGCGTATGCTGGAGCAGC	36
nov-piR-112556	0	0.001	8	0.526547	526.547	9.04042	0.00162659	0.0108944	0	0.526547	TGGCACAGTAGTCTCCTCCGA	21
nov-piR-112561	28	1.65076	57	3.75165	2.27267	1.18439	5.98705e-05	0.000652623	1.65076	3.75165	AACCCGTAGATCCGAACTTGTGTTAAC	27
nov-piR-112571	6	0.353735	0	0.001	0.00282698	-8.46652	0.0290724	0.113087	0.353735	0	ACATCAGGAGACGTGGACGAGGCC	24
nov-piR-112588	0	0.001	2	0.131637	131.637	7.04042	0.186686	0.395404	0	0.131637	ATCGGGTCGCAGGGGCAGCAGTCTC	25
nov-piR-112598	0	0.001	4	0.263273	263.273	8.04042	0.038415	0.132759	0	0.263273	AGAGGATACAAGAGGAAGGAG	21
nov-piR-112607	0	0.001	4	0.263273	263.273	8.04042	0.038415	0.132759	0	0.263273	TGGCGCCCATTCTGACCCGTTGTGGT	26
nov-piR-11263	0	0.001	1	0.0658183	65.8183	6.04042	0.411546	0.562327	0	0.0658183	AGCCTCAATGACACGTGGAAAGAAATCGCC	30
nov-piR-11264	0	0.001	1	0.0658183	65.8183	6.04042	0.411546	0.562327	0	0.0658183	TCTTTGGTTATCTAGCTGTATGAGTT	26
nov-piR-112660	0	0.001	14	0.921457	921.457	9.84777	1.41724e-05	0.000170334	0	0.921457	TTTATGACAGAGTGGCCCGACGGA	24
nov-piR-112676	0	0.001	26	1.71128	1711.28	10.7409	1.07591e-09	2.22735e-08	0	1.71128	CGCGCATCGACCTGGTATTGCAGTACTTC	29
nov-piR-112681	25	1.4739	65	4.27819	2.90264	1.53737	2.76237e-07	4.43809e-06	1.4739	4.27819	GATTAGCGTCAACTGGTCACCCGGGGT	27
nov-piR-112709	1	0.0589558	0	0.001	0.0169619	-5.88156	0.597057	0.628784	0.0589558	0	AAAAGAAAAAGAATGGACAATCTTGAAAT	29
nov-piR-112743	13	0.766426	7	0.460728	0.601139	-0.734229	0.375848	0.562327	0.766426	0.460728	TTAAACCATTCGAGAGTCAACTTTGCCGT	29
nov-piR-112771	0	0.001	2	0.131637	131.637	7.04042	0.186686	0.395404	0	0.131637	AAATGACCCTGCCAACGTAGACGGCCAAGG	30
nov-piR-112772	12	0.70747	0	0.001	0.00141349	-9.46652	0.000773464	0.00580849	0.70747	0	TGAGGACGGAGACAAAGTGGA	21
nov-piR-112789	0	0.001	1	0.0658183	65.8183	6.04042	0.411546	0.562327	0	0.0658183	TGTACTGTCCCTTGGCAGCTGAGA	24
nov-piR-112798	1	0.0589558	0	0.001	0.0169619	-5.88156	0.597057	0.628784	0.0589558	0	CAGGAGATCCTGGGTTCAAATCCCAGCGGTGCCT	34
nov-piR-112806	33	1.94554	22	1.448	0.744268	-0.426107	0.437139	0.59588	1.94554	1.448	TGTGGTAGATGTCCTGGATGCTGGGGA	27
nov-piR-112828	234	13.7957	11	0.724002	0.0524804	-4.25208	2.89141e-47	2.05683e-45	13.7957	0.724002	ACGGCGCCCGTCGGGAGCGTCCGCCT	26
nov-piR-112847	64	3.77317	18	1.18473	0.313988	-1.67122	1.25448e-05	0.000155485	3.77317	1.18473	TCCCATGAACCCTCAAGCACCCTCTGA	27
nov-piR-112894	0	0.001	6	0.39491	394.91	8.62538	0.00790478	0.0401388	0	0.39491	TAGAAGTTCCACCTCGCTGTCGGTC	25
nov-piR-112913	0	0.001	3	0.197455	197.455	7.62538	0.0846851	0.23922	0	0.197455	CCTGGATCCAGTAACATAAAGCCC	24
nov-piR-112919	11	0.648514	0	0.001	0.00154199	-9.34099	0.00141562	0.0100756	0.648514	0	GATGAGGAAAGAACAAGTGGAACACA	26
nov-piR-112933	0	0.001	4	0.263273	263.273	8.04042	0.038415	0.132759	0	0.263273	AGTGGCAGGACTGTGTTGAGT	21
nov-piR-112982	0	0.001	4	0.263273	263.273	8.04042	0.038415	0.132759	0	0.263273	GAGAAGTTGAAATGTTAATGTGGC	24
nov-piR-112998	0	0.001	5	0.329092	329.092	8.36235	0.0174259	0.0720497	0	0.329092	CCGACTTCCCTTACGCCACCTT	22
nov-piR-113008	6	0.353735	0	0.001	0.00282698	-8.46652	0.0290724	0.113087	0.353735	0	CCTTCTTCGTCCTCTGCTGTCCTCAG	26
nov-piR-113018	22	1.29703	10	0.658183	0.507455	-0.978648	0.114816	0.308691	1.29703	0.658183	CAATCCCCGGCATCTCCAAATTTT	24
nov-piR-113047	9	0.530602	6	0.39491	0.744268	-0.426107	0.709999	0.743878	0.530602	0.39491	TCCAAATGATGATGAGCTGCGTT	23
nov-piR-113058	100	5.89558	78	5.13383	0.870793	-0.199598	0.68694	0.720827	5.89558	5.13383	TCTGTCCCTATTTTCCCTCTCTT	23
nov-piR-113062	12	0.70747	11	0.724002	1.02337	0.0333249	0.797528	0.826256	0.70747	0.724002	TTTAGAATCAACGCAGTCCTCCTGA	25
nov-piR-113065	18	1.0612	6	0.39491	0.372134	-1.42611	0.0473627	0.162533	1.0612	0.39491	GGAAGGAAGGAAGGGTTGAAGGATG	25
nov-piR-113082	39	2.29928	68	4.47565	1.94655	0.960916	0.000163307	0.00153776	2.29928	4.47565	TGTACTAAAGGGGAGGGAAGTCGTAA	26
nov-piR-113092	9	0.530602	39	2.56692	4.83774	2.27433	4.01487e-07	6.33202e-06	0.530602	2.56692	TGCAGACCACTGTAGACTACTGT	23
nov-piR-113097	2	0.117912	0	0.001	0.00848093	-6.88156	0.326219	0.562327	0.117912	0	GTGGAGGAGCTGCTGGGCAGA	21
nov-piR-113114	0	0.001	7	0.460728	460.728	8.84777	0.00358578	0.0211299	0	0.460728	TGTTGGTTGTAACCTCCGTCT	21
nov-piR-11314	10	0.589558	21	1.38219	2.34444	1.22925	0.0129489	0.0620103	0.589558	1.38219	GGCGGACCAACTAGACCGAGT	21
nov-piR-113161	0	0.001	3	0.197455	197.455	7.62538	0.0846851	0.23922	0	0.197455	TGGAAAGAACTAAAGAAAAGGG	22
nov-piR-113184	0	0.001	2	0.131637	131.637	7.04042	0.186686	0.395404	0	0.131637	TCGAAGCAGCTGTAAATGAACTGGAGG	27
nov-piR-113215	5	0.294779	3	0.197455	0.669841	-0.57811	0.706099	0.739968	0.294779	0.197455	TGGAGTTACAGCAGGATATACT	22
nov-piR-113216	0	0.001	3	0.197455	197.455	7.62538	0.0846851	0.23922	0	0.197455	CAACGGTGTTACTCCCAGCCAAGGCGTGGGC	31
nov-piR-113232	0	0.001	2	0.131637	131.637	7.04042	0.186686	0.395404	0	0.131637	TGAGCAGACGAACACACTTGGTCC	24
nov-piR-113243	11	0.648514	18	1.18473	1.82684	0.869349	0.0731064	0.238153	0.648514	1.18473	GACAAGACAGAAGGAACAACAGCAC	25
nov-piR-113246	23	1.35598	29	1.90873	1.40764	0.493275	0.132706	0.353557	1.35598	1.90873	TCCGGTGCATGTGTCTTTGGGCGACC	26
nov-piR-113286	1	0.0589558	4	0.263273	4.46561	2.15886	0.143361	0.378848	0.0589558	0.263273	TGAGGGTTTCAGAAGTTGACA	21
nov-piR-113300	14	0.825381	17	1.11891	1.35563	0.438964	0.289492	0.562327	0.825381	1.11891	GGAGTGATGATACTGAGAAAAGGT	24
nov-piR-113301	0	0.001	2	0.131637	131.637	7.04042	0.186686	0.395404	0	0.131637	ACCACTGGACTGAGAAACCCTCACTACCTT	30
nov-piR-11331	7	0.412691	0	0.001	0.00242312	-8.68892	0.0158845	0.0719903	0.412691	0	TCGTGGCTGAGATTTAATTTGT	22
nov-piR-11332	3	0.176867	0	0.001	0.00565395	-7.46652	0.178239	0.395404	0.176867	0	TTTGAGGAATGGAGTCTTGCGGGC	24
nov-piR-113321	0	0.001	2	0.131637	131.637	7.04042	0.186686	0.395404	0	0.131637	TTCAGGGGAGTCAATTAGAGA	21
nov-piR-113324	11	0.648514	1	0.0658183	0.101491	-3.30058	0.0091215	0.0441192	0.648514	0.0658183	TGAGGACACAGCCCTGGGGAGT	22
nov-piR-113356	0	0.001	2	0.131637	131.637	7.04042	0.186686	0.395404	0	0.131637	TCTAAGGACCGGGGCACCAGG	21
nov-piR-113371	0	0.001	2	0.131637	131.637	7.04042	0.186686	0.395404	0	0.131637	ACCGGGGGAGCACGGAGAGGAC	22
nov-piR-113383	19164	1129.83	63779	4197.83	3.71545	1.89354	0	0	1129.83	4197.83	CTACAGACCGTCCACCGTGGTCT	23
nov-piR-113398	0	0.001	2	0.131637	131.637	7.04042	0.186686	0.395404	0	0.131637	TACCAGGCTCCTCTCCTGTGGAACC	25
nov-piR-113399	0	0.001	9	0.592365	592.365	9.21034	0.000737858	0.00573156	0	0.592365	TTAAATGTGAGGAGGAGTATTTTAAAGT	28
nov-piR-11340	164	9.66875	12	0.78982	0.0816879	-3.61373	1.08821e-29	5.46955e-28	9.66875	0.78982	CTACAGTGATGCCCTTTTTGAACTC	25
nov-piR-113412	3	0.176867	0	0.001	0.00565395	-7.46652	0.178239	0.395404	0.176867	0	TTTCCGTGTTTTCCTGTGTTCTT	23
nov-piR-113414	8	0.471646	8	0.526547	1.1164	0.158856	0.697316	0.731497	0.471646	0.526547	TCACGGTGGCCGAGAGGTTAA	21
nov-piR-113421	6	0.353735	0	0.001	0.00282698	-8.46652	0.0290724	0.113087	0.353735	0	CGGAGGACGGTAGACACACATTT	23
nov-piR-113425	0	0.001	12	0.78982	789.82	9.62538	6.8874e-05	0.000706898	0	0.78982	AGACCAGTGGTCTACATCTGACC	23
nov-piR-113458	48	2.82988	23	1.51382	0.534942	-0.902545	0.028346	0.113087	2.82988	1.51382	ACTTCCCATATGGTCTAGCGGTTAGGATTCCTGGTT	36
nov-piR-113460	1	0.0589558	0	0.001	0.0169619	-5.88156	0.597057	0.628784	0.0589558	0	GCCCCGGGAGAAGGAAAGTTGAATTTGATTT	31
nov-piR-113471	0	0.001	7	0.460728	460.728	8.84777	0.00358578	0.0211299	0	0.460728	TGAAGAGTTGTGGCAATGGCATC	23
nov-piR-113500	0	0.001	6	0.39491	394.91	8.62538	0.00790478	0.0401388	0	0.39491	TGATGAAACACAGTGGACCAACAC	24
nov-piR-113532	35	2.06345	35	2.30364	1.1164	0.158856	0.431852	0.588935	2.06345	2.30364	CAGCAACCCACAACTCCAACCACCT	25
nov-piR-113534	0	0.001	1	0.0658183	65.8183	6.04042	0.411546	0.562327	0	0.0658183	GGGAAGCTGTTCAGACATGGAAGAGAGC	28
nov-piR-113549	0	0.001	6	0.39491	394.91	8.62538	0.00790478	0.0401388	0	0.39491	GGAGGAAGCATGAGGATGAGC	21
nov-piR-11359	0	0.001	2	0.131637	131.637	7.04042	0.186686	0.395404	0	0.131637	TGGGCTTGGGACTCAAAACGGG	22
nov-piR-113593	0	0.001	3	0.197455	197.455	7.62538	0.0846851	0.23922	0	0.197455	CCCCTGTGCTCAGACTCCTCGT	22
nov-piR-113653	8	0.471646	0	0.001	0.00212023	-8.88156	0.00867896	0.0421569	0.471646	0	AGAATCTGAAGTACTTGAGAGC	22
nov-piR-113690	15	0.884337	31	2.04037	2.30723	1.20616	0.00279859	0.017722	0.884337	2.04037	ATCCATGCATGGTCTGAGACAACA	24
nov-piR-113719	10	0.589558	0	0.001	0.00169619	-9.20349	0.00259092	0.0164499	0.589558	0	GAATATGTGGAGGGAGACGAGGAT	24
nov-piR-113721	0	0.001	1	0.0658183	65.8183	6.04042	0.411546	0.562327	0	0.0658183	TCTTGTCACAACAAACCTTGGGTGT	25
nov-piR-113724	20	1.17912	35	2.30364	1.9537	0.966211	0.00673616	0.0372907	1.17912	2.30364	CAGAATGCTCTCTGCACAAACT	22
nov-piR-113743	8	0.471646	0	0.001	0.00212023	-8.88156	0.00867896	0.0421569	0.471646	0	AGAGTCAGACGACAAACGCAGGC	23
nov-piR-113766	59	3.47839	30	1.97455	0.567662	-0.816897	0.0273037	0.111	3.47839	1.97455	GGATAAGGACTGCGGCTCTGCTGGGT	26
nov-piR-113827	8	0.471646	0	0.001	0.00212023	-8.88156	0.00867896	0.0421569	0.471646	0	TGTGGCCTGTAAGTCTGTTCTCACCT	26
nov-piR-11385	0	0.001	4	0.263273	263.273	8.04042	0.038415	0.132759	0	0.263273	TCCGAGTTGACAGTAGTGTATATTATG	27
nov-piR-113873	11	0.648514	0	0.001	0.00154199	-9.34099	0.00141562	0.0100756	0.648514	0	AGATGATCATCGACTTCAGAAGGG	24
nov-piR-113888	106	6.24932	25	1.64546	0.263302	-1.92521	3.45404e-10	7.50176e-09	6.24932	1.64546	GAGTGGAGTAACTGGCTTTGGTT	23
nov-piR-113899	0	0.001	1	0.0658183	65.8183	6.04042	0.411546	0.562327	0	0.0658183	CAACGTGTGTGAACTCCTCTTCCTCCTC	28
nov-piR-113915	0	0.001	7	0.460728	460.728	8.84777	0.00358578	0.0211299	0	0.460728	TCCCTGCTGAGCTGTGTCTCT	21
nov-piR-113968	29	1.70972	4	0.263273	0.153986	-2.69913	6.14708e-05	0.000669591	1.70972	0.263273	TCTTCTCAGCTGATCGGTGCT	21
nov-piR-114010	5	0.294779	2	0.131637	0.446561	-1.16307	0.427962	0.583664	0.294779	0.131637	CCAAGGATGACTTGCACTGGGCTCTGAGT	29
nov-piR-114029	0	0.001	2	0.131637	131.637	7.04042	0.186686	0.395404	0	0.131637	CGAGACTGATGCTGCTGCAGAAGA	24
nov-piR-114063	0	0.001	9	0.592365	592.365	9.21034	0.000737858	0.00573156	0	0.592365	CTTTGCTGCCTGGTTTCTAGA	21
nov-piR-114077	0	0.001	4	0.263273	263.273	8.04042	0.038415	0.132759	0	0.263273	TGATGCGCTGACAGATCTGATTGT	24
nov-piR-114083	0	0.001	2	0.131637	131.637	7.04042	0.186686	0.395404	0	0.131637	TTAGTAGCCTCCGCTCGGTGT	21
nov-piR-114132	68	4.009	2	0.131637	0.0328353	-4.92861	8.1603e-16	2.55038e-14	4.009	0.131637	AACAGTGGTCTGTAGGCTGGC	21
nov-piR-1142	4	0.235823	0	0.001	0.00424046	-7.88156	0.0973857	0.263199	0.235823	0	TCCAACCTCACTGAGCTCGAGCTGT	25
nov-piR-11422	523	30.8339	200	13.1637	0.426922	-1.22796	1.53591e-22	6.33222e-21	30.8339	13.1637	TCCGTGTAAACCGGATTACCTTGAC	25
nov-piR-114221	99	5.83663	44	2.89601	0.496178	-1.01107	0.000400891	0.00344581	5.83663	2.89601	TACTTCCCTGGTGGTCTAGTGGTTAGGATTCGGCGC	36
nov-piR-114231	0	0.001	3	0.197455	197.455	7.62538	0.0846851	0.23922	0	0.197455	TGAAACGAGAGTCAGACAGGT	21
nov-piR-11424	8	0.471646	6	0.39491	0.837301	-0.256182	0.881684	0.88567	0.471646	0.39491	GCAGCCGGAGCAGCAGGAGTCCTCAC	26
nov-piR-114256	2	0.117912	1	0.0658183	0.558201	-0.841144	0.770159	0.799135	0.117912	0.0658183	TGGACAATGAGTATAGAGGCGATTCTGATC	30
nov-piR-114309	8	0.471646	0	0.001	0.00212023	-8.88156	0.00867896	0.0421569	0.471646	0	GGCAATGGACTTGTAGCGGGG	21
nov-piR-11437	4	0.235823	0	0.001	0.00424046	-7.88156	0.0973857	0.263199	0.235823	0	CCCAGAGACAGAAATTCAGCAGAA	24
nov-piR-11439	0	0.001	33	2.17201	2172.01	11.0848	4.25241e-12	1.05912e-10	0	2.17201	TGCACATGTCCAAACCATCTCT	22
nov-piR-114393	33	1.94554	40	2.63273	1.35321	0.43639	0.10615	0.285945	1.94554	2.63273	TAACTTGACACGAACAAACGT	21
nov-piR-114413	1	0.0589558	0	0.001	0.0169619	-5.88156	0.597057	0.628784	0.0589558	0	TCAGACCTGGACCGGACCTGTACGGG	26
nov-piR-114419	54	3.18361	33	2.17201	0.682245	-0.551638	0.168022	0.395404	3.18361	2.17201	TGCTACCGAGCGGACAGGACCCTC	24
nov-piR-114457	12	0.70747	3	0.197455	0.2791	-1.84114	0.0526679	0.174467	0.70747	0.197455	TAACAGTTTCTGCTGACTGGAGGTCT	26
nov-piR-114483	0	0.001	1	0.0658183	65.8183	6.04042	0.411546	0.562327	0	0.0658183	GCCCTGTTGGTCAATGACCAGA	22
nov-piR-114490	9	0.530602	0	0.001	0.00188465	-9.05149	0.00474199	0.0265613	0.530602	0	GGCCGCAGACTTCACTCACAATTT	24
nov-piR-114500	9	0.530602	7	0.460728	0.868312	-0.203714	0.92441	0.927739	0.530602	0.460728	TCTAACTCCCCCCTCTGTCGTC	22
nov-piR-114536	0	0.001	63	4.14656	4146.56	12.0177	2.13532e-22	8.76024e-21	0	4.14656	CTGTCACGTCGGAGCGTCAAC	21
nov-piR-114537	0	0.001	7	0.460728	460.728	8.84777	0.00358578	0.0211299	0	0.460728	AGTTCCACGTCATCTGGTAGTGATA	25
nov-piR-114564	32	1.88659	30	1.97455	1.04663	0.0657464	0.624946	0.656921	1.88659	1.97455	CGCTCTGTCTACTGCCCCCGGAT	23
nov-piR-114579	0	0.001	12	0.78982	789.82	9.62538	6.8874e-05	0.000706898	0	0.78982	CACATGCACCGGGAACAGGTCCGACT	26
nov-piR-114592	0	0.001	1	0.0658183	65.8183	6.04042	0.411546	0.562327	0	0.0658183	CCACTCTCGATTCCTGCGCTTTCCT	25
nov-piR-11469	0	0.001	3	0.197455	197.455	7.62538	0.0846851	0.23922	0	0.197455	TGCTTTGCGTGCTGTGGCCATCCA	24
nov-piR-114693	0	0.001	3	0.197455	197.455	7.62538	0.0846851	0.23922	0	0.197455	GAAGCTACCAAGTCAGGGCACCTGTTGGAA	30
nov-piR-114703	0	0.001	6	0.39491	394.91	8.62538	0.00790478	0.0401388	0	0.39491	ACTCTGTGGTTGTGTATGTCCT	22
nov-piR-114725	0	0.001	5	0.329092	329.092	8.36235	0.0174259	0.0720497	0	0.329092	GACGCAGCGCTGCAGACGGATCGGC	25
nov-piR-11477	0	0.001	3	0.197455	197.455	7.62538	0.0846851	0.23922	0	0.197455	TGCAAGCTTGAACTGGAATGTCCGCCT	27
nov-piR-114779	6	0.353735	6	0.39491	1.1164	0.158856	0.732604	0.766914	0.353735	0.39491	TAATTCCATAATGCCGACCTACA	23
nov-piR-114829	136	8.01799	134	8.81966	1.09998	0.137482	0.158506	0.395404	8.01799	8.81966	GCCCGGCTAGCTCAGTCGGTAGAGCATGAGACTCTT	36
nov-piR-11487	0	0.001	8	0.526547	526.547	9.04042	0.00162659	0.0108944	0	0.526547	TCACTTCTGATGGGGGATCATTGTC	25
nov-piR-114881	0	0.001	23	1.51382	1513.82	10.564	1.15264e-08	2.17073e-07	0	1.51382	TTCTCTGATGACTTGCACTGGG	22
nov-piR-114888	0	0.001	1	0.0658183	65.8183	6.04042	0.411546	0.562327	0	0.0658183	CGGGACAAGTTACCAGTGGCTGTTAAAACC	30
nov-piR-114898	941	55.4774	2610	171.786	3.0965	1.63064	1.2452e-253	2.68227e-251	55.4774	171.786	GTAACGGAACCCATAATGCAGCT	23
nov-piR-114925	0	0.001	7	0.460728	460.728	8.84777	0.00358578	0.0211299	0	0.460728	AGTGCAGTGAAGAATATACGGAGC	24
nov-piR-114952	8	0.471646	0	0.001	0.00212023	-8.88156	0.00867896	0.0421569	0.471646	0	CAACGCAAGATCCCTGGTGCAC	22
nov-piR-114974	0	0.001	3	0.197455	197.455	7.62538	0.0846851	0.23922	0	0.197455	AGAAGAAGAATCCAGGGGGCAGT	23
nov-piR-114986	0	0.001	6	0.39491	394.91	8.62538	0.00790478	0.0401388	0	0.39491	AAGGGCGGAGTGAGGGCGACGG	22
nov-piR-115037	0	0.001	1	0.0658183	65.8183	6.04042	0.411546	0.562327	0	0.0658183	ACCTTCATCTCTGGACCATGTGA	23
nov-piR-115040	0	0.001	5	0.329092	329.092	8.36235	0.0174259	0.0720497	0	0.329092	CGCCGGTATAGCTCAGTGGTTACTTCGT	28
nov-piR-115118	0	0.001	2	0.131637	131.637	7.04042	0.186686	0.395404	0	0.131637	GGAGGAATAGACAGCTGGAAT	21
nov-piR-115132	0	0.001	2	0.131637	131.637	7.04042	0.186686	0.395404	0	0.131637	CCACAATGCAGGAAGGAGCGC	21
nov-piR-115133	0	0.001	4	0.263273	263.273	8.04042	0.038415	0.132759	0	0.263273	CCACCATAACATATTTTACGATTG	24
nov-piR-115168	6	0.353735	9	0.592365	1.6746	0.743818	0.260557	0.545434	0.353735	0.592365	TCTGGACAGTAGTGTAGCTCAC	22
nov-piR-115203	1	0.0589558	0	0.001	0.0169619	-5.88156	0.597057	0.628784	0.0589558	0	GCTGACCCCTGCGAATTCCCCAAA	24
nov-piR-115218	0	0.001	4	0.263273	263.273	8.04042	0.038415	0.132759	0	0.263273	GGCAACCAGGGATTGGAAATTCT	23
nov-piR-115230	346	20.3987	9	0.592365	0.0290393	-5.10585	3.11949e-77	3.09523e-75	20.3987	0.592365	CAATACCCCGCCTTGACGACTCTC	24
nov-piR-115234	0	0.001	1	0.0658183	65.8183	6.04042	0.411546	0.562327	0	0.0658183	ACCCGGGCAGGGGGAACAACAGCAGGTCAGGC	32
nov-piR-115238	1	0.0589558	10	0.658183	11.164	3.48078	0.00234636	0.0155219	0.0589558	0.658183	TCATCCAGGACTTCATCACGGA	22
nov-piR-11524	45	2.65301	24	1.57964	0.595414	-0.748035	0.0795014	0.23922	2.65301	1.57964	TGGACCTGCGGAATGCCTACCAC	23
nov-piR-115267	19	1.12016	195	12.8346	11.4578	3.51826	8.64965e-46	6.01805e-44	1.12016	12.8346	ACTCCTCTCTGTGTGGTGTTCT	22
nov-piR-115280	7	0.412691	0	0.001	0.00242312	-8.68892	0.0158845	0.0719903	0.412691	0	TGGAAGGAGCTGAGGTTGAGGTCA	24
nov-piR-115285	0	0.001	2	0.131637	131.637	7.04042	0.186686	0.395404	0	0.131637	CGCCGCGGATCCTCGGTTGGACC	23
nov-piR-115293	0	0.001	5	0.329092	329.092	8.36235	0.0174259	0.0720497	0	0.329092	ACCGCCCTGAACCTCAGCATC	21
nov-piR-115317	10	0.589558	0	0.001	0.00169619	-9.20349	0.00259092	0.0164499	0.589558	0	GGAGGCGGAGGGAGGAGGAGAGGAT	25
nov-piR-115328	0	0.001	2	0.131637	131.637	7.04042	0.186686	0.395404	0	0.131637	ATGGAGACCCCGAGAACTCACTT	23
nov-piR-115329	5	0.294779	0	0.001	0.00339237	-8.20349	0.0532094	0.174467	0.294779	0	CATGAAGGAGGTGGACGAGCA	21
nov-piR-115356	21	1.23807	16	1.05309	0.850592	-0.233462	0.814186	0.842252	1.23807	1.05309	AATACCTTCCAGTGGACTCACC	22
nov-piR-11537	0	0.001	3	0.197455	197.455	7.62538	0.0846851	0.23922	0	0.197455	TGACCCAGTACTGACTCAGTA	21
nov-piR-115395	0	0.001	1	0.0658183	65.8183	6.04042	0.411546	0.562327	0	0.0658183	ACCCATGGGACAGTAGCCAACC	22
nov-piR-115400	9	0.530602	0	0.001	0.00188465	-9.05149	0.00474199	0.0265613	0.530602	0	TAGGTTTTCTTGTAGGTGCACCCCC	25
nov-piR-115409	0	0.001	7	0.460728	460.728	8.84777	0.00358578	0.0211299	0	0.460728	ATTGAGAAGAGGGTTCTGGGGTTAC	25
nov-piR-115412	0	0.001	60	3.9491	3949.1	11.9473	2.2876e-21	9.06164e-20	0	3.9491	ACAACAACGACTGCTTTGGACCACGGTT	28
nov-piR-11542	7	0.412691	0	0.001	0.00242312	-8.68892	0.0158845	0.0719903	0.412691	0	GACGCTGCACCGTGTCTGTAGAAATAGACC	30
nov-piR-115489	38	2.24032	41	2.69855	1.20454	0.26848	0.242296	0.50862	2.24032	2.69855	TGGTCACCCGGGGTACTGCTGCTGCACAC	29
nov-piR-115493	94	5.54185	79	5.19965	0.938252	-0.0919523	0.929035	0.932279	5.54185	5.19965	TGTGTCTTGGCTGGGTCTGTCCTCACC	27
nov-piR-115507	7	0.412691	64	4.21237	10.2071	3.3515	2.27126e-15	6.92207e-14	0.412691	4.21237	CCCCAAAGAGGACTGGTTGCCC	22
nov-piR-115527	32	1.88659	49	3.2251	1.70949	0.773566	0.00643317	0.0356263	1.88659	3.2251	GGACCATATATTAAATTGATTTTTGGATCTGGGAGA	36
nov-piR-115536	0	0.001	5	0.329092	329.092	8.36235	0.0174259	0.0720497	0	0.329092	CCCAGAGGAGAGGAGCTGGATCTCTCG	27
nov-piR-115547	61	3.5963	51	3.35674	0.933385	-0.0994562	0.961418	0.963114	3.5963	3.35674	TTCAAACCTAGGATCCTGACAGACTGC	27
nov-piR-115596	0	0.001	1	0.0658183	65.8183	6.04042	0.411546	0.562327	0	0.0658183	CGGGGGTCTGTGCGCGAGCGC	21
nov-piR-115600	9	0.530602	70	4.60728	8.68312	3.11821	9.46135e-16	2.95198e-14	0.530602	4.60728	CTCTAGATCAGTAGTTCACCAC	22
nov-piR-115636	0	0.001	2	0.131637	131.637	7.04042	0.186686	0.395404	0	0.131637	ACAGTTGGTGGTGGTGTTAGC	21
nov-piR-11567	0	0.001	5	0.329092	329.092	8.36235	0.0174259	0.0720497	0	0.329092	TCTGTAGTGGTTCAGCTCCCTGGC	24
nov-piR-11569	81	4.77542	0	0.001	0.000209406	-12.2214	5.96296e-22	2.41509e-20	4.77542	0	GGTGGCGTAAGGGAAGTCGGC	21
nov-piR-115693	12	0.70747	4	0.263273	0.372134	-1.42611	0.112274	0.302122	0.70747	0.263273	TTGGCAGCTGGTGGACTCAAACC	23
nov-piR-115706	13	0.766426	0	0.001	0.00130476	-9.582	0.000422603	0.00350818	0.766426	0	AGAGGCGGGTTCTCTGGTGCGGCT	24
nov-piR-115719	46	2.71197	26	1.71128	0.631009	-0.664266	0.118076	0.317392	2.71197	1.71128	TTAAACTGAAGAAATGCCAACTTTTCTGACT	31
nov-piR-115781	48	2.82988	244	16.0597	5.67504	2.50463	1.631e-41	1.06095e-39	2.82988	16.0597	TCCCTGATGACCGACCTGTACTCCAGT	27
nov-piR-115790	0	0.001	1	0.0658183	65.8183	6.04042	0.411546	0.562327	0	0.0658183	TACCTGGTAGCTCCATCTCTAA	22
nov-piR-115794	6	0.353735	0	0.001	0.00282698	-8.46652	0.0290724	0.113087	0.353735	0	CCTTTCCATCAGCAGATGTTTCGGCCTGCAGA	32
nov-piR-115809	0	0.001	3	0.197455	197.455	7.62538	0.0846851	0.23922	0	0.197455	CCTGAAGAAAAGAGGATAAGAGACCT	26
nov-piR-115825	0	0.001	4	0.263273	263.273	8.04042	0.038415	0.132759	0	0.263273	TCCCTGTTCTCTGTATCTTCTATT	24
nov-piR-11583	6	0.353735	0	0.001	0.00282698	-8.46652	0.0290724	0.113087	0.353735	0	CACACCCCAATGAAGTTCCTGA	22
nov-piR-115844	17	1.00225	0	0.001	0.000997756	-9.96902	3.76622e-05	0.000414122	1.00225	0	ACAGGCTGAAGTGACAACATC	21
nov-piR-115859	0	0.001	2	0.131637	131.637	7.04042	0.186686	0.395404	0	0.131637	TGAGAGTCTTGGGAGTTGTAGAAAA	25
nov-piR-115870	0	0.001	8	0.526547	526.547	9.04042	0.00162659	0.0108944	0	0.526547	TGCCTCGGGCCCCTCCTCATCC	22
nov-piR-115909	34	2.0045	27	1.7771	0.886554	-0.17372	0.876632	0.880961	2.0045	1.7771	AGGACCAGGACCAGAACCAGAAC	23
nov-piR-115921	0	0.001	2	0.131637	131.637	7.04042	0.186686	0.395404	0	0.131637	TGCGTCAGGAAGGGCATCCGG	21
nov-piR-115931	4	0.235823	0	0.001	0.00424046	-7.88156	0.0973857	0.263199	0.235823	0	CGTTGAAGGTGATGAGGAAAT	21
nov-piR-116012	17	1.00225	17	1.11891	1.1164	0.158856	0.579661	0.628784	1.00225	1.11891	AGAGAACAGACTGGAGTACAAATAG	25
nov-piR-11602	0	0.001	1	0.0658183	65.8183	6.04042	0.411546	0.562327	0	0.0658183	AGGACCAGAGCCACTTTCCAATGTTGCAAATCATG	35
nov-piR-116042	0	0.001	6	0.39491	394.91	8.62538	0.00790478	0.0401388	0	0.39491	ATCGGGGGATTAGCTCAAATGG	22
nov-piR-116064	0	0.001	10	0.658183	658.183	9.36235	0.000334709	0.00288909	0	0.658183	TTGGCCATAACTTTGTCACCTAGGATT	27
nov-piR-116068	0	0.001	1	0.0658183	65.8183	6.04042	0.411546	0.562327	0	0.0658183	TCTTTCCTGCGTGGATCTGATCTGCT	26
nov-piR-116106	15	0.884337	19	1.25055	1.41411	0.499893	0.21909	0.461	0.884337	1.25055	TGAATACCACTGTTAATTTGACTC	24
nov-piR-116115	0	0.001	2	0.131637	131.637	7.04042	0.186686	0.395404	0	0.131637	CTCGAGAGCTCAGTCACTCGCTCCCCAGCGAGAAG	35
nov-piR-116120	0	0.001	8	0.526547	526.547	9.04042	0.00162659	0.0108944	0	0.526547	TCAAATCACAAACAGTATGAAC	22
nov-piR-116171	27	1.59181	153	10.0702	6.32627	2.66136	2.78815e-28	1.34762e-26	1.59181	10.0702	CTATTGAAAGTCAGCCCTCGATCCAAGCTTTTG	33
nov-piR-116172	1801	106.179	1891	124.462	1.17219	0.229207	9.95333e-13	2.58032e-11	106.179	124.462	TTTGTTACGAGGGCTAAGCTAACT	24
nov-piR-116174	0	0.001	8	0.526547	526.547	9.04042	0.00162659	0.0108944	0	0.526547	ACAGATTCGATCAAAGGCCCCCA	23
nov-piR-116175	9	0.530602	0	0.001	0.00188465	-9.05149	0.00474199	0.0265613	0.530602	0	TCTCCTCATTGTCTTCCTAAT	21
nov-piR-116234	0	0.001	2	0.131637	131.637	7.04042	0.186686	0.395404	0	0.131637	GCCAAAGATCTCACCAGCTACGTCACGAACAAG	33
nov-piR-116237	0	0.001	4	0.263273	263.273	8.04042	0.038415	0.132759	0	0.263273	GGACGGACTGGTGGTGTGAAC	21
nov-piR-116252	0	0.001	1	0.0658183	65.8183	6.04042	0.411546	0.562327	0	0.0658183	GTCCAGTTTCCTAACAGAACT	21
nov-piR-116330	0	0.001	5	0.329092	329.092	8.36235	0.0174259	0.0720497	0	0.329092	ACTGGGCATCGTGGTCGGCATC	22
nov-piR-116344	7	0.412691	0	0.001	0.00242312	-8.68892	0.0158845	0.0719903	0.412691	0	TGGGAGGCTAAGGCTGGCGGATCGTT	26
nov-piR-116357	0	0.001	2	0.131637	131.637	7.04042	0.186686	0.395404	0	0.131637	AAGAAACGAAACAAACGACCACAGGAACT	29
nov-piR-116369	0	0.001	1	0.0658183	65.8183	6.04042	0.411546	0.562327	0	0.0658183	CCCTGCAGAATAGTCCAACACAAGC	25
nov-piR-116374	0	0.001	2	0.131637	131.637	7.04042	0.186686	0.395404	0	0.131637	AGGGAGAACAGCGCCACCAGGCAGAATGGCAGT	33
nov-piR-116388	0	0.001	3	0.197455	197.455	7.62538	0.0846851	0.23922	0	0.197455	TGGAAAAATCGTGGCATGGTT	21
nov-piR-116399	1	0.0589558	0	0.001	0.0169619	-5.88156	0.597057	0.628784	0.0589558	0	AGACACAAAGATGAATTGGACATGAATTG	29
nov-piR-116416	0	0.001	5	0.329092	329.092	8.36235	0.0174259	0.0720497	0	0.329092	ACAGGTTGGACGCTGATACGG	21
nov-piR-116446	6	0.353735	0	0.001	0.00282698	-8.46652	0.0290724	0.113087	0.353735	0	AACGCCGTGGACCAGAAGCAGG	22
nov-piR-116452	0	0.001	3	0.197455	197.455	7.62538	0.0846851	0.23922	0	0.197455	ACCCAACCATTGGTCCGACTCTCTCCCTGAAC	32
nov-piR-116485	0	0.001	3	0.197455	197.455	7.62538	0.0846851	0.23922	0	0.197455	TCACTGTCAGCACTCAGACCATCTCCA	27
nov-piR-11650	0	0.001	3	0.197455	197.455	7.62538	0.0846851	0.23922	0	0.197455	GGGCAGATCGAGGTCTCGGGCT	22
nov-piR-116535	0	0.001	3	0.197455	197.455	7.62538	0.0846851	0.23922	0	0.197455	TTTTCATCCAAAGTGGCACCAGGGA	25
nov-piR-116550	0	0.001	4	0.263273	263.273	8.04042	0.038415	0.132759	0	0.263273	TCAATCTGAATATTCTACCGGT	22
nov-piR-116568	0	0.001	3	0.197455	197.455	7.62538	0.0846851	0.23922	0	0.197455	TCCCCGGCATCTCCAAATTTTT	22
nov-piR-116572	0	0.001	4	0.263273	263.273	8.04042	0.038415	0.132759	0	0.263273	TCCAGGTTGACAAAGATGGCTTCT	24
nov-piR-116575	18	1.0612	8	0.526547	0.496178	-1.01107	0.144097	0.380684	1.0612	0.526547	TGCACTGGAGAACTGCCTTCACT	23
nov-piR-116610	3	0.176867	0	0.001	0.00565395	-7.46652	0.178239	0.395404	0.176867	0	TCTGTACAGCACTCTAATAAAGC	23
nov-piR-116627	2	0.117912	0	0.001	0.00848093	-6.88156	0.326219	0.562327	0.117912	0	GACCACCAGACGAAGAAGACGAAGAGCCTCCAC	33
nov-piR-116642	0	0.001	1	0.0658183	65.8183	6.04042	0.411546	0.562327	0	0.0658183	TCTGACAGTTTTTTGGCCTCGAAAC	25
nov-piR-116655	0	0.001	4	0.263273	263.273	8.04042	0.038415	0.132759	0	0.263273	ACAATGGGAATCTCTCTGAAAAGA	24
nov-piR-116684	12	0.70747	15	0.987275	1.3955	0.480784	0.288262	0.562327	0.70747	0.987275	ATCGAGAGCATCCTGACAAGCC	22
nov-piR-116691	0	0.001	2	0.131637	131.637	7.04042	0.186686	0.395404	0	0.131637	TTACTGGAGAATGGAGTAGATT	22
nov-piR-116704	0	0.001	4	0.263273	263.273	8.04042	0.038415	0.132759	0	0.263273	TCAAACAAACCATCGACGTGACCACCGT	28
nov-piR-116705	0	0.001	5	0.329092	329.092	8.36235	0.0174259	0.0720497	0	0.329092	TCCCCGACAGAGGAACTGTTTATG	24
nov-piR-116733	0	0.001	1	0.0658183	65.8183	6.04042	0.411546	0.562327	0	0.0658183	AAAAAAAAAGAAAACACAGGGGATCGAG	28
nov-piR-116776	1	0.0589558	0	0.001	0.0169619	-5.88156	0.597057	0.628784	0.0589558	0	CGGCCGAGGACAACGCCAGGAAGGTG	26
nov-piR-11678	0	0.001	1	0.0658183	65.8183	6.04042	0.411546	0.562327	0	0.0658183	TTAATAGGGATCTGTTACTTATACGTGGGC	30
nov-piR-116799	9	0.530602	39	2.56692	4.83774	2.27433	4.01487e-07	6.33202e-06	0.530602	2.56692	CTATACAACCTACTGCCTTCCCT	23
nov-piR-116806	2	0.117912	9	0.592365	5.02381	2.32878	0.0168843	0.0720497	0.117912	0.592365	AAAGATGAACAGAGTTGAGGAG	22
nov-piR-116816	0	0.001	4	0.263273	263.273	8.04042	0.038415	0.132759	0	0.263273	ATCACCATGGACCATACTCACC	22
nov-piR-116835	6	0.353735	4	0.263273	0.744268	-0.426107	0.775355	0.803574	0.353735	0.263273	TGCTGTAGACCTGGTCCAATATGTTAT	27
nov-piR-116864	11	0.648514	0	0.001	0.00154199	-9.34099	0.00141562	0.0100756	0.648514	0	TAATATTGAATTCTGGGCACA	21
nov-piR-116873	578	34.0765	309	20.3379	0.596831	-0.744607	2.0826e-10	4.61803e-09	34.0765	20.3379	CTTCCCTGGTAGTCTAGTGGTTAGGATTCGGCGCTCT	37
nov-piR-116877	10	0.589558	0	0.001	0.00169619	-9.20349	0.00259092	0.0164499	0.589558	0	TGTCGTAAACACTGTGGCCCG	21
nov-piR-11689	66	3.89108	1	0.0658183	0.0169152	-5.88554	1.62142e-16	5.24389e-15	3.89108	0.0658183	TGGAGAGGAACAACAAGAGTT	21
nov-piR-116894	0	0.001	27	1.7771	1777.1	10.7953	4.88056e-10	1.03722e-08	0	1.7771	ATCGAGAGCATCCTGACAAGCCGGG	25
nov-piR-116920	433	25.5279	823	54.1685	2.12194	1.08538	8.21611e-47	5.79977e-45	25.5279	54.1685	CGCGGGAGACCGGGGTTCGATTCCCCGACGGGGAGC	36
nov-piR-116922	0	0.001	4	0.263273	263.273	8.04042	0.038415	0.132759	0	0.263273	AAACCTGCGGGAGATTGTGGT	21
nov-piR-116935	6	0.353735	0	0.001	0.00282698	-8.46652	0.0290724	0.113087	0.353735	0	TGTGGATAATGGCTCTGACAGTGGT	25
nov-piR-116938	0	0.001	4	0.263273	263.273	8.04042	0.038415	0.132759	0	0.263273	AGAATCGGAAAGCAACTTGGAG	22
nov-piR-116963	0	0.001	4	0.263273	263.273	8.04042	0.038415	0.132759	0	0.263273	AATTGCCCACTGCTGCCCTTGG	22
nov-piR-116983	0	0.001	2	0.131637	131.637	7.04042	0.186686	0.395404	0	0.131637	AAAGAAACGCACGGCCTGTGA	21
nov-piR-117043	0	0.001	2	0.131637	131.637	7.04042	0.186686	0.395404	0	0.131637	CGCAAGCACGAGGCCCCGGGT	21
nov-piR-117060	0	0.001	2	0.131637	131.637	7.04042	0.186686	0.395404	0	0.131637	GATGGAGGACTAACAGTCAGGGGAGT	26
nov-piR-117090	0	0.001	2	0.131637	131.637	7.04042	0.186686	0.395404	0	0.131637	TGAAGAATTTTCCCTGGACTGGCC	24
nov-piR-117123	0	0.001	2	0.131637	131.637	7.04042	0.186686	0.395404	0	0.131637	ATACACAATGTTACTCTGGGCCT	23
nov-piR-117131	8	0.471646	17	1.11891	2.37235	1.24632	0.0243021	0.0992534	0.471646	1.11891	TCCCTGTGCACAGGTGAACTCGAGC	25
nov-piR-117133	0	0.001	15	0.987275	987.275	9.94731	6.42892e-06	8.222e-05	0	0.987275	TATGGACAGCACTGAATGGTACC	23
nov-piR-117138	5	0.294779	0	0.001	0.00339237	-8.20349	0.0532094	0.174467	0.294779	0	ACCGGAAGCATAGTGGAACGCCAT	24
nov-piR-117155	0	0.001	2	0.131637	131.637	7.04042	0.186686	0.395404	0	0.131637	AACCAGGGATGATGAAGGATGAGTA	25
nov-piR-117167	0	0.001	2	0.131637	131.637	7.04042	0.186686	0.395404	0	0.131637	TCCAACGATTGTGATTTATTTCTGAAT	27
nov-piR-117197	0	0.001	2	0.131637	131.637	7.04042	0.186686	0.395404	0	0.131637	TTCCCGCTGCCAGAGAGTCCTGAA	24
nov-piR-117255	14	0.825381	42	2.76437	3.3492	1.74382	7.56e-06	9.63237e-05	0.825381	2.76437	TGAGATCTCAAAGGCACCGGGA	22
nov-piR-117302	0	0.001	1	0.0658183	65.8183	6.04042	0.411546	0.562327	0	0.0658183	TGCATGCCGGGAGATCAGTGA	21
nov-piR-11734	2	0.117912	0	0.001	0.00848093	-6.88156	0.326219	0.562327	0.117912	0	AAAAGAGAAAAGAGGTCGTCCACACTGTGTC	31
nov-piR-117343	1	0.0589558	5	0.329092	5.58201	2.48078	0.0745527	0.23922	0.0589558	0.329092	AAAAGGGTTAACTGCAGAACAGT	23
nov-piR-117351	85	5.01124	141	9.28039	1.85191	0.889016	2.86252e-07	4.59256e-06	5.01124	9.28039	GCTGTGCTGTAGTGTTGTGTA	21
nov-piR-117354	0	0.001	2	0.131637	131.637	7.04042	0.186686	0.395404	0	0.131637	ATCATATTAAGGACATGGCCACT	23
nov-piR-117392	4	0.235823	6	0.39491	1.6746	0.743818	0.360456	0.562327	0.235823	0.39491	AGAGGAGGAGGAGGAGGAGAAAC	23
nov-piR-117412	2	0.117912	0	0.001	0.00848093	-6.88156	0.326219	0.562327	0.117912	0	CGCACGTGAGAACACAGAAAAGTATTTG	28
nov-piR-117418	66	3.89108	76	5.00219	1.28555	0.362389	0.0512025	0.174467	3.89108	5.00219	TCTTTCTTCGCCTTCTCACTCA	22
nov-piR-117421	0	0.001	2	0.131637	131.637	7.04042	0.186686	0.395404	0	0.131637	TGACATGAGGTACGTGATAATTGACA	26
nov-piR-117455	17	1.00225	2	0.131637	0.131341	-2.92861	0.00167041	0.0111748	1.00225	0.131637	ACTGGTACTGTAACTGATGGT	21
nov-piR-117466	38	2.24032	6	0.39491	0.176274	-2.50411	9.93787e-06	0.000126132	2.24032	0.39491	TGACGGGAATGAACTGGAGTACAGG	25
nov-piR-117503	0	0.001	1	0.0658183	65.8183	6.04042	0.411546	0.562327	0	0.0658183	TCACCTCCATCGTCATTTTACACAC	25
nov-piR-117507	3108	183.235	936	61.606	0.336214	-1.57255	3.26556e-189	5.87795e-187	183.235	61.606	CGTTAAAGAGGCATAGGGCATGGGAAAAT	29
nov-piR-117515	0	0.001	5	0.329092	329.092	8.36235	0.0174259	0.0720497	0	0.329092	ACCAGACTGCCTGACCTCCACTGC	24
nov-piR-117529	7	0.412691	3	0.197455	0.478458	-1.06354	0.369125	0.562327	0.412691	0.197455	AAAGCGTAGAGCGAGTGGAGACCT	24
nov-piR-117553	0	0.001	4	0.263273	263.273	8.04042	0.038415	0.132759	0	0.263273	TCAGAATTTGTGGAGCAGCTTGGAC	25
nov-piR-117562	7	0.412691	4	0.263273	0.637944	-0.648499	0.59108	0.628784	0.412691	0.263273	TCACCCCCTGGTGTGTCGCTGGCTCCACT	29
nov-piR-117573	4	0.235823	0	0.001	0.00424046	-7.88156	0.0973857	0.263199	0.235823	0	AGAGCCTAAAGGGAATGAGGAC	22
nov-piR-117581	6	0.353735	12	0.78982	2.2328	1.15886	0.0734805	0.238618	0.353735	0.78982	CAGGCGGCCCGGGTTCGACTCCCGGTATGGGAAT	34
nov-piR-117583	3	0.176867	9	0.592365	3.3492	1.74382	0.0433616	0.149438	0.176867	0.592365	ACTCAGACCATCTCCACACTCATC	24
nov-piR-117589	0	0.001	6	0.39491	394.91	8.62538	0.00790478	0.0401388	0	0.39491	TATGGATCTCTGAGGCTGGGAA	22
nov-piR-117592	0	0.001	1	0.0658183	65.8183	6.04042	0.411546	0.562327	0	0.0658183	GGAATGGGACAAATGATCAGAATT	24
nov-piR-11764	0	0.001	3	0.197455	197.455	7.62538	0.0846851	0.23922	0	0.197455	CTCGCGTTGACTAAGTCCCTGCCC	24
nov-piR-117640	90	5.30602	69	4.54147	0.855908	-0.224473	0.626291	0.658274	5.30602	4.54147	ATTTGCTTGTCGTCGTGTGTG	21
nov-piR-11765	0	0.001	3	0.197455	197.455	7.62538	0.0846851	0.23922	0	0.197455	TTTTCTCCATGGACTTTGGTCT	22
nov-piR-117660	7	0.412691	0	0.001	0.00242312	-8.68892	0.0158845	0.0719903	0.412691	0	CAGGACCAGGACCACCAGCTGTG	23
nov-piR-117673	0	0.001	5	0.329092	329.092	8.36235	0.0174259	0.0720497	0	0.329092	GGAGATAGAGACGGGACACAGAAC	24
nov-piR-117683	2	0.117912	0	0.001	0.00848093	-6.88156	0.326219	0.562327	0.117912	0	TGAAGGAGGAGGCAGTGGAGC	21
nov-piR-117711	0	0.001	2	0.131637	131.637	7.04042	0.186686	0.395404	0	0.131637	TAACCTCACTATTTCACTGTTC	22
nov-piR-117768	0	0.001	3	0.197455	197.455	7.62538	0.0846851	0.23922	0	0.197455	ACAACAGGACTTCAGAGACATGATC	25
nov-piR-117769	113	6.66201	1	0.0658183	0.00987966	-6.66132	1.25071e-28	6.09965e-27	6.66201	0.0658183	CTGGACTGGACTGGACTGGACCT	23
nov-piR-117776	0	0.001	9	0.592365	592.365	9.21034	0.000737858	0.00573156	0	0.592365	TTAAGCCCCCGACAACATAGCTCCTA	26
nov-piR-117784	8	0.471646	11	0.724002	1.53505	0.618287	0.275833	0.562327	0.471646	0.724002	TCACGTCCGGTTGCCTAACAGA	22
nov-piR-117799	0	0.001	14	0.921457	921.457	9.84777	1.41724e-05	0.000170334	0	0.921457	TTTGAAAACAATGAACTCGAGTG	23
nov-piR-117800	0	0.001	2	0.131637	131.637	7.04042	0.186686	0.395404	0	0.131637	CGAGGCCCCGGGTTCGATACCCG	23
nov-piR-117835	0	0.001	3	0.197455	197.455	7.62538	0.0846851	0.23922	0	0.197455	TGTGAACTGCTGAGTCCTGTCCT	23
nov-piR-117846	1	0.0589558	1	0.0658183	1.1164	0.158856	0.861266	0.867576	0.0589558	0.0658183	AGAGAATGATTTGAATTTGAGAATAAATAGA	31
nov-piR-11787	0	0.001	3	0.197455	197.455	7.62538	0.0846851	0.23922	0	0.197455	ACAGACCGACAGATGATGACAG	22
nov-piR-117898	2	0.117912	0	0.001	0.00848093	-6.88156	0.326219	0.562327	0.117912	0	CAGAGGGTAGGACTGCATACTGGACT	26
nov-piR-117939	1	0.0589558	0	0.001	0.0169619	-5.88156	0.597057	0.628784	0.0589558	0	GCGCCGGTATAGCTCAGTGGTTACTTCGTT	30
nov-piR-117945	13	0.766426	7	0.460728	0.601139	-0.734229	0.375848	0.562327	0.766426	0.460728	TCTGAGGGTCCAGGGTTCAAGTCCCTGTTCGGGC	34
nov-piR-117952	0	0.001	6	0.39491	394.91	8.62538	0.00790478	0.0401388	0	0.39491	ACAACCCGGATGGACCAATGTGGT	24
nov-piR-11797	0	0.001	3	0.197455	197.455	7.62538	0.0846851	0.23922	0	0.197455	TAGAAAAGGAGCAGAGAGAGGT	22
nov-piR-117973	0	0.001	6	0.39491	394.91	8.62538	0.00790478	0.0401388	0	0.39491	TGCATGGTTGCAGAGTCTTATC	22
nov-piR-117985	0	0.001	4	0.263273	263.273	8.04042	0.038415	0.132759	0	0.263273	TTGCGGATCCGGCGCACGAGAC	22
nov-piR-118008	0	0.001	6	0.39491	394.91	8.62538	0.00790478	0.0401388	0	0.39491	AACTATCTCAGCAGCCTCCTGC	22
nov-piR-118042	20	1.17912	13	0.855639	0.725661	-0.462633	0.510251	0.628784	1.17912	0.855639	TGCCGACATGAGCTCCCTGGT	21
nov-piR-118049	24	1.41494	3	0.197455	0.13955	-2.84114	0.000192842	0.00181068	1.41494	0.197455	TAAGAATCCAAGGCAGAGTTTATT	24
nov-piR-11805	8	0.471646	0	0.001	0.00212023	-8.88156	0.00867896	0.0421569	0.471646	0	AAACGAGAACTTTGAAGGCCGAAGTGGAGAAGG	33
nov-piR-118054	495	29.1831	514	33.8306	1.15925	0.213196	0.00038074	0.00327566	29.1831	33.8306	ACTTCCCTGGTGGTCTAGTGGTTAGGATTCGGCGCTC	37
nov-piR-118057	0	0.001	14	0.921457	921.457	9.84777	1.41724e-05	0.000170334	0	0.921457	TTCAGGGAACAGGGATGAGCT	21
nov-piR-118103	0	0.001	1	0.0658183	65.8183	6.04042	0.411546	0.562327	0	0.0658183	TAAATCCTGCTGTCATGATGGT	22
nov-piR-118120	0	0.001	11	0.724002	724.002	9.49985	0.000151831	0.00143454	0	0.724002	TTATCCGAGGCGCGATTATTGCTAG	25
nov-piR-11819	0	0.001	2	0.131637	131.637	7.04042	0.186686	0.395404	0	0.131637	TACCATCCAATCCAGCTCCTTCCAGAAC	28
nov-piR-118197	4	0.235823	2	0.131637	0.558201	-0.841144	0.618858	0.650551	0.235823	0.131637	CAATGAGAAAGCCACTGTTGAAG	23
nov-piR-118204	0	0.001	2	0.131637	131.637	7.04042	0.186686	0.395404	0	0.131637	GACCAGGGACTCTCACTCACCACTCAGTGCC	31
nov-piR-118208	25	1.4739	2	0.131637	0.0893121	-3.485	2.54316e-05	0.00029535	1.4739	0.131637	AGAGCAGAGCTGAAGGAAGTAGAGGAC	27
nov-piR-118209	0	0.001	3	0.197455	197.455	7.62538	0.0846851	0.23922	0	0.197455	TGGAGGTGGACTCAGACTGGG	21
nov-piR-118217	0	0.001	2	0.131637	131.637	7.04042	0.186686	0.395404	0	0.131637	TGGACAGAGACCTGGCTGTGA	21
nov-piR-118234	0	0.001	11	0.724002	724.002	9.49985	0.000151831	0.00143454	0	0.724002	GAACACTGTGGCAGCTGAGGGAATGGT	27
nov-piR-118257	8	0.471646	1	0.0658183	0.13955	-2.84114	0.0441117	0.151637	0.471646	0.0658183	TTCGGGATTGCGCAGATCAACTGGC	25
nov-piR-118269	0	0.001	2	0.131637	131.637	7.04042	0.186686	0.395404	0	0.131637	CGCCAGCGGGTGGACCAGCATCTC	24
nov-piR-118293	5	0.294779	13	0.855639	2.90264	1.53737	0.0237645	0.0971095	0.294779	0.855639	TAGATAGATGCTCGTAGGTTTGGGC	25
nov-piR-118296	0	0.001	1	0.0658183	65.8183	6.04042	0.411546	0.562327	0	0.0658183	ACGTCTGCTGCGTTGGCAACTGTTT	25
nov-piR-118301	1	0.0589558	4	0.263273	4.46561	2.15886	0.143361	0.378848	0.0589558	0.263273	TGTGGGACATTTTAGACAACAGGGAATTGAAG	32
nov-piR-118323	2	0.117912	16	1.05309	8.93121	3.15886	0.000163206	0.00153696	0.117912	1.05309	TCTTGAATCCGAGGTTCGACTATCGTCC	28
nov-piR-118327	10	0.589558	6	0.39491	0.669841	-0.57811	0.559912	0.628784	0.589558	0.39491	TACCACTGAGATGCACTGAGCAT	23
nov-piR-11834	0	0.001	3	0.197455	197.455	7.62538	0.0846851	0.23922	0	0.197455	AGAATAGAGGGACGGTGGCAGT	22
nov-piR-118359	12	0.70747	0	0.001	0.00141349	-9.46652	0.000773464	0.00580849	0.70747	0	GAACGCCCCTATGAACCAACCAC	23
nov-piR-118360	9	0.530602	0	0.001	0.00188465	-9.05149	0.00474199	0.0265613	0.530602	0	AGAGGAGGAGATGCAGAGAACAG	23
nov-piR-11838	0	0.001	1	0.0658183	65.8183	6.04042	0.411546	0.562327	0	0.0658183	AGACTCAACGACGTCGACCTCTTTGCACTCTGCAAG	36
nov-piR-11839	0	0.001	1	0.0658183	65.8183	6.04042	0.411546	0.562327	0	0.0658183	TAAAGACATCAGCTGAAACAGATCAAATGA	30
nov-piR-118430	5	0.294779	0	0.001	0.00339237	-8.20349	0.0532094	0.174467	0.294779	0	TGAGGGAGGACAGTCATGGCAGAGGT	26
nov-piR-118441	1	0.0589558	53	3.48837	59.1693	5.88678	1.76556e-17	5.96819e-16	0.0589558	3.48837	ACGACCCTGACTGTACGACTCT	22
nov-piR-118446	12	0.70747	0	0.001	0.00141349	-9.46652	0.000773464	0.00580849	0.70747	0	CGAAGAAGGGAACCGAGCTGG	21
nov-piR-118488	0	0.001	4	0.263273	263.273	8.04042	0.038415	0.132759	0	0.263273	GATGAAAAGGGATGGATGGAT	21
nov-piR-118507	6	0.353735	0	0.001	0.00282698	-8.46652	0.0290724	0.113087	0.353735	0	CCAGTTGCCTAACAGAACTCC	21
nov-piR-118510	10	0.589558	0	0.001	0.00169619	-9.20349	0.00259092	0.0164499	0.589558	0	TCACAGGAAGTCCATGCTGAAGT	23
nov-piR-118518	0	0.001	1	0.0658183	65.8183	6.04042	0.411546	0.562327	0	0.0658183	TACACCAACAAGAGAGACACATACAG	26
nov-piR-118548	0	0.001	9	0.592365	592.365	9.21034	0.000737858	0.00573156	0	0.592365	AGTGTTGCATATAAGCCTCTACAG	24
nov-piR-118552	0	0.001	4	0.263273	263.273	8.04042	0.038415	0.132759	0	0.263273	TTTCCTCCTCATCTGATCCAAC	22
nov-piR-118556	16	0.943293	0	0.001	0.00106012	-9.88156	6.89306e-05	0.000706898	0.943293	0	TACCACGAGGGACACGATCGAAAGCC	26
nov-piR-118562	0	0.001	4	0.263273	263.273	8.04042	0.038415	0.132759	0	0.263273	TCCATGCTCTAGACACTACGCTGACA	26
nov-piR-118623	0	0.001	6	0.39491	394.91	8.62538	0.00790478	0.0401388	0	0.39491	TTTTTCATTGGAATCATCCAGC	22
nov-piR-118718	30	1.76867	17	1.11891	0.632627	-0.660572	0.213974	0.450452	1.76867	1.11891	AATCCATGTGATATCCACCGAAGTTCTGAGT	31
nov-piR-118754	0	0.001	3	0.197455	197.455	7.62538	0.0846851	0.23922	0	0.197455	CTAGAACACCAAGATGAGTCATACCCTTCGCT	32
nov-piR-118793	0	0.001	14	0.921457	921.457	9.84777	1.41724e-05	0.000170334	0	0.921457	TGTGTATGGCCGAGACTCGGT	21
nov-piR-118827	0	0.001	6	0.39491	394.91	8.62538	0.00790478	0.0401388	0	0.39491	CGCACTGGGAGCCAACAATGACGTT	25
nov-piR-118828	0	0.001	1	0.0658183	65.8183	6.04042	0.411546	0.562327	0	0.0658183	TGACTTTGCAACCTGGCTCATT	22
nov-piR-11884	0	0.001	5	0.329092	329.092	8.36235	0.0174259	0.0720497	0	0.329092	CAGGAAAAGAATCCAAAGTGCATT	24
nov-piR-118849	0	0.001	9	0.592365	592.365	9.21034	0.000737858	0.00573156	0	0.592365	TGTGTAGAATTCCAGTCTTCTGCT	24
nov-piR-11888	0	0.001	3	0.197455	197.455	7.62538	0.0846851	0.23922	0	0.197455	TTTGTATGGTTTGAAAAAGAGC	22
nov-piR-118888	0	0.001	3	0.197455	197.455	7.62538	0.0846851	0.23922	0	0.197455	ATCATCAACCGCGGTCTGTCAGAGAGA	27
nov-piR-118931	0	0.001	1	0.0658183	65.8183	6.04042	0.411546	0.562327	0	0.0658183	AGAAGACAGAGGTTGAGCACAAACTC	26
nov-piR-119009	1	0.0589558	48	3.15928	53.5873	5.74382	8.36882e-16	2.61288e-14	0.0589558	3.15928	CGCTCGCCCAAAGACACATTCACCTC	26
nov-piR-119022	26	1.53285	13	0.855639	0.558201	-0.841144	0.137567	0.366359	1.53285	0.855639	ACGAGATCAAGGATTCAAGCGGCT	24
nov-piR-119081	4	0.235823	67	4.40983	18.6997	4.22495	8.70322e-19	3.10276e-17	0.235823	4.40983	ATTACATCCACACGGCACTGACCAGA	26
nov-piR-119090	0	0.001	3	0.197455	197.455	7.62538	0.0846851	0.23922	0	0.197455	TGCACGTTACAACAAGAATGAAGGAG	26
nov-piR-119109	10	0.589558	3	0.197455	0.33492	-1.57811	0.119874	0.321802	0.589558	0.197455	TGTTACCCGTGGCCGACCTGTTCGATGT	28
nov-piR-119145	11	0.648514	0	0.001	0.00154199	-9.34099	0.00141562	0.0100756	0.648514	0	AGCCCTGCAAAACCTCAACGA	21
nov-piR-119156	0	0.001	3	0.197455	197.455	7.62538	0.0846851	0.23922	0	0.197455	CCGAGGCATATGGGTAATTACTGAGC	26
nov-piR-11916	0	0.001	19	1.25055	1250.55	10.2883	2.72217e-07	4.37502e-06	0	1.25055	TAACATGCTACCGAGCGGACAGGACC	26
nov-piR-119167	0	0.001	6	0.39491	394.91	8.62538	0.00790478	0.0401388	0	0.39491	TGTGAAAGAAACTGGGTGATGAGT	24
nov-piR-119169	8	0.471646	0	0.001	0.00212023	-8.88156	0.00867896	0.0421569	0.471646	0	TAAGTCGCACCCGAGTATAAGTC	23
nov-piR-119183	0	0.001	1	0.0658183	65.8183	6.04042	0.411546	0.562327	0	0.0658183	CTCGCTCAGAGAGGAGGCCTGTG	23
nov-piR-119201	4	0.235823	9	0.592365	2.5119	1.32878	0.0903782	0.254919	0.235823	0.592365	TCTAAAGAAAACCATGAACACCCTGCA	27
nov-piR-119208	0	0.001	1	0.0658183	65.8183	6.04042	0.411546	0.562327	0	0.0658183	TCGAGAATCTGTTCAAGGAAAAAGGTA	27
nov-piR-119212	0	0.001	3	0.197455	197.455	7.62538	0.0846851	0.23922	0	0.197455	GGGAATAAGAGTTTGACTGGGCT	23
nov-piR-119219	0	0.001	5	0.329092	329.092	8.36235	0.0174259	0.0720497	0	0.329092	CTACTCCGAGGAACAGAACACCAGG	25
nov-piR-119258	3	0.176867	2	0.131637	0.744268	-0.426107	0.868419	0.87306	0.176867	0.131637	AGAACACAGCAGAGCTCCGGGA	22
nov-piR-119260	6	0.353735	0	0.001	0.00282698	-8.46652	0.0290724	0.113087	0.353735	0	CCTTGGCCTGTTCGTTCAGCTCTCTGAT	28
nov-piR-119367	0	0.001	1	0.0658183	65.8183	6.04042	0.411546	0.562327	0	0.0658183	AACCATTGGAAAAAGGGAATTCCTGC	26
nov-piR-119370	9	0.530602	11	0.724002	1.36449	0.448362	0.386496	0.562327	0.530602	0.724002	TATGATAGTACAGAGGTGGTGTGAAA	26
nov-piR-119379	9	0.530602	0	0.001	0.00188465	-9.05149	0.00474199	0.0265613	0.530602	0	CGGGATGGTAAGCACAATGTGT	22
nov-piR-11938	0	0.001	2	0.131637	131.637	7.04042	0.186686	0.395404	0	0.131637	TTAAATCCGAACAACACCACCTTTGG	26
nov-piR-119386	0	0.001	6	0.39491	394.91	8.62538	0.00790478	0.0401388	0	0.39491	CTTGAACCTGTGACACTCCCTG	22
nov-piR-119408	5	0.294779	0	0.001	0.00339237	-8.20349	0.0532094	0.174467	0.294779	0	CACGATCCTTCTGACCTTTGGG	22
nov-piR-119424	0	0.001	11	0.724002	724.002	9.49985	0.000151831	0.00143454	0	0.724002	CTTTGTCAAAACTGTGTGGTACC	23
nov-piR-119445	0	0.001	1	0.0658183	65.8183	6.04042	0.411546	0.562327	0	0.0658183	ACCGGGACCTGATCGACGCCGCCGAC	26
nov-piR-119461	0	0.001	4	0.263273	263.273	8.04042	0.038415	0.132759	0	0.263273	GGCAAAACAGACAGATCCAGGGAGGGG	27
nov-piR-119474	0	0.001	3	0.197455	197.455	7.62538	0.0846851	0.23922	0	0.197455	AGCGGAGGTGAAGAAGAGGAGG	22
nov-piR-119484	14	0.825381	15	0.987275	1.19614	0.258392	0.486712	0.628784	0.825381	0.987275	TCTGCTCCAATCACCACTCTCTCT	24
nov-piR-119493	2	0.117912	26	1.71128	14.5132	3.8593	1.38358e-07	2.31171e-06	0.117912	1.71128	CGCGCCGGGCCCTTCTCGCGGATCTCCCC	29
nov-piR-119494	0	0.001	5	0.329092	329.092	8.36235	0.0174259	0.0720497	0	0.329092	CATGGAGACAACATGCTGGAGGC	23
nov-piR-119539	0	0.001	6	0.39491	394.91	8.62538	0.00790478	0.0401388	0	0.39491	TATCGATATGGTTCTCCCGGGG	22
nov-piR-119543	0	0.001	6	0.39491	394.91	8.62538	0.00790478	0.0401388	0	0.39491	CTTCAGTTGTAATGAACTGGTT	22
nov-piR-119558	0	0.001	1	0.0658183	65.8183	6.04042	0.411546	0.562327	0	0.0658183	CACCTGTGAAGACGGAGTCTCCCTCC	26
nov-piR-11957	0	0.001	7	0.460728	460.728	8.84777	0.00358578	0.0211299	0	0.460728	TGTTTGTTGACTGTTTTCTCGAG	23
nov-piR-11964	0	0.001	9	0.592365	592.365	9.21034	0.000737858	0.00573156	0	0.592365	TGCGGAGAATCGAGGACTTAT	21
nov-piR-119648	1	0.0589558	0	0.001	0.0169619	-5.88156	0.597057	0.628784	0.0589558	0	TCTGATCCAGTTGAGGATAGATGTCAATTATTCTGATC	38
nov-piR-11967	8	0.471646	3	0.197455	0.418651	-1.25618	0.258147	0.540671	0.471646	0.197455	TGTCTGTGATGAAAACTGTGAATAGGAAGTGCCGTC	36
nov-piR-11972	54	3.18361	126	8.29311	2.60494	1.38125	2.68124e-11	6.31544e-10	3.18361	8.29311	TGAAAAGGAAGGTGCACTCACTGCT	25
nov-piR-11973	1	0.0589558	9	0.592365	10.0476	3.32878	0.00476935	0.0266141	0.0589558	0.592365	CGATGTTGGACCAGGACATCCT	22
nov-piR-119744	35	2.06345	9	0.592365	0.287075	-1.8005	0.000708811	0.00573156	2.06345	0.592365	TGCACGTTTGAGCCACCGGAGGGCGAA	27
nov-piR-119763	4	0.235823	28	1.84291	7.81481	2.96621	9.04305e-07	1.36602e-05	0.235823	1.84291	AAAGAATAGGCGTGTGTGTGT	21
nov-piR-119781	11	0.648514	6	0.39491	0.608946	-0.715613	0.433178	0.590559	0.648514	0.39491	TCTCCTGCAGTTCCCTGACCT	21
nov-piR-119793	6	0.353735	22	1.448	4.09347	2.03332	0.000400391	0.00344183	0.353735	1.448	TTAGCGTCAACTGGTCACCCGGGG	24
nov-piR-119797	0	0.001	6	0.39491	394.91	8.62538	0.00790478	0.0401388	0	0.39491	TCCTCCACCACTGCTTCCACCTC	23
nov-piR-119880	0	0.001	1	0.0658183	65.8183	6.04042	0.411546	0.562327	0	0.0658183	TGGAACAGCCTGACTGACACTCAAAAGC	28
nov-piR-119894	0	0.001	3	0.197455	197.455	7.62538	0.0846851	0.23922	0	0.197455	TGCACTGAGTTTCTGCTGCATTACAGC	27
nov-piR-119943	8	0.471646	9	0.592365	1.25595	0.328781	0.525722	0.628784	0.471646	0.592365	ATGGCACTGGTAGAATTCACTGTGAGAGCTCAC	33
nov-piR-119945	1	0.0589558	2	0.131637	2.2328	1.15886	0.49269	0.628784	0.0589558	0.131637	TACGGCCGGATGTCAGATGACA	22
nov-piR-119961	11	0.648514	0	0.001	0.00154199	-9.34099	0.00141562	0.0100756	0.648514	0	TGACCCACAACTCATGACCATA	22
nov-piR-119973	10	0.589558	2	0.131637	0.22328	-2.16307	0.0507065	0.173503	0.589558	0.131637	CGGGCCCCTTCCTCTTCCAAC	21
nov-piR-119977	0	0.001	1	0.0658183	65.8183	6.04042	0.411546	0.562327	0	0.0658183	AATCTCAACTTTTTTTCCCTCC	22
nov-piR-120045	75	4.42169	16	1.05309	0.238166	-2.06996	3.00661e-08	5.42245e-07	4.42169	1.05309	AGACACATTGGGTGTAGGTGAC	22
nov-piR-120060	0	0.001	4	0.263273	263.273	8.04042	0.038415	0.132759	0	0.263273	CGGACACCTATTTCCACCTCTCCAG	25
nov-piR-120122	0	0.001	3	0.197455	197.455	7.62538	0.0846851	0.23922	0	0.197455	TGTAAGAGAATTTATTAGAGATA	23
nov-piR-120140	4	0.235823	8	0.526547	2.2328	1.15886	0.147009	0.38783	0.235823	0.526547	TAGCTCAGTGGTTACTTCGTTGAACTTTCTC	31
nov-piR-120144	6	0.353735	4	0.263273	0.744268	-0.426107	0.775355	0.803574	0.353735	0.263273	TCTGTGATGAAAACTGTGAATAGGAAGTGCCGT	33
nov-piR-120170	1	0.0589558	26	1.71128	29.0264	4.8593	1.69479e-08	3.14539e-07	0.0589558	1.71128	GAGTTCTGTTAGGCAACTGGAGGTGAAT	28
nov-piR-120172	1	0.0589558	0	0.001	0.0169619	-5.88156	0.597057	0.628784	0.0589558	0	TCCTCTGTCCTCCTCCTCCTC	21
nov-piR-120179	1	0.0589558	0	0.001	0.0169619	-5.88156	0.597057	0.628784	0.0589558	0	CCCCCACACCCTCCTGCCGACGTCTGTTC	29
nov-piR-12019	11	0.648514	0	0.001	0.00154199	-9.34099	0.00141562	0.0100756	0.648514	0	CTGAGGCAGAGCAGGAGGACGCAGC	25
nov-piR-120190	0	0.001	7	0.460728	460.728	8.84777	0.00358578	0.0211299	0	0.460728	TAATCACTGCAGCTGTAGTCT	21
nov-piR-120209	2	0.117912	0	0.001	0.00848093	-6.88156	0.326219	0.562327	0.117912	0	AAACAGCAGTGCGGGCCACTGAACCCTACGAAACAAAG	38
nov-piR-120217	0	0.001	3	0.197455	197.455	7.62538	0.0846851	0.23922	0	0.197455	CTGCTGGTGAAACTGAGAGTGAAGG	25
nov-piR-12023	20	1.17912	9	0.592365	0.502381	-0.993147	0.128557	0.342772	1.17912	0.592365	TCCTTCGGCTTCAAGCAGTGAT	22
nov-piR-120291	0	0.001	4	0.263273	263.273	8.04042	0.038415	0.132759	0	0.263273	TGACCGTGAGATCCTGTTACATAGGC	26
nov-piR-120293	0	0.001	15	0.987275	987.275	9.94731	6.42892e-06	8.222e-05	0	0.987275	AAAGAAGAACTCCATCCGGGAGGAGG	26
nov-piR-120310	7	0.412691	0	0.001	0.00242312	-8.68892	0.0158845	0.0719903	0.412691	0	CAGCCTGGCCCCCGGTCCTGGACCTCTGG	29
nov-piR-120317	0	0.001	1	0.0658183	65.8183	6.04042	0.411546	0.562327	0	0.0658183	GGCGGCGGTGGTGGTGGCGGTGGC	24
nov-piR-120360	37926	2235.96	1125	74.0456	0.0331158	-4.91633	0	0	2235.96	74.0456	TCCCTGATGGTCTAGTGGCTAGGATTCGGCGCTC	34
nov-piR-120361	0	0.001	17	1.11891	1118.91	10.1279	1.3229e-06	1.9153e-05	0	1.11891	GAGAAAGAACGAACAAACCATTT	23
nov-piR-120369	82	4.83438	94	6.18692	1.27978	0.355893	0.0323129	0.125026	4.83438	6.18692	TCTGACTGACTGTTGGTGTCT	21
nov-piR-12037	0	0.001	2	0.131637	131.637	7.04042	0.186686	0.395404	0	0.131637	ACTGTGACTGTTACTGTGACT	21
nov-piR-120381	0	0.001	1	0.0658183	65.8183	6.04042	0.411546	0.562327	0	0.0658183	TCAGGAGACCAAACAGGTCCTGCAAAGAGCCGAGAAAC	38
nov-piR-120398	0	0.001	6	0.39491	394.91	8.62538	0.00790478	0.0401388	0	0.39491	TTCTGGCAGAACGACCCTGCTT	22
nov-piR-120402	0	0.001	2	0.131637	131.637	7.04042	0.186686	0.395404	0	0.131637	TGCCCACCTATGAGTCCTGCCTGAGCCAA	29
nov-piR-120406	3	0.176867	0	0.001	0.00565395	-7.46652	0.178239	0.395404	0.176867	0	CGGATCCAATGAAAACACAAAGCTAAC	27
nov-piR-120411	0	0.001	9	0.592365	592.365	9.21034	0.000737858	0.00573156	0	0.592365	CGTAAGCGGAGCCAACTCACCACCAGT	27
nov-piR-120437	6	0.353735	8	0.526547	1.48854	0.573893	0.378898	0.562327	0.353735	0.526547	GAAGGATGGATGAAGGATGGATGAAGGATG	30
nov-piR-120505	28	1.65076	4	0.263273	0.159486	-2.6485	9.98182e-05	0.00101629	1.65076	0.263273	TGCCGATGATGTGATGATTCTGCCAAATGAATTTT	35
nov-piR-120538	0	0.001	1	0.0658183	65.8183	6.04042	0.411546	0.562327	0	0.0658183	CAGCAGCAGCGCTATTTGAGGA	22
nov-piR-120542	2	0.117912	0	0.001	0.00848093	-6.88156	0.326219	0.562327	0.117912	0	TAGGACCTGAGCTCTGCCTTTATACCCGACT	31
nov-piR-120547	46	2.71197	0	0.001	0.000368736	-11.4051	9.18765e-13	2.38451e-11	2.71197	0	TTCGCCCTGAAGAACATGACAGATTTT	27
nov-piR-120564	0	0.001	3	0.197455	197.455	7.62538	0.0846851	0.23922	0	0.197455	AAGTGTTCTCCCAGGCTGTACT	22
nov-piR-12057	0	0.001	15	0.987275	987.275	9.94731	6.42892e-06	8.222e-05	0	0.987275	CCATGCATGGTCTGAGACAACA	22
nov-piR-120575	0	0.001	2	0.131637	131.637	7.04042	0.186686	0.395404	0	0.131637	AGACATTATTCGTAAACTCCTGGGA	25
nov-piR-120601	0	0.001	2	0.131637	131.637	7.04042	0.186686	0.395404	0	0.131637	TCCTGCCTGGCCTTCTTCTCCATTCTCCAA	30
nov-piR-120678	0	0.001	2	0.131637	131.637	7.04042	0.186686	0.395404	0	0.131637	TGTAGTATTTACTGTTGTTCTGGGTGATGATGATGAAGT	39
nov-piR-120703	0	0.001	10	0.658183	658.183	9.36235	0.000334709	0.00288909	0	0.658183	GGCTGCGTTGCTGGAGATGAGGAGAC	26
nov-piR-12076	0	0.001	10	0.658183	658.183	9.36235	0.000334709	0.00288909	0	0.658183	TGTTCTGGGTGACCTTGGGTC	21
nov-piR-120777	4	0.235823	3	0.197455	0.837301	-0.256182	0.937018	0.939019	0.235823	0.197455	CATGCGCACAACAGAGGACATTTTACA	27
nov-piR-120795	0	0.001	1	0.0658183	65.8183	6.04042	0.411546	0.562327	0	0.0658183	CGGACCAGTGTAAGTACGACTTTCACTG	28
nov-piR-120821	0	0.001	2	0.131637	131.637	7.04042	0.186686	0.395404	0	0.131637	TCCACAAAGCGCTGGATTGGT	21
nov-piR-120845	286	16.8614	158	10.3993	0.616753	-0.697235	3.09997e-05	0.000350791	16.8614	10.3993	TCGTGTTCACAGCGGACCTTGA	22
nov-piR-120854	5	0.294779	0	0.001	0.00339237	-8.20349	0.0532094	0.174467	0.294779	0	ACATTGAAGGCGTTAAGGGTGGATT	25
nov-piR-120858	0	0.001	1	0.0658183	65.8183	6.04042	0.411546	0.562327	0	0.0658183	AGGGACAACAGAAACCCAAGAAACCGAGCAATGAC	35
nov-piR-120874	0	0.001	7	0.460728	460.728	8.84777	0.00358578	0.0211299	0	0.460728	ATCGAGAGCATCCTGACAAGCCGG	24
nov-piR-120877	13	0.766426	4	0.263273	0.343508	-1.54158	0.0769157	0.23922	0.766426	0.263273	AGCATCTTAAACAGGTCGTGGCCTCTGT	28
nov-piR-120882	0	0.001	2	0.131637	131.637	7.04042	0.186686	0.395404	0	0.131637	ATAGAAAGCAGAATGGACAGATCATT	26
nov-piR-120891	1	0.0589558	0	0.001	0.0169619	-5.88156	0.597057	0.628784	0.0589558	0	CCACTGTGGAGGATGAGAAGCT	22
nov-piR-12090	0	0.001	1	0.0658183	65.8183	6.04042	0.411546	0.562327	0	0.0658183	TTGGATGCACTTGCCACTTCCACAGCTAGTGATG	34
nov-piR-120915	3	0.176867	0	0.001	0.00565395	-7.46652	0.178239	0.395404	0.176867	0	TGTGATTCGTGTCCTGAAGGGTGA	24
nov-piR-120945	298	17.5688	224	14.7433	0.839174	-0.252958	0.262814	0.550132	17.5688	14.7433	TTGACCGGTAAATTGAGAGCTTCGCCTTT	29
nov-piR-120969	8	0.471646	0	0.001	0.00212023	-8.88156	0.00867896	0.0421569	0.471646	0	ACAAACGAGTTGTTCTGGGCT	21
nov-piR-120974	0	0.001	5	0.329092	329.092	8.36235	0.0174259	0.0720497	0	0.329092	TGTTTAGGTACACGTTGGCTATG	23
nov-piR-120992	2	0.117912	7	0.460728	3.9074	1.96621	0.0577959	0.18898	0.117912	0.460728	CGCACACTGTTAGAGCCCGACGCTGTCCTGTC	32
nov-piR-120993	4	0.235823	0	0.001	0.00424046	-7.88156	0.0973857	0.263199	0.235823	0	ACACGGACCTCGTGCAGAAGACTGCAG	27
nov-piR-12102	0	0.001	2	0.131637	131.637	7.04042	0.186686	0.395404	0	0.131637	TTGGAGGATGGACTAATTTACG	22
nov-piR-121034	0	0.001	3	0.197455	197.455	7.62538	0.0846851	0.23922	0	0.197455	CACCGACAGAATGATCTAAACGAC	24
nov-piR-121062	4	0.235823	2	0.131637	0.558201	-0.841144	0.618858	0.650551	0.235823	0.131637	CGAGGCGCGATTATTGCTAGTTGAAAACTT	30
nov-piR-121099	1	0.0589558	0	0.001	0.0169619	-5.88156	0.597057	0.628784	0.0589558	0	TCAACTCCCAGTTGCTGCACCCTT	24
nov-piR-1211	4	0.235823	2	0.131637	0.558201	-0.841144	0.618858	0.650551	0.235823	0.131637	ACTTGAGATCACCTGGAGGTTG	22
nov-piR-121175	0	0.001	2	0.131637	131.637	7.04042	0.186686	0.395404	0	0.131637	TTGAAAACGCTGGTTGAATTCTGTC	25
nov-piR-121184	9	0.530602	0	0.001	0.00188465	-9.05149	0.00474199	0.0265613	0.530602	0	CACTTCCTCAGTACGATCAGTCCTG	25
nov-piR-121192	87	5.12916	124	8.16148	1.59119	0.670109	9.61476e-05	0.000979896	5.12916	8.16148	TTTCCATGAAGATAACTTTGTCCAGTT	27
nov-piR-1212	23	1.35598	3	0.197455	0.145618	-2.77974	0.000316941	0.00286196	1.35598	0.197455	CGCCGGTGGCGGTGTCCGTCT	21
nov-piR-121221	0	0.001	4	0.263273	263.273	8.04042	0.038415	0.132759	0	0.263273	ACAATTTAGAATGACAGGTCTGAT	24
nov-piR-121233	0	0.001	9	0.592365	592.365	9.21034	0.000737858	0.00573156	0	0.592365	CTCCTCCTGCTCCTCACCCTC	21
nov-piR-121235	0	0.001	1	0.0658183	65.8183	6.04042	0.411546	0.562327	0	0.0658183	AACAAAGACTCGCGATCATCAGCAGCCGACGGCTC	35
nov-piR-121246	0	0.001	16	1.05309	1053.09	10.0404	2.9163e-06	4.01557e-05	0	1.05309	TGACGGGAATGAACTGGAGTACA	23
nov-piR-121252	13	0.766426	5	0.329092	0.429385	-1.21966	0.146464	0.386659	0.766426	0.329092	CTTAGAGGAATGGAGACACTGGT	23
nov-piR-121275	0	0.001	184	12.1106	12110.6	13.564	6.15842e-64	5.38446e-62	0	12.1106	ACCCGGCTTTAGGAAACAGAA	21
nov-piR-121289	6	0.353735	72	4.73892	13.3968	3.74382	1.37572e-18	4.85936e-17	0.353735	4.73892	TGAGCTCAGAGTGAAGACCAAG	22
nov-piR-121293	0	0.001	2	0.131637	131.637	7.04042	0.186686	0.395404	0	0.131637	GCGCATCGACCTGGTATTGCAGTACTTCC	29
nov-piR-121297	270	15.9181	755	49.6929	3.12179	1.64237	1.97259e-75	1.93429e-73	15.9181	49.6929	TGTTGTGATGAAACCTAAACTGAAATAGCT	30
nov-piR-121341	50	2.94779	434	28.5652	9.69036	3.27655	3.5381e-94	4.04765e-92	2.94779	28.5652	TGCTGCTGTGTACCAAGAGATTT	23
nov-piR-12135	17	1.00225	1	0.0658183	0.0656707	-3.92861	0.000345181	0.00297363	1.00225	0.0658183	GATGGAGACAAACGGTGGAGT	21
nov-piR-121379	0	0.001	3	0.197455	197.455	7.62538	0.0846851	0.23922	0	0.197455	TCTCCATCTAATCTGACTGATCTTGA	26
nov-piR-12139	47	2.77092	36	2.36946	0.855116	-0.225808	0.727622	0.762028	2.77092	2.36946	GTATGTGCCCTTGGACTACATCGTGGAAGCC	31
nov-piR-121420	6	0.353735	2	0.131637	0.372134	-1.42611	0.288893	0.562327	0.353735	0.131637	CACCACCTGTCCAGTACCATCAAAC	25
nov-piR-121475	0	0.001	1	0.0658183	65.8183	6.04042	0.411546	0.562327	0	0.0658183	ACCGTCTGGATGGCACTCTGGC	22
nov-piR-121478	28	1.65076	49	3.2251	1.9537	0.966211	0.0013265	0.0098221	1.65076	3.2251	ACTCACCTCACTCTCTACCAGC	22
nov-piR-121499	10	0.589558	5	0.329092	0.558201	-0.841144	0.379135	0.562327	0.589558	0.329092	TGCCGGTCCAGAGCGTTTTGTCGAC	25
nov-piR-121544	13	0.766426	8	0.526547	0.687016	-0.541584	0.530029	0.628784	0.766426	0.526547	CCACCACCAGAGTCCGCATCAAA	23
nov-piR-121555	15	0.884337	11	0.724002	0.818694	-0.288603	0.777468	0.805692	0.884337	0.724002	TCCAGTTGCCTAACAGAACTTA	22
nov-piR-12156	0	0.001	4	0.263273	263.273	8.04042	0.038415	0.132759	0	0.263273	GAACCAGCTAGTCGGAGGACA	21
nov-piR-12159	0	0.001	12	0.78982	789.82	9.62538	6.8874e-05	0.000706898	0	0.78982	CAACAAACGGAAGGTCCTGGCT	22
nov-piR-121609	174	10.2583	4	0.263273	0.0256644	-5.28409	4.14583e-40	2.61902e-38	10.2583	0.263273	GTTCGTGTCAAGTTAGCTTAGC	22
nov-piR-121646	0	0.001	6	0.39491	394.91	8.62538	0.00790478	0.0401388	0	0.39491	GGGATATTAGTAGTGTTTGCTTACACT	27
nov-piR-121676	12	0.70747	9	0.592365	0.837301	-0.256182	0.842933	0.867576	0.70747	0.592365	ACGTCAGTCAGCGAGACACCTG	22
nov-piR-121725	0	0.001	1	0.0658183	65.8183	6.04042	0.411546	0.562327	0	0.0658183	CAGACCTCCAGCCAGACTGAAAAAGCTT	28
nov-piR-121753	0	0.001	4	0.263273	263.273	8.04042	0.038415	0.132759	0	0.263273	GAACTAACCGGTGATCTTGACGC	23
nov-piR-121794	0	0.001	11	0.724002	724.002	9.49985	0.000151831	0.00143454	0	0.724002	TCAGCTCTGAAGTCCAACCCCTC	23
nov-piR-121798	7	0.412691	8	0.526547	1.27589	0.351501	0.53105	0.628784	0.412691	0.526547	TTCAAACTTGCCCAGGAGGTGAACCC	26
nov-piR-121815	0	0.001	2	0.131637	131.637	7.04042	0.186686	0.395404	0	0.131637	ATTACCACAGACGTGACCGGTG	22
nov-piR-121825	1	0.0589558	2	0.131637	2.2328	1.15886	0.49269	0.628784	0.0589558	0.131637	GACACCCTGATTGTCCAGCTGCAAA	25
nov-piR-121839	0	0.001	8	0.526547	526.547	9.04042	0.00162659	0.0108944	0	0.526547	GGACTGGACTGTCTGCTGTGGACT	24
nov-piR-12184	0	0.001	9	0.592365	592.365	9.21034	0.000737858	0.00573156	0	0.592365	TTCACAGCGGACCGAGAGAAAGTG	24
nov-piR-121856	3	0.176867	0	0.001	0.00565395	-7.46652	0.178239	0.395404	0.176867	0	CTGGGCTGGACTGGACTGGACT	22
nov-piR-121857	1	0.0589558	1	0.0658183	1.1164	0.158856	0.861266	0.867576	0.0589558	0.0658183	AGCGAAGAATCAAGGCACCTGACA	24
nov-piR-121862	2	0.117912	0	0.001	0.00848093	-6.88156	0.326219	0.562327	0.117912	0	GGGAGGGAGGAAGAGAGACTGAGAGCGGCAAGA	33
nov-piR-12193	0	0.001	5	0.329092	329.092	8.36235	0.0174259	0.0720497	0	0.329092	TGTCGTGGCGTTTTCCTGTGTTT	23
nov-piR-121936	0	0.001	5	0.329092	329.092	8.36235	0.0174259	0.0720497	0	0.329092	TTCCTGCTCCCCGTCTACCTACCAG	25
nov-piR-121961	0	0.001	2	0.131637	131.637	7.04042	0.186686	0.395404	0	0.131637	TCTTGCAGCGCCGTGGGGAGAGAACCACAGT	31
nov-piR-121993	0	0.001	1	0.0658183	65.8183	6.04042	0.411546	0.562327	0	0.0658183	TCAGCACGGACAGGCACACAGA	22
nov-piR-122030	4	0.235823	0	0.001	0.00424046	-7.88156	0.0973857	0.263199	0.235823	0	GTTTACTTGGCCAGACTTTGAACGCATCTGGAC	33
nov-piR-122048	0	0.001	4	0.263273	263.273	8.04042	0.038415	0.132759	0	0.263273	GAGAGCAAAAAAGACCCGAGC	21
nov-piR-122057	0	0.001	8	0.526547	526.547	9.04042	0.00162659	0.0108944	0	0.526547	ACAGGGAAGCCAGGAGTCACAA	22
nov-piR-122063	0	0.001	1	0.0658183	65.8183	6.04042	0.411546	0.562327	0	0.0658183	ATACAGAACAGATGACACAGCGTGGAC	27
nov-piR-122067	4	0.235823	0	0.001	0.00424046	-7.88156	0.0973857	0.263199	0.235823	0	ACTTAGACTGGTAAGACTGTCGCCCTGG	28
nov-piR-122113	0	0.001	2	0.131637	131.637	7.04042	0.186686	0.395404	0	0.131637	TGTTGGTCCACCATTTCATCCATGGTT	27
nov-piR-12216	0	0.001	1	0.0658183	65.8183	6.04042	0.411546	0.562327	0	0.0658183	AGGACTGTAGTTGTTCTCTGCC	22
nov-piR-122228	13	0.766426	169	11.1233	14.5132	3.8593	9.61014e-43	6.35464e-41	0.766426	11.1233	CGCGGGATCGAACCACGGGCGCTGCCCAGC	30
nov-piR-122231	0	0.001	4	0.263273	263.273	8.04042	0.038415	0.132759	0	0.263273	TGATGAACATGGCAGGGCAGC	21
nov-piR-122269	6	0.353735	0	0.001	0.00282698	-8.46652	0.0290724	0.113087	0.353735	0	ACGCATGAGCCGACGGCCAATGAGGAC	27
nov-piR-122295	1	0.0589558	1	0.0658183	1.1164	0.158856	0.861266	0.867576	0.0589558	0.0658183	GGGGGTAGAGCTCAGTGGTAGAGCATTTGACT	32
nov-piR-122312	7	0.412691	0	0.001	0.00242312	-8.68892	0.0158845	0.0719903	0.412691	0	TTTACCGGGGAGTCAGTGGTC	21
nov-piR-122356	19	1.12016	0	0.001	0.000892729	-10.1295	1.12432e-05	0.000139862	1.12016	0	AGTTGGTCAGTTAGGAATAGTT	22
nov-piR-122367	0	0.001	4	0.263273	263.273	8.04042	0.038415	0.132759	0	0.263273	TGACAACCAGGGATGATGAAGG	22
nov-piR-122370	0	0.001	13	0.855639	855.639	9.74086	3.12428e-05	0.000350791	0	0.855639	TAACCAAACCTGTAGAACAGCCTT	24
nov-piR-122373	0	0.001	5	0.329092	329.092	8.36235	0.0174259	0.0720497	0	0.329092	TGAGGGGACGGTTGACTTTAGTGGCAGC	28
nov-piR-122377	2	0.117912	0	0.001	0.00848093	-6.88156	0.326219	0.562327	0.117912	0	ACTCTGGACATCCCATAATCTG	22
nov-piR-122400	0	0.001	4	0.263273	263.273	8.04042	0.038415	0.132759	0	0.263273	TGGGTTCTTGGAGGTTCTGCTGAGCT	26
nov-piR-122404	0	0.001	7	0.460728	460.728	8.84777	0.00358578	0.0211299	0	0.460728	CATCATTAGCTCTGGTCTGGTA	22
nov-piR-122410	71	4.18586	85	5.59456	1.33654	0.4185	0.0223662	0.0915664	4.18586	5.59456	GTAACGGAACCCATAATGCAGC	22
nov-piR-122419	17	1.00225	2395	157.635	157.281	7.2972	0	0	1.00225	157.635	CGTGTCAAGTTAGCTTAGCCCT	22
nov-piR-122433	12	0.70747	0	0.001	0.00141349	-9.46652	0.000773464	0.00580849	0.70747	0	TGAGCGGGCCGAAATTATCGAGAA	24
nov-piR-12245	1	0.0589558	10	0.658183	11.164	3.48078	0.00234636	0.0155219	0.0589558	0.658183	CGTTAAAGAGGCATAGGGCATGGGA	25
nov-piR-122451	1	0.0589558	11	0.724002	12.2804	3.61829	0.00114732	0.00852692	0.0589558	0.724002	CTGTCACGCGGGAGACCGGGGTTCAATTCCCCGAC	35
nov-piR-122456	0	0.001	20	1.31637	1316.37	10.3623	1.23484e-07	2.0662e-06	0	1.31637	GTGACGAAATGTGGTGGCCTGAGA	24
nov-piR-122476	0	0.001	4	0.263273	263.273	8.04042	0.038415	0.132759	0	0.263273	TAGAGAATGAAGAACTGACGACT	23
nov-piR-122477	2	0.117912	0	0.001	0.00848093	-6.88156	0.326219	0.562327	0.117912	0	GTACCTTCCCTCCGCGGGATCGAACCACGGGC	32
nov-piR-122497	88	5.18811	194	12.7688	2.46116	1.29934	2.23543e-15	6.81739e-14	5.18811	12.7688	GGGAAACTGGTCAAAGAGGATGATGTC	27
nov-piR-122588	0	0.001	5	0.329092	329.092	8.36235	0.0174259	0.0720497	0	0.329092	AGTTAATCAAGTCAGATAAGA	21
nov-piR-122596	14	0.825381	15	0.987275	1.19614	0.258392	0.486712	0.628784	0.825381	0.987275	TTCTGCCAGACGTTCCCAACAGACCCTC	28
nov-piR-122604	5	0.294779	0	0.001	0.00339237	-8.20349	0.0532094	0.174467	0.294779	0	ATCCTGATTATGATGGAAGTCCTGAGC	27
nov-piR-122617	35	2.06345	77	5.06801	2.45608	1.29636	6.44768e-07	9.79603e-06	2.06345	5.06801	GATGCCCTCGGAACGTCTCCT	21
nov-piR-122623	0	0.001	2	0.131637	131.637	7.04042	0.186686	0.395404	0	0.131637	TTTTGAGGGACCACTTTGCTGAAG	24
nov-piR-122658	9	0.530602	14	0.921457	1.73662	0.796286	0.138921	0.369803	0.530602	0.921457	TGGAATCCCCGGGAGGAGCACTGTCCAG	28
nov-piR-12266	0	0.001	1	0.0658183	65.8183	6.04042	0.411546	0.562327	0	0.0658183	TGACTACCTACACTTTGCTCTTGT	24
nov-piR-122673	0	0.001	1	0.0658183	65.8183	6.04042	0.411546	0.562327	0	0.0658183	CACCCAGAGGTGAAGGTCCAGAGAGTCCTGAC	32
nov-piR-122677	5	0.294779	0	0.001	0.00339237	-8.20349	0.0532094	0.174467	0.294779	0	AGAGGAGGAGGCTGGAGAGGAGGAGGCT	28
nov-piR-122700	0	0.001	6	0.39491	394.91	8.62538	0.00790478	0.0401388	0	0.39491	TCCAGGACCTGATCCAGAACCT	22
nov-piR-12273	7	0.412691	324	21.3251	51.6734	5.69135	6.5282e-100	7.80829e-98	0.412691	21.3251	AGATGATGCATGGAGACCTTGGCC	24
nov-piR-12274	1	0.0589558	2	0.131637	2.2328	1.15886	0.49269	0.628784	0.0589558	0.131637	AACAGGATGAGAAACTAACGGTGT	24
nov-piR-122748	0	0.001	4	0.263273	263.273	8.04042	0.038415	0.132759	0	0.263273	GCACAGATTTCAGACAACAAAAT	23
nov-piR-122754	247	14.5621	13	0.855639	0.058758	-4.08907	1.7969e-48	1.3055e-46	14.5621	0.855639	ACTTCACACCACTGAAATCTG	21
nov-piR-122755	24	1.41494	0	0.001	0.000706744	-10.4665	5.47466e-07	8.49879e-06	1.41494	0	TCACCTCCATCACCGACTGGCACT	24
nov-piR-122791	4	0.235823	0	0.001	0.00424046	-7.88156	0.0973857	0.263199	0.235823	0	AGTAGAACACGGAAATAGAGCA	22
nov-piR-122795	2	0.117912	2	0.131637	1.1164	0.158856	0.827078	0.852368	0.117912	0.131637	TGGTGGCACGTAGGAACCAATATGAATTTGAATCA	35
nov-piR-122821	0	0.001	8	0.526547	526.547	9.04042	0.00162659	0.0108944	0	0.526547	TGATATGGACAGCACTGAATGGTAC	25
nov-piR-122824	0	0.001	4	0.263273	263.273	8.04042	0.038415	0.132759	0	0.263273	TATTGTAGCCCAATTCCCGGAC	22
nov-piR-122845	0	0.001	21	1.38219	1382.19	10.4327	5.60149e-08	9.72296e-07	0	1.38219	ACAGCCCCAGAGACAACCACAC	22
nov-piR-122859	0	0.001	6	0.39491	394.91	8.62538	0.00790478	0.0401388	0	0.39491	TCCTGAGGATTATGCATGCAGA	22
nov-piR-12288	5	0.294779	2	0.131637	0.446561	-1.16307	0.427962	0.583664	0.294779	0.131637	TAGAGGTAGCTATGACATTCAAGTTT	26
nov-piR-122965	11	0.648514	26	1.71128	2.63877	1.39986	0.00242997	0.0160588	0.648514	1.71128	TGCTGTTACTGCTGCGGTTACT	22
nov-piR-122968	0	0.001	3	0.197455	197.455	7.62538	0.0846851	0.23922	0	0.197455	AAGGCTGGCGGATCGTTTGAGC	22
nov-piR-122979	0	0.001	2	0.131637	131.637	7.04042	0.186686	0.395404	0	0.131637	CCCTCAGAGAGGAGAGCTGCC	21
nov-piR-122988	19	1.12016	3	0.197455	0.176274	-2.50411	0.00221529	0.0147098	1.12016	0.197455	GGGGGCAGTGGAGAGTCAGGCC	22
nov-piR-122989	1	0.0589558	31	2.04037	34.6084	5.11305	3.81983e-10	8.28057e-09	0.0589558	2.04037	TGCTTTTCCACTTATCTCCCTGAA	24
nov-piR-122990	1	0.0589558	0	0.001	0.0169619	-5.88156	0.597057	0.628784	0.0589558	0	AGATGAGATATATGGATGCAGT	22
nov-piR-123024	0	0.001	5	0.329092	329.092	8.36235	0.0174259	0.0720497	0	0.329092	AACTCCTGCACACTCAAATGA	21
nov-piR-123051	1	0.0589558	0	0.001	0.0169619	-5.88156	0.597057	0.628784	0.0589558	0	CGAGGTGGAAGTGCTCTCCGTGGTGGCGCAAC	32
nov-piR-123055	16	0.943293	68	4.47565	4.74471	2.24632	2.50249e-11	5.89592e-10	0.943293	4.47565	TGTTTTTGGATTTCATGGACCTGAGGGC	28
nov-piR-123057	0	0.001	6	0.39491	394.91	8.62538	0.00790478	0.0401388	0	0.39491	CTCCAGGTGATCTCAAGTGAC	21
nov-piR-123062	0	0.001	5	0.329092	329.092	8.36235	0.0174259	0.0720497	0	0.329092	AGGAACCTTGAGTGCTGCAGAAACT	25
nov-piR-12307	14	0.825381	6	0.39491	0.478458	-1.06354	0.181626	0.395404	0.825381	0.39491	TGCACCGGGAACAGGTCCGACTTACTGC	28
nov-piR-123092	4	0.235823	0	0.001	0.00424046	-7.88156	0.0973857	0.263199	0.235823	0	GGCCCCGGTCTGTGGTTGATG	21
nov-piR-123099	4	0.235823	8	0.526547	2.2328	1.15886	0.147009	0.38783	0.235823	0.526547	TGTGTAATGTTGCTGTCGCTGAGAAGG	27
nov-piR-123115	2	0.117912	0	0.001	0.00848093	-6.88156	0.326219	0.562327	0.117912	0	GTCCAGCTGCCTAACAGAACT	21
nov-piR-123147	0	0.001	6	0.39491	394.91	8.62538	0.00790478	0.0401388	0	0.39491	AGCAGGATTTTGACCATCTAC	21
nov-piR-12324	0	0.001	3	0.197455	197.455	7.62538	0.0846851	0.23922	0	0.197455	CCAGCACACTTGTCAGGATCTGAAG	25
nov-piR-123264	100	5.89558	80	5.26547	0.893121	-0.163072	0.81232	0.84036	5.89558	5.26547	TAAGCTAACTTGACACGAACAAACG	25
nov-piR-123320	0	0.001	1	0.0658183	65.8183	6.04042	0.411546	0.562327	0	0.0658183	CATCCTTTCAAGCTGCATCACT	22
nov-piR-123344	0	0.001	17	1.11891	1118.91	10.1279	1.3229e-06	1.9153e-05	0	1.11891	TTTACCCGACAAACGCTGCATCTTCCC	27
nov-piR-123372	3	0.176867	0	0.001	0.00565395	-7.46652	0.178239	0.395404	0.176867	0	CCAGGAGACATCAGGAGACGTGGA	24
nov-piR-1234	6	0.353735	6	0.39491	1.1164	0.158856	0.732604	0.766914	0.353735	0.39491	TTTAACGATGACATGACTCACCCGGAA	27
nov-piR-123413	0	0.001	3	0.197455	197.455	7.62538	0.0846851	0.23922	0	0.197455	CGCACACAGAACTGATCACCCCCCC	25
nov-piR-123417	0	0.001	2	0.131637	131.637	7.04042	0.186686	0.395404	0	0.131637	TGAGGTCAGAGTTACATTGCAGG	23
nov-piR-123419	14	0.825381	9	0.592365	0.717687	-0.478574	0.573584	0.628784	0.825381	0.592365	CGCACTAACTATGGACCTGTGGTGGTGAGGGCCATCT	37
nov-piR-123425	0	0.001	3	0.197455	197.455	7.62538	0.0846851	0.23922	0	0.197455	TTCTTGAGATGAACCTGCTGCC	22
nov-piR-123433	0	0.001	3	0.197455	197.455	7.62538	0.0846851	0.23922	0	0.197455	ATATCAGATCAAACATCTCCCGAAA	25
nov-piR-123475	0	0.001	2	0.131637	131.637	7.04042	0.186686	0.395404	0	0.131637	ACCCGTGTGTCTGGACGACGAGAATGAGT	29
nov-piR-123507	3	0.176867	18	1.18473	6.69841	2.74382	0.00017105	0.00160902	0.176867	1.18473	TTCACCAAGCGTTGGATTGTTCACCCACTAATAGG	35
nov-piR-12352	6	0.353735	27	1.7771	5.02381	2.32878	2.09259e-05	0.000244225	0.353735	1.7771	TTTCCCCGTTAGATTTGGACAACCGTCCGTT	31
nov-piR-123523	12	0.70747	189	12.4397	17.5833	4.13614	6.09842e-50	4.52725e-48	0.70747	12.4397	GGACGGAGAACTGATAAGAGGA	22
nov-piR-123539	4	0.235823	3	0.197455	0.837301	-0.256182	0.937018	0.939019	0.235823	0.197455	TACGGTGAAACATGGAGGAGGCTCA	25
nov-piR-123542	4	0.235823	0	0.001	0.00424046	-7.88156	0.0973857	0.263199	0.235823	0	TGCTTTAAGGGACCACTGAGA	21
nov-piR-123575	37	2.18136	149	9.80693	4.49578	2.16857	2.82589e-22	1.15727e-20	2.18136	9.80693	TCCCGAGATAAAGAATTACTGCGCGCAG	28
nov-piR-123578	8	0.471646	29	1.90873	4.04696	2.01684	4.91422e-05	0.000536695	0.471646	1.90873	AAGGCTAAGCTAACTTGACACG	22
nov-piR-123582	0	0.001	1	0.0658183	65.8183	6.04042	0.411546	0.562327	0	0.0658183	ACGGACATCTGAGTATCAAACAGGAATT	28
nov-piR-123588	4	0.235823	1	0.0658183	0.2791	-1.84114	0.318267	0.562327	0.235823	0.0658183	TGCATACATTCTAGCGTACGGCTGAGCCT	29
nov-piR-12359	25	1.4739	9	0.592365	0.401905	-1.31508	0.0273408	0.111131	1.4739	0.592365	TAAAGTCCATCTGGTCCACCTCT	23
nov-piR-123602	0	0.001	5	0.329092	329.092	8.36235	0.0174259	0.0720497	0	0.329092	TAAGATGCCTTACCCGAACTAGGACCTGC	29
nov-piR-123616	0	0.001	9	0.592365	592.365	9.21034	0.000737858	0.00573156	0	0.592365	TGCACGGAGACCAAGAGAATG	21
nov-piR-123629	78	4.59855	84	5.52874	1.20228	0.265771	0.0972009	0.263199	4.59855	5.52874	CGTGTGTGATGAAAACTTGACCTTAGGTAGGTCTTT	36
nov-piR-123632	64	3.77317	26	1.71128	0.453538	-1.1407	0.00153107	0.010883	3.77317	1.71128	ATGGACAATCTGAAGATCTTGAGGACAGTTC	31
nov-piR-123636	772	45.5139	1340	88.1966	1.9378	0.954416	1.58427e-62	1.36697e-60	45.5139	88.1966	GCTTACGGCCATACCACCCTGAACACGCCCGATCTCG	37
nov-piR-123646	0	0.001	4	0.263273	263.273	8.04042	0.038415	0.132759	0	0.263273	TAAGAACCCTCCTCTCTCTTC	21
nov-piR-123666	0	0.001	2	0.131637	131.637	7.04042	0.186686	0.395404	0	0.131637	TCGGCCTGATGAGTCACCTTCAGC	24
nov-piR-123677	6	0.353735	0	0.001	0.00282698	-8.46652	0.0290724	0.113087	0.353735	0	AGAGAAAAAAAAGCTGCTTCTGC	23
nov-piR-123678	0	0.001	2	0.131637	131.637	7.04042	0.186686	0.395404	0	0.131637	AACAACTTTGTAAATCAATATTCTGCACTC	30
nov-piR-123699	133	7.84112	152	10.0044	1.27589	0.351501	0.00699222	0.0386664	7.84112	10.0044	TTTCTCCAAATGACCTGCTGACT	23
nov-piR-123708	30	1.76867	41	2.69855	1.52575	0.609517	0.0367739	0.132759	1.76867	2.69855	ACTCGCGAACGACACATCACT	21
nov-piR-123722	0	0.001	1	0.0658183	65.8183	6.04042	0.411546	0.562327	0	0.0658183	GTCTAAAATGTGGAATATAATGTGGGGTAATAGT	34
nov-piR-12373	0	0.001	24	1.57964	1579.64	10.6254	5.22861e-09	1.01568e-07	0	1.57964	TGCTAAGGGTGATGTTGTCTAAA	23
nov-piR-123747	0	0.001	3	0.197455	197.455	7.62538	0.0846851	0.23922	0	0.197455	CCGGGGTACGCACTAGATACTTAG	24
nov-piR-123759	0	0.001	4	0.263273	263.273	8.04042	0.038415	0.132759	0	0.263273	TTTGCACTGATTACCTGCACCC	22
nov-piR-123771	0	0.001	2	0.131637	131.637	7.04042	0.186686	0.395404	0	0.131637	CTGCTGGAGATCAAAGTGTTGAGC	24
nov-piR-123786	0	0.001	14	0.921457	921.457	9.84777	1.41724e-05	0.000170334	0	0.921457	TGGACACTCGTTGCTGCTGACA	22
nov-piR-123796	45	2.65301	49	3.2251	1.21564	0.281713	0.187283	0.396658	2.65301	3.2251	TACACTTGGAGATAGAGACGGGA	23
nov-piR-123823	0	0.001	5	0.329092	329.092	8.36235	0.0174259	0.0720497	0	0.329092	TATTCTGACTCAAAATCACCACCGC	25
nov-piR-123848	23	1.35598	20	1.31637	0.970784	-0.042778	0.866584	0.872895	1.35598	1.31637	TGAGCCACCGGAGGGCGAATCGTT	24
nov-piR-12385	0	0.001	3	0.197455	197.455	7.62538	0.0846851	0.23922	0	0.197455	ACATGACAAAAATTGGCTCCATTTTATT	28
nov-piR-123855	3	0.176867	3	0.197455	1.1164	0.158856	0.798834	0.82664	0.176867	0.197455	CTTGGCTTTAGACTGCTTACTG	22
nov-piR-123883	7	0.412691	0	0.001	0.00242312	-8.68892	0.0158845	0.0719903	0.412691	0	AGAAGCTGAGTCTGGTTCAGGAGGAACTGG	30
nov-piR-123884	0	0.001	2	0.131637	131.637	7.04042	0.186686	0.395404	0	0.131637	GAACCAGATCTGAACCCACCACAGC	25
nov-piR-123899	0	0.001	5	0.329092	329.092	8.36235	0.0174259	0.0720497	0	0.329092	CTGCCAGTCCTTTAGTGTAGCC	22
nov-piR-123925	0	0.001	4	0.263273	263.273	8.04042	0.038415	0.132759	0	0.263273	TCATTAGAGGGACAACACAGA	21
nov-piR-123948	2	0.117912	9	0.592365	5.02381	2.32878	0.0168843	0.0720497	0.117912	0.592365	GGTTCTTTAGCGTTGCGGCTGA	22
nov-piR-123954	116	6.83887	23	1.51382	0.221355	-2.17556	8.38913e-13	2.21986e-11	6.83887	1.51382	TCAAGTTAGCTTAGCCCTCGT	21
nov-piR-123961	0	0.001	1	0.0658183	65.8183	6.04042	0.411546	0.562327	0	0.0658183	TCAAAAGGAAGTGGTCGGAACCACGCT	27
nov-piR-124037	0	0.001	2	0.131637	131.637	7.04042	0.186686	0.395404	0	0.131637	ACTCACCGGCAGAACTCCAGG	21
nov-piR-124038	1231	72.5746	79085	5205.24	71.7227	6.16436	0	0	72.5746	5205.24	TCCCCTCCCTCACCGCCGGCCTTGACTAGCCTT	33
nov-piR-124060	55	3.24257	3	0.197455	0.0608946	-4.03754	1.28979e-11	3.10966e-10	3.24257	0.197455	TGAGGGAAATCGCCACGGACAGATACGG	28
nov-piR-12408	0	0.001	147	9.6753	9675.3	13.2401	3.103e-51	2.33369e-49	0	9.6753	ACTGATGATCACTGGACTGGTA	22
nov-piR-124093	0	0.001	1	0.0658183	65.8183	6.04042	0.411546	0.562327	0	0.0658183	ATTGCGTAAGTGGAAATAGGTGAATCG	27
nov-piR-124117	2	0.117912	0	0.001	0.00848093	-6.88156	0.326219	0.562327	0.117912	0	AATGAATAGAGAAGGAAATAAATAATTTTGGGCTA	35
nov-piR-124153	0	0.001	14	0.921457	921.457	9.84777	1.41724e-05	0.000170334	0	0.921457	TACAAAGACAAGATTGCAGGATTACT	26
nov-piR-124171	6	0.353735	10	0.658183	1.86067	0.895821	0.174666	0.395404	0.353735	0.658183	AGTGAAGACAGAGCAGAAGATC	22
nov-piR-124175	0	0.001	2	0.131637	131.637	7.04042	0.186686	0.395404	0	0.131637	TGTCTGTCTGTTCTGTGTGTGTGG	24
nov-piR-124181	0	0.001	4	0.263273	263.273	8.04042	0.038415	0.132759	0	0.263273	TTGTCAATGAGAACTTTAACTTGT	24
nov-piR-124201	6	0.353735	7	0.460728	1.30247	0.381248	0.535426	0.628784	0.353735	0.460728	GTTACATCGAGGGCAACTGGAG	22
nov-piR-124211	22	1.29703	90	5.92365	4.5671	2.19128	3.51995e-14	1.00986e-12	1.29703	5.92365	GGTTCTACTGTGGTTCTACTGTG	23
nov-piR-12425	71	4.18586	54	3.55419	0.849094	-0.236004	0.63625	0.668688	4.18586	3.55419	TCTCTATGGCTCCGACTCATT	21
nov-piR-124266	0	0.001	3	0.197455	197.455	7.62538	0.0846851	0.23922	0	0.197455	GGAGGACGAGGACGAGGAATAGACT	25
nov-piR-124288	0	0.001	6	0.39491	394.91	8.62538	0.00790478	0.0401388	0	0.39491	AACCACGCATCTGTCTCATCT	21
nov-piR-124293	0	0.001	4	0.263273	263.273	8.04042	0.038415	0.132759	0	0.263273	ACTCCTGGCGGTACTCCTCTGC	22
nov-piR-124301	0	0.001	2	0.131637	131.637	7.04042	0.186686	0.395404	0	0.131637	ACCGGACAGAAGAGTGAAAGCCAAGC	26
nov-piR-124313	0	0.001	5	0.329092	329.092	8.36235	0.0174259	0.0720497	0	0.329092	ACACAGAGGGAGTGCAGATCAC	22
nov-piR-124325	31	1.82763	58	3.81746	2.08875	1.06264	0.000180393	0.00169604	1.82763	3.81746	TGACGGGAATGAACTGGAGTACAGGT	26
nov-piR-124341	0	0.001	2	0.131637	131.637	7.04042	0.186686	0.395404	0	0.131637	TTCCCCCGTCAACTCAAGGACGTCGTCCCT	30
nov-piR-124357	0	0.001	1	0.0658183	65.8183	6.04042	0.411546	0.562327	0	0.0658183	CGCAGACAGTTGCTCTAAATCTAAAAGTGAGAC	33
nov-piR-124381	11	0.648514	0	0.001	0.00154199	-9.34099	0.00141562	0.0100756	0.648514	0	TCCACGGAAGTCCAGTCTCGGCAC	24
nov-piR-124385	0	0.001	4	0.263273	263.273	8.04042	0.038415	0.132759	0	0.263273	TGGGAGCCAATGAAGATAGTAGATTGT	27
nov-piR-124390	7	0.412691	0	0.001	0.00242312	-8.68892	0.0158845	0.0719903	0.412691	0	CTGAAGGCTGGACGAGGATAA	21
nov-piR-12444	42	2.47614	252	16.5862	6.69841	2.74382	5.45138e-47	3.85999e-45	2.47614	16.5862	CCCAGGGCGAGGCTTAGCCAT	21
nov-piR-124480	0	0.001	1	0.0658183	65.8183	6.04042	0.411546	0.562327	0	0.0658183	CAACAACCCAGCAGCAGGACCCCTAC	26
nov-piR-124502	2	0.117912	0	0.001	0.00848093	-6.88156	0.326219	0.562327	0.117912	0	CACTCGTGAACAAGACCCCCAGATATT	27
nov-piR-124563	0	0.001	6	0.39491	394.91	8.62538	0.00790478	0.0401388	0	0.39491	TTAAACAACACACCGTCATCCTGAGAT	27
nov-piR-124567	0	0.001	2	0.131637	131.637	7.04042	0.186686	0.395404	0	0.131637	GTACAAACGACCAGGACTGCT	21
nov-piR-124643	11	0.648514	5	0.329092	0.507455	-0.978648	0.280529	0.562327	0.648514	0.329092	ACTCCACTCTGTCCGTAGTCT	21
nov-piR-12465	0	0.001	4	0.263273	263.273	8.04042	0.038415	0.132759	0	0.263273	ACTTGGTGCCGTCAAACCCACAACCTTTGAAAGTAA	36
nov-piR-124668	1	0.0589558	6	0.39491	6.69841	2.74382	0.0381378	0.132759	0.0589558	0.39491	AAGTTCTGTGATACACTAAGACT	23
nov-piR-124719	0	0.001	2	0.131637	131.637	7.04042	0.186686	0.395404	0	0.131637	TGAGAACTTTAACTTGTTCAGGGTCCGA	28
nov-piR-124739	5	0.294779	0	0.001	0.00339237	-8.20349	0.0532094	0.174467	0.294779	0	TGAGAATAAAAGACAATGAAAGCAGT	26
nov-piR-124811	0	0.001	16	1.05309	1053.09	10.0404	2.9163e-06	4.01557e-05	0	1.05309	GGCATGTTGGTTTATCGGGTCTTTTGATT	29
nov-piR-124847	0	0.001	2	0.131637	131.637	7.04042	0.186686	0.395404	0	0.131637	AAAGACAGAAGAATGCCATGAAG	23
nov-piR-124884	3	0.176867	0	0.001	0.00565395	-7.46652	0.178239	0.395404	0.176867	0	TGAACCAGTCGACCAGGTCCTTTACC	26
nov-piR-124930	0	0.001	4	0.263273	263.273	8.04042	0.038415	0.132759	0	0.263273	AACTTCAGTGGGACTTGGCCTGCCCTG	27
nov-piR-124959	0	0.001	1	0.0658183	65.8183	6.04042	0.411546	0.562327	0	0.0658183	TTGACCGATGCCTTGTAGATCT	22
nov-piR-124960	0	0.001	2	0.131637	131.637	7.04042	0.186686	0.395404	0	0.131637	AATCCTGTCTGCTTTTCTCACCT	23
nov-piR-124969	0	0.001	1	0.0658183	65.8183	6.04042	0.411546	0.562327	0	0.0658183	TGAGACTTTTTAAATAAACATTT	23
nov-piR-124995	0	0.001	1	0.0658183	65.8183	6.04042	0.411546	0.562327	0	0.0658183	TGAGGTTACAAGGAGCAGAGGT	22
nov-piR-125014	0	0.001	4	0.263273	263.273	8.04042	0.038415	0.132759	0	0.263273	TTTTATGGTTTGGCAGCAGGT	21
nov-piR-12507	4	0.235823	1	0.0658183	0.2791	-1.84114	0.318267	0.562327	0.235823	0.0658183	TGGATGCCCAGGAACTTGATGTTGT	25
nov-piR-125072	22	1.29703	49	3.2251	2.48653	1.31413	6.29016e-05	0.000683314	1.29703	3.2251	TACATAAGGGGGGAAGAAATGGGCTACATT	30
nov-piR-125102	0	0.001	12	0.78982	789.82	9.62538	6.8874e-05	0.000706898	0	0.78982	TTTAGGTTCCTCGGTGTACACATC	24
nov-piR-125109	11	0.648514	0	0.001	0.00154199	-9.34099	0.00141562	0.0100756	0.648514	0	CATGTGTAGAATTCCAGTCTTCTGC	25
nov-piR-125144	0	0.001	12	0.78982	789.82	9.62538	6.8874e-05	0.000706898	0	0.78982	AGCCACCCAATTTGCCAAGAACTCTCA	27
nov-piR-125145	2	0.117912	0	0.001	0.00848093	-6.88156	0.326219	0.562327	0.117912	0	GGTTGGTTTTATGTCTGAGAATTCAAATGCT	31
nov-piR-125161	0	0.001	6	0.39491	394.91	8.62538	0.00790478	0.0401388	0	0.39491	CCTGACAGAATGCCTTCCAAA	21
nov-piR-125181	0	0.001	9	0.592365	592.365	9.21034	0.000737858	0.00573156	0	0.592365	GAGATGTCGCTGTGGCCAATT	21
nov-piR-125199	0	0.001	4	0.263273	263.273	8.04042	0.038415	0.132759	0	0.263273	TCTGCACAAAACTGTAGAGATGAACCAGT	29
nov-piR-125212	0	0.001	2	0.131637	131.637	7.04042	0.186686	0.395404	0	0.131637	CACATTGCACCGTACCAAACC	21
nov-piR-125243	14	0.825381	0	0.001	0.00121156	-9.68892	0.000230901	0.00209987	0.825381	0	GGTGGAGGAGGAGGGGGAGGA	21
nov-piR-125245	1	0.0589558	85	5.59456	94.8941	6.56825	2.86995e-28	1.38642e-26	0.0589558	5.59456	AATACCCCGCCTTGACGACTCTC	23
nov-piR-125247	26	1.53285	0	0.001	0.000652379	-10.582	1.63434e-07	2.69207e-06	1.53285	0	TACTTCTCTGCCACTCCTGACT	22
nov-piR-125269	0	0.001	3	0.197455	197.455	7.62538	0.0846851	0.23922	0	0.197455	CATTTCTTCTTCTCTTTCTGCT	22
nov-piR-125296	0	0.001	17	1.11891	1118.91	10.1279	1.3229e-06	1.9153e-05	0	1.11891	ATGACACCCAGACTCTTTACC	21
nov-piR-125298	25	1.4739	72	4.73892	3.21524	1.68492	8.91535e-09	1.70767e-07	1.4739	4.73892	GGAGAACTTGAGATCGCACCGCGTC	25
nov-piR-125324	563	33.1921	1060	69.7674	2.10193	1.07171	1.00673e-58	8.31218e-57	33.1921	69.7674	TCTAACCAACTAGTCCGCCCAGTAAAACCAAAACAT	36
nov-piR-125330	29	1.70972	10	0.658183	0.384966	-1.3772	0.0130923	0.0626838	1.70972	0.658183	TGCACAGGGAGGATCCAACGGAGAGT	26
nov-piR-125409	4249	250.503	1048	68.9776	0.275356	-1.86063	0	0	250.503	68.9776	GCGAAGCATTGGTGGTTCAGTGGTAGAATTCTCGCCTGC	39
nov-piR-125418	0	0.001	5	0.329092	329.092	8.36235	0.0174259	0.0720497	0	0.329092	AGATTGCATCTTCCGTGGAGC	21
nov-piR-125423	110	6.48514	140	9.21457	1.42087	0.506779	0.000754438	0.00580849	6.48514	9.21457	GAACCGACCCAGGACTCCTCCT	22
nov-piR-125434	0	0.001	1	0.0658183	65.8183	6.04042	0.411546	0.562327	0	0.0658183	CGAACTTTGGTGCTACTGCAAC	22
nov-piR-125451	83	4.89333	86	5.66038	1.15675	0.210081	0.148767	0.392436	4.89333	5.66038	AGTTTAGTGCCGTGACCCGTCGGA	24
nov-piR-125464	3	0.176867	0	0.001	0.00565395	-7.46652	0.178239	0.395404	0.176867	0	CAGGACTGTTGTAGCTAACGTTATCTC	27
nov-piR-125477	14	0.825381	5	0.329092	0.398715	-1.32657	0.103648	0.279778	0.825381	0.329092	GACACACCAGGACTTGTACAAC	22
nov-piR-125500	53	3.12466	78	5.13383	1.64301	0.716338	0.00115598	0.00859063	3.12466	5.13383	TGTTGAGGATCTTGTTGACTGGA	23
nov-piR-125527	0	0.001	1	0.0658183	65.8183	6.04042	0.411546	0.562327	0	0.0658183	TCCTCGATCCTCCCCTTATAGACAGCCT	28
nov-piR-125535	11	0.648514	2	0.131637	0.202982	-2.30058	0.0318426	0.123289	0.648514	0.131637	TCCACTCCTTGCCTGAAGACC	21
nov-piR-125571	0	0.001	2	0.131637	131.637	7.04042	0.186686	0.395404	0	0.131637	ATTGTATGCGTTATATGAGGCT	22
nov-piR-12558	0	0.001	2	0.131637	131.637	7.04042	0.186686	0.395404	0	0.131637	TTAACCGCTGTGTCCTGCTCTGAGGAGC	28
nov-piR-1256	14	0.825381	163	10.7284	12.9981	3.70023	4.93102e-40	3.11077e-38	0.825381	10.7284	TGTGTGATGAAATAAATGTTGGTAGGGAC	29
nov-piR-125606	0	0.001	6	0.39491	394.91	8.62538	0.00790478	0.0401388	0	0.39491	GATTTAGAAAAGGCATATGACAAAG	25
nov-piR-125676	0	0.001	4	0.263273	263.273	8.04042	0.038415	0.132759	0	0.263273	GGGAGAGACTGACAACGGAAACGTTGTC	28
nov-piR-125705	18	1.0612	2	0.131637	0.124045	-3.01107	0.00100246	0.00749576	1.0612	0.131637	AATGTTTGCTCGTGAAATGAC	21
nov-piR-125778	0	0.001	2	0.131637	131.637	7.04042	0.186686	0.395404	0	0.131637	TAAAATAGATGAGACTCCGGC	21
nov-piR-125792	0	0.001	1	0.0658183	65.8183	6.04042	0.411546	0.562327	0	0.0658183	CTCGCTCCTCCAACTGCAACGACACCT	27
nov-piR-125802	0	0.001	1	0.0658183	65.8183	6.04042	0.411546	0.562327	0	0.0658183	ATCGACAACCCCGAATTCAAAC	22
nov-piR-125815	0	0.001	1	0.0658183	65.8183	6.04042	0.411546	0.562327	0	0.0658183	CCAAGGCCAAGGTACATCAGTGT	23
nov-piR-125841	7	0.412691	0	0.001	0.00242312	-8.68892	0.0158845	0.0719903	0.412691	0	CACCCGTCCTCACCCCTGCCC	21
nov-piR-125844	0	0.001	1	0.0658183	65.8183	6.04042	0.411546	0.562327	0	0.0658183	TCAGGAGGAGGAGGAGAGTCAGG	23
nov-piR-125893	0	0.001	6	0.39491	394.91	8.62538	0.00790478	0.0401388	0	0.39491	TTCAAAGAAAACTGGAAGAGGAGG	24
nov-piR-12590	0	0.001	10	0.658183	658.183	9.36235	0.000334709	0.00288909	0	0.658183	TGAGGAGGTAGATTGGGAGATCTCCCATT	29
nov-piR-125921	17	1.00225	0	0.001	0.000997756	-9.96902	3.76622e-05	0.000414122	1.00225	0	GGGAGTTATCAGGGCCACCAGTCTTTGA	28
nov-piR-125976	0	0.001	1	0.0658183	65.8183	6.04042	0.411546	0.562327	0	0.0658183	ATCATCCATTCCACGGACACCGGCCGACCGACT	33
nov-piR-126015	0	0.001	3	0.197455	197.455	7.62538	0.0846851	0.23922	0	0.197455	CAGCCTCTGAAATCTCTGACATCAT	25
nov-piR-126077	0	0.001	10	0.658183	658.183	9.36235	0.000334709	0.00288909	0	0.658183	GAGGACTGGACAGCAGAGGGCAGC	24
nov-piR-126124	9	0.530602	14	0.921457	1.73662	0.796286	0.138921	0.369803	0.530602	0.921457	TCCTTGTACACAGCCTCGTCACT	23
nov-piR-126142	5	0.294779	0	0.001	0.00339237	-8.20349	0.0532094	0.174467	0.294779	0	TGTGGGCATCGTGTAAACTGA	21
nov-piR-126147	39	2.29928	15	0.987275	0.429385	-1.21966	0.00912181	0.0441192	2.29928	0.987275	GTAGTTGGATCTCGGGATCGAGCTGGCGGT	30
nov-piR-126153	0	0.001	9	0.592365	592.365	9.21034	0.000737858	0.00573156	0	0.592365	CCACGGCAGTTTTATTTCAGT	21
nov-piR-12616	4	0.235823	1	0.0658183	0.2791	-1.84114	0.318267	0.562327	0.235823	0.0658183	TTCAGTGATGATCGATGACGAGT	23
nov-piR-126187	1	0.0589558	4	0.263273	4.46561	2.15886	0.143361	0.378848	0.0589558	0.263273	CTGGTGGCGGTGGAGGCGGAGGCTACGGT	29
nov-piR-126202	0	0.001	1	0.0658183	65.8183	6.04042	0.411546	0.562327	0	0.0658183	TCAGACCTAAGGTCAGAAACACGGTGGC	28
nov-piR-126206	3	0.176867	7	0.460728	2.60494	1.38125	0.127981	0.341303	0.176867	0.460728	CTAAGCAGGGTCGGGCCTGGTTAGTACTTGGATG	34
nov-piR-126243	0	0.001	3	0.197455	197.455	7.62538	0.0846851	0.23922	0	0.197455	AGGACTTTCGCTCCGTAGGACC	22
nov-piR-126293	15	0.884337	3	0.197455	0.22328	-2.16307	0.0141817	0.0677163	0.884337	0.197455	GGATGTCACGATGTCAGGACG	21
nov-piR-126299	14	0.825381	5	0.329092	0.398715	-1.32657	0.103648	0.279778	0.825381	0.329092	TAACAATGGAATGCACAGGTATG	23
nov-piR-126357	0	0.001	6	0.39491	394.91	8.62538	0.00790478	0.0401388	0	0.39491	AGAGGTGGCGGTGGATTTGGAG	22
nov-piR-126359	100	5.89558	54	3.55419	0.602857	-0.730113	0.0100823	0.0485122	5.89558	3.55419	TCTCCAAATGACCTGCTGACT	21
nov-piR-126371	0	0.001	3	0.197455	197.455	7.62538	0.0846851	0.23922	0	0.197455	TCACCAGCATGTCGACATACCCACA	25
nov-piR-126381	31	1.82763	21	1.38219	0.756272	-0.403023	0.484824	0.628784	1.82763	1.38219	TGCGACACAAGATAAGGACATCTAAG	26
nov-piR-126413	3	0.176867	0	0.001	0.00565395	-7.46652	0.178239	0.395404	0.176867	0	CCTGTAGACTAGCATGTGGAAACATGTC	28
nov-piR-126429	0	0.001	4	0.263273	263.273	8.04042	0.038415	0.132759	0	0.263273	GAACGAGATCCCGGATACAAGCTGCT	26
nov-piR-126430	0	0.001	4	0.263273	263.273	8.04042	0.038415	0.132759	0	0.263273	GGAAATATTCATGGGCTATGACTGTC	26
nov-piR-126456	0	0.001	1	0.0658183	65.8183	6.04042	0.411546	0.562327	0	0.0658183	GCTAGTTTTGCATAGTTGCACT	22
nov-piR-126479	0	0.001	5	0.329092	329.092	8.36235	0.0174259	0.0720497	0	0.329092	TGCAGCGCAGCCTCTGAGAGA	21
nov-piR-126498	6	0.353735	1	0.0658183	0.186067	-2.42611	0.121388	0.324842	0.353735	0.0658183	GGTGGCAGGTGAGAGTGTAGT	21
nov-piR-12650	452	26.648	226	14.8749	0.558201	-0.841144	1.99459e-10	4.42713e-09	26.648	14.8749	AGGACTTAACCCACATGTGAACAGT	25
nov-piR-12651	0	0.001	11	0.724002	724.002	9.49985	0.000151831	0.00143454	0	0.724002	AACGTCGAGAGCCGGCGGAGGACTCCTCCGTAGAT	35
nov-piR-126515	1	0.0589558	15	0.987275	16.746	4.06575	6.26309e-05	0.000680454	0.0589558	0.987275	AGATGTGATGAGTTTGAATCAGGTCTCTGATCCAGTT	37
nov-piR-126528	1	0.0589558	0	0.001	0.0169619	-5.88156	0.597057	0.628784	0.0589558	0	TCCGAGAAACCTGTGCAACTTTTGTC	26
nov-piR-126548	0	0.001	2	0.131637	131.637	7.04042	0.186686	0.395404	0	0.131637	ACACGTTCTATGGTCTGAAGTCT	23
nov-piR-126555	0	0.001	12	0.78982	789.82	9.62538	6.8874e-05	0.000706898	0	0.78982	CCCTGCAGAGCTGTGCCATGGAATCCAAGGTAG	33
nov-piR-126572	1	0.0589558	5	0.329092	5.58201	2.48078	0.0745527	0.23922	0.0589558	0.329092	GTTAGAACAAGGTGGCGTAAGGGAA	25
nov-piR-126599	0	0.001	2	0.131637	131.637	7.04042	0.186686	0.395404	0	0.131637	CTCCGGTGACAGCAATGGACT	21
nov-piR-12660	0	0.001	1	0.0658183	65.8183	6.04042	0.411546	0.562327	0	0.0658183	CCAGAACCCGTAAGAGAACCATCACCAG	28
nov-piR-12662	0	0.001	1	0.0658183	65.8183	6.04042	0.411546	0.562327	0	0.0658183	AGTAGTGGAGAACAGGTTCAATGATGCAGGAT	32
nov-piR-126659	17	1.00225	33	2.17201	2.16713	1.11579	0.00351366	0.0211299	1.00225	2.17201	TTTGTGATCACTTAACTCAGGAACAGCCT	29
nov-piR-126677	13	0.766426	0	0.001	0.00130476	-9.582	0.000422603	0.00350818	0.766426	0	GGGCAGAGAGGAACAGTGACAG	22
nov-piR-126681	7	0.412691	2	0.131637	0.318972	-1.6485	0.191199	0.404562	0.412691	0.131637	TGAGGAATGGAGTCTTGCGGGCTGAG	26
nov-piR-126697	14	0.825381	12	0.78982	0.956915	-0.0635366	0.91781	0.921326	0.825381	0.78982	TGTACACCGAGGAACCTAAAGCTGC	25
nov-piR-126707	0	0.001	1	0.0658183	65.8183	6.04042	0.411546	0.562327	0	0.0658183	CGAGGAACCTAAAGCTGCTGACC	23
nov-piR-126724	1	0.0589558	0	0.001	0.0169619	-5.88156	0.597057	0.628784	0.0589558	0	AGAACCTGTTGCTGATCATTAAGGCGTTAC	30
nov-piR-126734	0	0.001	19	1.25055	1250.55	10.2883	2.72217e-07	4.37502e-06	0	1.25055	TGGCTCCCTGTAATGACTCAAAAAC	25
nov-piR-126737	31	1.82763	32	2.10619	1.15241	0.20466	0.383496	0.562327	1.82763	2.10619	CAAATATGAAGATCACTGGCACCTT	25
nov-piR-126744	38	2.24032	82	5.3971	2.40908	1.26848	4.20738e-07	6.63223e-06	2.24032	5.3971	TTTTCGGAAAAATAGTGTGGCAGACC	26
nov-piR-126769	42	2.47614	79	5.19965	2.0999	1.07032	1.09636e-05	0.000138805	2.47614	5.19965	TGGCTGTGCTGTAGTGTTGTG	21
nov-piR-126770	228	13.4419	411	27.0513	2.01246	1.00896	6.27311e-22	2.53736e-20	13.4419	27.0513	TGAGGTAGTTGGTTGTATGGTTTCGCA	27
nov-piR-126773	2	0.117912	0	0.001	0.00848093	-6.88156	0.326219	0.562327	0.117912	0	TCCTTAGTTTTCTATCGCTTCCTCGGACT	29
nov-piR-12678	1	0.0589558	0	0.001	0.0169619	-5.88156	0.597057	0.628784	0.0589558	0	TGTGACAAGCCCAACACCTGCGC	23
nov-piR-126892	18	1.0612	24	1.57964	1.48854	0.573893	0.126655	0.338278	1.0612	1.57964	TGGTGAGGAGTCCAGAGTCAGAAGC	25
nov-piR-126895	27	1.59181	85	5.59456	3.5146	1.81336	5.53753e-11	1.27621e-09	1.59181	5.59456	ATGGCACACAACTGAAGCACACC	23
nov-piR-126900	0	0.001	4	0.263273	263.273	8.04042	0.038415	0.132759	0	0.263273	TTTTCACTTCAGTCTCCTAAAC	22
nov-piR-126910	8	0.471646	0	0.001	0.00212023	-8.88156	0.00867896	0.0421569	0.471646	0	TTACACTCAACCTTGGTGCCTCTGT	25
nov-piR-126928	5	0.294779	15	0.987275	3.3492	1.74382	0.00825345	0.0418769	0.294779	0.987275	TGAAAGAAGAACGGTGTCGTCAGC	24
nov-piR-126955	0	0.001	1	0.0658183	65.8183	6.04042	0.411546	0.562327	0	0.0658183	TGCACATCAAAGGTAAAGGGATCCGC	26
nov-piR-127064	0	0.001	2	0.131637	131.637	7.04042	0.186686	0.395404	0	0.131637	ACAAAATGTGTCTTCGGCTCT	21
nov-piR-127096	0	0.001	10	0.658183	658.183	9.36235	0.000334709	0.00288909	0	0.658183	TGTCAATGCAGTGGAGCCAGAA	22
nov-piR-1271	1	0.0589558	0	0.001	0.0169619	-5.88156	0.597057	0.628784	0.0589558	0	TTTTCTTCGTGAAGGGCAGGGCGCC	25
nov-piR-127104	9	0.530602	8	0.526547	0.992357	-0.0110692	0.868909	0.873363	0.530602	0.526547	CAGGCACCCAGGTACCGAGTTTGGACTTCACAG	33
nov-piR-127140	11	0.648514	1	0.0658183	0.101491	-3.30058	0.0091215	0.0441192	0.648514	0.0658183	TTGTCGGGGCCGTGGCGGAGTGAA	24
nov-piR-127174	1	0.0589558	0	0.001	0.0169619	-5.88156	0.597057	0.628784	0.0589558	0	TGTGATGTCAGTTTATTAGCTCTAGCTGAAC	31
nov-piR-127194	24	1.41494	0	0.001	0.000706744	-10.4665	5.47466e-07	8.49879e-06	1.41494	0	CAAGGTGGCGTAAGGGAAGTC	21
nov-piR-127207	0	0.001	4	0.263273	263.273	8.04042	0.038415	0.132759	0	0.263273	AAACGGTGTCATCTGAATTCCTAAT	25
nov-piR-127214	4	0.235823	1	0.0658183	0.2791	-1.84114	0.318267	0.562327	0.235823	0.0658183	GACCCAGTGGCCTAATGGATAAGGCATCAGCCTCC	35
nov-piR-127271	0	0.001	2	0.131637	131.637	7.04042	0.186686	0.395404	0	0.131637	GCAGGAGGAGCCGAGAGCATGGTGGGT	27
nov-piR-127297	0	0.001	2	0.131637	131.637	7.04042	0.186686	0.395404	0	0.131637	GATGAGGATAAGTTGGACAGA	21
nov-piR-127311	0	0.001	3	0.197455	197.455	7.62538	0.0846851	0.23922	0	0.197455	GTGCAGATCCTGGAGGACGTGGAC	24
nov-piR-127339	4	0.235823	0	0.001	0.00424046	-7.88156	0.0973857	0.263199	0.235823	0	GAGAACAGTGCGGAAAGGCAGAAAC	25
nov-piR-127351	0	0.001	2	0.131637	131.637	7.04042	0.186686	0.395404	0	0.131637	TCATCTTCGTCACTGCCAAAC	21
nov-piR-127396	0	0.001	4	0.263273	263.273	8.04042	0.038415	0.132759	0	0.263273	GAACACCGGACGGTCAGACCCT	22
nov-piR-127404	13	0.766426	0	0.001	0.00130476	-9.582	0.000422603	0.00350818	0.766426	0	ATTACACGGGGAAGCTGACAG	21
nov-piR-127416	21	1.23807	0	0.001	0.000807707	-10.2739	3.35643e-06	4.53735e-05	1.23807	0	TTGCACATTTGAGCCACCGGAGGGCGAA	28
nov-piR-127436	12	0.70747	6	0.39491	0.558201	-0.841144	0.32931	0.562327	0.70747	0.39491	AGAGTGGTTGTCCAGGGATTGGGC	24
nov-piR-127459	11	0.648514	0	0.001	0.00154199	-9.34099	0.00141562	0.0100756	0.648514	0	TTAATATGGATTGTTATTCAGCT	23
nov-piR-127487	0	0.001	1	0.0658183	65.8183	6.04042	0.411546	0.562327	0	0.0658183	TGACAGCTTAAAGGAAAAACTTGTGGATTCATTAC	35
nov-piR-127494	9	0.530602	0	0.001	0.00188465	-9.05149	0.00474199	0.0265613	0.530602	0	GGTGATGCAGCCGGGCGAGGA	21
nov-piR-127502	0	0.001	5	0.329092	329.092	8.36235	0.0174259	0.0720497	0	0.329092	CACCCAGACTTCCCTCTCCCTC	22
nov-piR-127507	8	0.471646	7	0.460728	0.976851	-0.0337892	0.897579	0.901253	0.471646	0.460728	GACACCCAGACTTCCCTCGACCTCGA	26
nov-piR-127516	0	0.001	6	0.39491	394.91	8.62538	0.00790478	0.0401388	0	0.39491	TCCACCAGTCTGGACCATTCGGAC	24
nov-piR-12752	27	1.59181	53	3.48837	2.19145	1.13189	0.000180046	0.00169295	1.59181	3.48837	ATCCGTCCCATATGGTCTAGCGGTTAGGATTCCTGGTT	38
nov-piR-127529	19	1.12016	2	0.131637	0.117516	-3.08907	0.000599094	0.00493366	1.12016	0.131637	TGAGAGAACATTATGCCGGAAAA	23
nov-piR-127537	0	0.001	4	0.263273	263.273	8.04042	0.038415	0.132759	0	0.263273	AAGAACTCCTCCACTTCCACGACCATGCTCT	31
nov-piR-127574	0	0.001	1	0.0658183	65.8183	6.04042	0.411546	0.562327	0	0.0658183	TCTTGTAGAGATGACAGCTGCAAAGTGCAGTAC	33
nov-piR-127639	2	0.117912	13	0.855639	7.25661	2.8593	0.00124955	0.00925903	0.117912	0.855639	CACTTGAGATCACCTGGAGGTT	22
nov-piR-127648	0	0.001	8	0.526547	526.547	9.04042	0.00162659	0.0108944	0	0.526547	TCTGTAACTCGGCCAACTCAAACT	24
nov-piR-127653	0	0.001	8	0.526547	526.547	9.04042	0.00162659	0.0108944	0	0.526547	TTTATTTTGGAACGTGTTTTGTG	23
nov-piR-127657	6	0.353735	0	0.001	0.00282698	-8.46652	0.0290724	0.113087	0.353735	0	TCAAGTCTCTAAGGACTGACATTGGGGC	28
nov-piR-127671	0	0.001	5	0.329092	329.092	8.36235	0.0174259	0.0720497	0	0.329092	GTCACGATGTCAGGACGTCAGGA	23
nov-piR-127698	0	0.001	4	0.263273	263.273	8.04042	0.038415	0.132759	0	0.263273	TTCGATTCCGGCTCTCTTTCC	21
nov-piR-127703	4	0.235823	0	0.001	0.00424046	-7.88156	0.0973857	0.263199	0.235823	0	GAGAACTGTCTGAGGAAAAAAGGG	24
nov-piR-12771	5	0.294779	0	0.001	0.00339237	-8.20349	0.0532094	0.174467	0.294779	0	GAAGGGAAAGGTTTACAGGACT	22
nov-piR-127710	0	0.001	2	0.131637	131.637	7.04042	0.186686	0.395404	0	0.131637	CACAGAGTCGGCCTTCCTCACCAGT	25
nov-piR-127719	0	0.001	4	0.263273	263.273	8.04042	0.038415	0.132759	0	0.263273	AGAGAGGTCTAAAGAGTAAAATCTAT	26
nov-piR-127818	33	1.94554	4	0.263273	0.135321	-2.88554	8.55696e-06	0.000108966	1.94554	0.263273	AACGAGATCCCGGATACAAGCTGCT	25
nov-piR-127821	9	0.530602	0	0.001	0.00188465	-9.05149	0.00474199	0.0265613	0.530602	0	TGAGTAGGGCGATAGTAAAACT	22
nov-piR-127826	11	0.648514	0	0.001	0.00154199	-9.34099	0.00141562	0.0100756	0.648514	0	ATAATGGGAGTCACGCGAACA	21
nov-piR-127859	0	0.001	6	0.39491	394.91	8.62538	0.00790478	0.0401388	0	0.39491	TTGGCAGACACCGTGTTCCCC	21
nov-piR-127867	10	0.589558	3	0.197455	0.33492	-1.57811	0.119874	0.321802	0.589558	0.197455	CCTATGAGACCAAGAAACACAATTACGAAAGTAAC	35
nov-piR-127873	0	0.001	1	0.0658183	65.8183	6.04042	0.411546	0.562327	0	0.0658183	GCAGGAGAACTCGTCGCTCAAAGTCCAGGAG	31
nov-piR-127905	16	0.943293	16	1.05309	1.1164	0.158856	0.590539	0.628784	0.943293	1.05309	TGTCTTCTCCTTTCGCCTGTGT	22
nov-piR-127915	14	0.825381	0	0.001	0.00121156	-9.68892	0.000230901	0.00209987	0.825381	0	TGACGGACATCACAGAGACAGCC	23
nov-piR-127935	0	0.001	4	0.263273	263.273	8.04042	0.038415	0.132759	0	0.263273	TTGTGGATGCCGGAGCCTGCC	21
nov-piR-127953	0	0.001	1	0.0658183	65.8183	6.04042	0.411546	0.562327	0	0.0658183	AAATTCCAGTCTCTAGATGTGC	22
nov-piR-127955	0	0.001	5	0.329092	329.092	8.36235	0.0174259	0.0720497	0	0.329092	GATCAAGCAAGCGGTGGGGACCT	23
nov-piR-127985	28	1.65076	12	0.78982	0.478458	-1.06354	0.0526618	0.174467	1.65076	0.78982	CAGGGATGATGATGCTGAGAAAGGT	25
nov-piR-128005	1	0.0589558	4	0.263273	4.46561	2.15886	0.143361	0.378848	0.0589558	0.263273	TGGAAGACACCAGTGGAGACGAAGAAGCCCTTG	33
nov-piR-128025	0	0.001	3	0.197455	197.455	7.62538	0.0846851	0.23922	0	0.197455	ACCTCCTGCCCCTGTTTTCCT	21
nov-piR-128054	74	4.36273	98	6.4502	1.47848	0.564112	0.00228456	0.0151599	4.36273	6.4502	TGATGATGATGATGGTGGTGGTAAT	25
nov-piR-128105	0	0.001	2	0.131637	131.637	7.04042	0.186686	0.395404	0	0.131637	TGCACATCAAAGGTAAAGGGATCC	24
nov-piR-12813	0	0.001	3	0.197455	197.455	7.62538	0.0846851	0.23922	0	0.197455	CACAGACCATCAGAGTACTCCTA	23
nov-piR-128144	1	0.0589558	0	0.001	0.0169619	-5.88156	0.597057	0.628784	0.0589558	0	CGGAGACATGGAGAAGATCCTTCTGGACGCTCAGC	35
nov-piR-128183	0	0.001	3	0.197455	197.455	7.62538	0.0846851	0.23922	0	0.197455	TGAAGATGAAGATGAAGAAGAG	22
nov-piR-128191	0	0.001	3	0.197455	197.455	7.62538	0.0846851	0.23922	0	0.197455	TCACTTTCGACCTGGAGCTCG	21
nov-piR-128206	0	0.001	6	0.39491	394.91	8.62538	0.00790478	0.0401388	0	0.39491	ATTACATCCACACGGCTCTGACCAG	25
nov-piR-128215	12	0.70747	10	0.658183	0.930334	-0.104179	0.972544	0.973412	0.70747	0.658183	TTCAAGTAATCCAGGATAGGTTTGTTC	27
nov-piR-128217	0	0.001	2	0.131637	131.637	7.04042	0.186686	0.395404	0	0.131637	TCAACCGCCGTCCTCTTCCGCC	22
nov-piR-128227	0	0.001	4	0.263273	263.273	8.04042	0.038415	0.132759	0	0.263273	AGAAACCCATCAGTCCATGAAC	22
nov-piR-128228	14	0.825381	10	0.658183	0.79743	-0.326571	0.740656	0.775203	0.825381	0.658183	AACCTGATCACTGAGACACTGCCCATG	27
nov-piR-128246	0	0.001	3	0.197455	197.455	7.62538	0.0846851	0.23922	0	0.197455	TTTGGGGACTTTTTATTTTTA	21
nov-piR-128263	0	0.001	6	0.39491	394.91	8.62538	0.00790478	0.0401388	0	0.39491	CATGGTACCATCAGAACAACA	21
nov-piR-128265	0	0.001	4	0.263273	263.273	8.04042	0.038415	0.132759	0	0.263273	CCCACCAAGAACCAAAAGAAGACCAGC	27
nov-piR-128270	0	0.001	17	1.11891	1118.91	10.1279	1.3229e-06	1.9153e-05	0	1.11891	TGCAAGGTATCCAGAGCCACTCT	23
nov-piR-128283	28	1.65076	23	1.51382	0.917044	-0.124937	0.983861	0.984578	1.65076	1.51382	TACATAAGGGGGGAAGAAATGGGCTA	26
nov-piR-128313	23	1.35598	15	0.987275	0.728088	-0.457816	0.483034	0.628784	1.35598	0.987275	TGAATACCATCTCATTGTGCATCTGA	26
nov-piR-128325	0	0.001	2	0.131637	131.637	7.04042	0.186686	0.395404	0	0.131637	AAGCCATGAGGACCTGAGAGGACGAAG	27
nov-piR-128407	0	0.001	2	0.131637	131.637	7.04042	0.186686	0.395404	0	0.131637	TTCTGGGATTAAACTCTGTTGGGTGT	26
nov-piR-128411	0	0.001	1	0.0658183	65.8183	6.04042	0.411546	0.562327	0	0.0658183	ACCGTTGTGACGCACTGAAAGACAGGA	27
nov-piR-128482	0	0.001	6	0.39491	394.91	8.62538	0.00790478	0.0401388	0	0.39491	AGGACCGCGGTACACAATGAAG	22
nov-piR-12849	25	1.4739	73	4.80474	3.25989	1.70482	5.38404e-09	1.04543e-07	1.4739	4.80474	TCACTCGTGAACAAGACCCCCAGAT	25
nov-piR-128491	10	0.589558	0	0.001	0.00169619	-9.20349	0.00259092	0.0164499	0.589558	0	AGAGCAAGAGATGAGAGAGAGAGGGAGA	28
nov-piR-1285	3	0.176867	8	0.526547	2.97707	1.57389	0.075253	0.23922	0.176867	0.526547	CCAGTCCAGCTGCCCTTGACGC	22
nov-piR-128514	14	0.825381	3	0.197455	0.239229	-2.06354	0.0221597	0.0907492	0.825381	0.197455	GCCGACCAGGGATCAGCGGATGTTGCTTTTAGG	33
nov-piR-128527	0	0.001	1	0.0658183	65.8183	6.04042	0.411546	0.562327	0	0.0658183	CATTTCCGGCTGAACTCTTGC	21
nov-piR-128549	41	2.41719	28	1.84291	0.76242	-0.391341	0.435822	0.594102	2.41719	1.84291	AGATGAGACATGGCTGGACCTTT	23
nov-piR-128553	2	0.117912	0	0.001	0.00848093	-6.88156	0.326219	0.562327	0.117912	0	TGCACTGGAGAACTGCATTCA	21
nov-piR-128563	1	0.0589558	0	0.001	0.0169619	-5.88156	0.597057	0.628784	0.0589558	0	GGCGGATTCATCGACGTGTCTCCCCTCTGAGCACGT	36
nov-piR-128604	0	0.001	1	0.0658183	65.8183	6.04042	0.411546	0.562327	0	0.0658183	CATTCTGCAGCTGATGGAGACGGTCAACT	29
nov-piR-128633	0	0.001	1	0.0658183	65.8183	6.04042	0.411546	0.562327	0	0.0658183	CATAGGGCCTACCAGTCTCTGTTTCCAACCAAAA	34
nov-piR-128665	15	0.884337	0	0.001	0.00113079	-9.78845	0.000126159	0.00124466	0.884337	0	ACCCTTGCTGAATGTCGAGCTCTGAGC	27
nov-piR-128667	4	0.235823	0	0.001	0.00424046	-7.88156	0.0973857	0.263199	0.235823	0	GAACTCCGTCTTAGCGCTGTCGCTGA	26
nov-piR-128693	0	0.001	1	0.0658183	65.8183	6.04042	0.411546	0.562327	0	0.0658183	ACTTTCCTGATGCTTACTGTCTAATCAAACT	31
nov-piR-128709	0	0.001	2	0.131637	131.637	7.04042	0.186686	0.395404	0	0.131637	GAACGATACGGAGGAGAGGACGCCTTCAT	29
nov-piR-12874	121	7.13365	73	4.80474	0.673531	-0.570183	0.0305398	0.118729	7.13365	4.80474	AGACCGCCTGGGAATACCAGGTGCTGTAAGCTTT	34
nov-piR-128744	284	16.7434	27	1.7771	0.106137	-3.236	1.17923e-45	8.14909e-44	16.7434	1.7771	AAATTGATTTTTGGATCAGGGAGATGGAATAGGGGCTT	38
nov-piR-128761	1	0.0589558	0	0.001	0.0169619	-5.88156	0.597057	0.628784	0.0589558	0	GAAAACTGTGAACGTGGTTCACAGAGGAGGAGGAT	35
nov-piR-1288	0	0.001	3	0.197455	197.455	7.62538	0.0846851	0.23922	0	0.197455	CCCGAACAACACGATCTTTGGTCTCATT	28
nov-piR-128823	5	0.294779	28	1.84291	6.25185	2.64428	3.46285e-06	4.67708e-05	0.294779	1.84291	TCATCTGTCGTCTGGTGGATTCT	23
nov-piR-12889	0	0.001	1	0.0658183	65.8183	6.04042	0.411546	0.562327	0	0.0658183	CGACGTGAAATTCCAGAGAAAGTTA	25
nov-piR-128912	34	2.0045	12	0.78982	0.394024	-1.34364	0.00827589	0.0419791	2.0045	0.78982	AGTTCATTCCCGTCAGACACGCAGC	25
nov-piR-128977	0	0.001	3	0.197455	197.455	7.62538	0.0846851	0.23922	0	0.197455	GACTGGACTGTCTGCTGTGGA	21
nov-piR-128995	8	0.471646	0	0.001	0.00212023	-8.88156	0.00867896	0.0421569	0.471646	0	GGACTAGTTGGATTTTATGGAGAG	24
nov-piR-129020	13	0.766426	1	0.0658183	0.085877	-3.54158	0.00310644	0.0195958	0.766426	0.0658183	TCCTCTCTGTGTGGTGTTCTG	21
nov-piR-129043	19	1.12016	2	0.131637	0.117516	-3.08907	0.000599094	0.00493366	1.12016	0.131637	CTTCGAACCAGGACCTGCAGC	21
nov-piR-129109	0	0.001	1	0.0658183	65.8183	6.04042	0.411546	0.562327	0	0.0658183	GCCCAGATGATGTGACCTAAAAATAGTTTTGAAGT	35
nov-piR-12915	9	0.530602	0	0.001	0.00188465	-9.05149	0.00474199	0.0265613	0.530602	0	TTTTAGGACCTAATCTTGCAT	21
nov-piR-129158	153	9.02024	387	25.4717	2.82384	1.49766	4.18148e-35	2.38739e-33	9.02024	25.4717	TGAGAAACTAACGGTGTAGATACAGT	26
nov-piR-129161	8	0.471646	11	0.724002	1.53505	0.618287	0.275833	0.562327	0.471646	0.724002	TGATTGAGAGGAACGGCCGGGGGC	24
nov-piR-129167	0	0.001	4	0.263273	263.273	8.04042	0.038415	0.132759	0	0.263273	TTATAGACAGCCTTGGCCTCTCTGATGCCCC	31
nov-piR-129274	0	0.001	3	0.197455	197.455	7.62538	0.0846851	0.23922	0	0.197455	TAACTGTAACCATCTCGCTTTATTGC	26
nov-piR-129288	0	0.001	2	0.131637	131.637	7.04042	0.186686	0.395404	0	0.131637	TCCCTCATGTCTTAGTAAATA	21
nov-piR-129293	12	0.70747	0	0.001	0.00141349	-9.46652	0.000773464	0.00580849	0.70747	0	CAAGATCCTATGTCTGGTGGCC	22
nov-piR-129324	0	0.001	3	0.197455	197.455	7.62538	0.0846851	0.23922	0	0.197455	ATTCACGGGAAGGCGGTGGAGCT	23
nov-piR-129358	0	0.001	2	0.131637	131.637	7.04042	0.186686	0.395404	0	0.131637	TGCCCCCGGACATCGCTGCTGA	22
nov-piR-12936	0	0.001	2	0.131637	131.637	7.04042	0.186686	0.395404	0	0.131637	ACGGCACGAAGGAGGAGAAAC	21
nov-piR-129385	0	0.001	1	0.0658183	65.8183	6.04042	0.411546	0.562327	0	0.0658183	TTCCATCTCTCCCTGTTCGCTG	22
nov-piR-129409	23	1.35598	34	2.23782	1.65033	0.722757	0.0310437	0.120658	1.35598	2.23782	TATGAGATGAGACACAGAGGACAGG	25
nov-piR-129415	0	0.001	2	0.131637	131.637	7.04042	0.186686	0.395404	0	0.131637	CTAAGACCAAAGGGGGGATAT	21
nov-piR-129442	0	0.001	1	0.0658183	65.8183	6.04042	0.411546	0.562327	0	0.0658183	TCACAAACCTTCTCAACCCAAGTCGGTACACATTATTCG	39
nov-piR-129453	0	0.001	2	0.131637	131.637	7.04042	0.186686	0.395404	0	0.131637	TGGATGGATCACAGTGTGGCTGCACC	26
nov-piR-129492	0	0.001	6	0.39491	394.91	8.62538	0.00790478	0.0401388	0	0.39491	CACCATCCGATTCCGCTGAACC	22
nov-piR-129497	15	0.884337	1	0.0658183	0.0744268	-3.74803	0.00104182	0.00776479	0.884337	0.0658183	GTTTCTGCTGACTGGAGGTCTG	22
nov-piR-129510	0	0.001	5	0.329092	329.092	8.36235	0.0174259	0.0720497	0	0.329092	CACAGGAGCCGGAGCAGGAAGT	22
nov-piR-129567	0	0.001	2	0.131637	131.637	7.04042	0.186686	0.395404	0	0.131637	TTAGCATGTCCAATAGTTTTACTT	24
nov-piR-129569	0	0.001	3	0.197455	197.455	7.62538	0.0846851	0.23922	0	0.197455	TCTGTCTTCACTCTCTTCCTTTT	23
nov-piR-129570	60	3.53735	2	0.131637	0.0372134	-4.74803	8.11079e-14	2.28982e-12	3.53735	0.131637	TCTCGTGTGACAGAGCTCCTC	21
nov-piR-129593	0	0.001	1	0.0658183	65.8183	6.04042	0.411546	0.562327	0	0.0658183	TGACTCGACCCAAATTTTCCAAAATT	26
nov-piR-129604	0	0.001	17	1.11891	1118.91	10.1279	1.3229e-06	1.9153e-05	0	1.11891	CCGCCACCTCTCCCCCCTGTTC	22
nov-piR-129606	10	0.589558	6	0.39491	0.669841	-0.57811	0.559912	0.628784	0.589558	0.39491	AACAAGAAGCTGGTGAGTGGAA	22
nov-piR-129618	0	0.001	3	0.197455	197.455	7.62538	0.0846851	0.23922	0	0.197455	TTCTCACGGACAGTGTCTTCATC	23
nov-piR-12963	0	0.001	4	0.263273	263.273	8.04042	0.038415	0.132759	0	0.263273	CAAATCTCCATCTGTTTGCCCCTGA	25
nov-piR-129642	0	0.001	1	0.0658183	65.8183	6.04042	0.411546	0.562327	0	0.0658183	GGAAATACAAGGAGAAAGTGGA	22
nov-piR-129647	7	0.412691	18	1.18473	2.87075	1.52143	0.00788758	0.0401388	0.412691	1.18473	GAAGATGACATCGATGGCCTCACTGA	26
nov-piR-129669	30	1.76867	4	0.263273	0.148854	-2.74803	3.7725e-05	0.000414763	1.76867	0.263273	TGTTAGAACAAGGTGGCGTAAGGGAAGT	28
nov-piR-129675	1	0.0589558	0	0.001	0.0169619	-5.88156	0.597057	0.628784	0.0589558	0	TGCTGCTGCACCAGCGGTCGAGGAGGAGGAA	31
nov-piR-129692	6	0.353735	0	0.001	0.00282698	-8.46652	0.0290724	0.113087	0.353735	0	ACCAGGGGATCTGTGACAAATATGAGGTGA	30
nov-piR-129709	0	0.001	2	0.131637	131.637	7.04042	0.186686	0.395404	0	0.131637	TCAGCCGGTGACACTTTATGGAGT	24
nov-piR-129719	0	0.001	7	0.460728	460.728	8.84777	0.00358578	0.0211299	0	0.460728	TGAAAACACACAGACACCGACCTTGCAC	28
nov-piR-129722	0	0.001	1	0.0658183	65.8183	6.04042	0.411546	0.562327	0	0.0658183	TTTTAAGTTCTACATGACCACTGGACT	27
nov-piR-129734	0	0.001	3	0.197455	197.455	7.62538	0.0846851	0.23922	0	0.197455	TGGGACACAGTTGACTTCAAGTCTGC	26
nov-piR-129765	10	0.589558	10	0.658183	1.1164	0.158856	0.666409	0.699554	0.589558	0.658183	TCCAGAGTAGAAGAGAGTCCATATCT	26
nov-piR-129828	13	0.766426	5	0.329092	0.429385	-1.21966	0.146464	0.386659	0.766426	0.329092	GCATCACAACCCAATTCAGACTACTCTCCTTCCACTTT	38
nov-piR-129830	2319	136.719	332	21.8517	0.15983	-2.64539	1.33597e-290	3.16703e-288	136.719	21.8517	CGTCCACCGTGGTCTGTCTGTA	22
nov-piR-129839	55	3.24257	72	4.73892	1.46147	0.547421	0.0105549	0.0507332	3.24257	4.73892	GCCCTGGACCCTGGACCCTGGAC	23
nov-piR-129853	0	0.001	3	0.197455	197.455	7.62538	0.0846851	0.23922	0	0.197455	TTCAAGGATCCAAAAGAAAGAGC	23
nov-piR-129873	0	0.001	6	0.39491	394.91	8.62538	0.00790478	0.0401388	0	0.39491	ATCTGATGCTGTTTCTGTCGCT	22
nov-piR-129876	0	0.001	2	0.131637	131.637	7.04042	0.186686	0.395404	0	0.131637	TCCCGAGTAGACAACATGGCAGAAG	25
nov-piR-129882	0	0.001	2	0.131637	131.637	7.04042	0.186686	0.395404	0	0.131637	CATGGGAGAAACATAATGGGCT	22
nov-piR-129890	16	0.943293	14	0.921457	0.976851	-0.0337892	0.870524	0.874938	0.943293	0.921457	ACTCCCATGAACCCTCAAGCACCCTG	26
nov-piR-129904	0	0.001	4	0.263273	263.273	8.04042	0.038415	0.132759	0	0.263273	ATAGACAGACAGATAGACAGACAGAC	26
nov-piR-129911	4	0.235823	0	0.001	0.00424046	-7.88156	0.0973857	0.263199	0.235823	0	TCATCGGAAAAGAGGACCTTGGACC	25
nov-piR-129917	13	0.766426	15	0.987275	1.28816	0.365307	0.381353	0.562327	0.766426	0.987275	CCCCGGCGGGCCGCCTCGGCTG	22
nov-piR-129925	0	0.001	5	0.329092	329.092	8.36235	0.0174259	0.0720497	0	0.329092	TGGAAGACCGTTTTTCACAAC	21
nov-piR-129943	0	0.001	2	0.131637	131.637	7.04042	0.186686	0.395404	0	0.131637	TTGTATCAAAAAAGGATAAGACTCTGC	27
nov-piR-130057	0	0.001	6	0.39491	394.91	8.62538	0.00790478	0.0401388	0	0.39491	ACAGAGAAAACGATAGGCAATGCACT	26
nov-piR-130083	48	2.82988	16	1.05309	0.372134	-1.42611	0.000904968	0.00678332	2.82988	1.05309	ATTTTAGGGCATTTCGGGGACT	22
nov-piR-130099	16	0.943293	10	0.658183	0.697751	-0.519216	0.502195	0.628784	0.943293	0.658183	AGCGGCAGGAGCAGGAGAAAGT	22
nov-piR-130102	31	1.82763	6	0.39491	0.216078	-2.21038	0.000241899	0.00219771	1.82763	0.39491	CTCGTGTCTTGTGTTGCAGCC	21
nov-piR-130103	0	0.001	2	0.131637	131.637	7.04042	0.186686	0.395404	0	0.131637	CAATACAACATCGCAGGGAGA	21
nov-piR-130137	8	0.471646	0	0.001	0.00212023	-8.88156	0.00867896	0.0421569	0.471646	0	TCCCGTAGACAAACAATCATCTGTT	25
nov-piR-130146	0	0.001	6	0.39491	394.91	8.62538	0.00790478	0.0401388	0	0.39491	GATGATCTCAGCTACAGCACTCAGGA	26
nov-piR-13020	0	0.001	6	0.39491	394.91	8.62538	0.00790478	0.0401388	0	0.39491	ATCTCGCAGCCTGGCTCAGAAA	22
nov-piR-130208	1	0.0589558	0	0.001	0.0169619	-5.88156	0.597057	0.628784	0.0589558	0	TGATTGGATTGAGGACATCTGGACC	25
nov-piR-130218	45	2.65301	33	2.17201	0.818694	-0.288603	0.599587	0.63144	2.65301	2.17201	AATAAGGAGATCTGGTGGCACGTAGGAACCAATAT	35
nov-piR-13022	11	0.648514	0	0.001	0.00154199	-9.34099	0.00141562	0.0100756	0.648514	0	ACCACTGTGAAAGAACTACGTTCT	24
nov-piR-130228	0	0.001	2	0.131637	131.637	7.04042	0.186686	0.395404	0	0.131637	GACTTGGGTCGAGAAGGTTTGT	22
nov-piR-130260	0	0.001	4	0.263273	263.273	8.04042	0.038415	0.132759	0	0.263273	TGTGAAAAGAGGAGTACTTGGTGTGG	26
nov-piR-130275	10	0.589558	24	1.57964	2.67936	1.42189	0.00326277	0.0205651	0.589558	1.57964	TGAAATGATGACATGGGTTAATACCCAATACACACC	36
nov-piR-130288	18	1.0612	87	5.7262	5.39594	2.43187	2.68134e-15	8.16104e-14	1.0612	5.7262	TTCGAGAGTCAACTTTGCCGTGTGCTT	27
nov-piR-130336	1	0.0589558	7	0.460728	7.81481	2.96621	0.0192593	0.0791923	0.0589558	0.460728	ATACGGGTGGCGACTATGGAATT	23
nov-piR-130343	0	0.001	26	1.71128	1711.28	10.7409	1.07591e-09	2.22735e-08	0	1.71128	TTGGGACAGCAATTCTTTTCGC	22
nov-piR-130351	55	3.24257	74	4.87056	1.50207	0.586949	0.00634256	0.0351435	3.24257	4.87056	TGGATGAGAGGTGAAACGTCTTT	23
nov-piR-130352	0	0.001	3	0.197455	197.455	7.62538	0.0846851	0.23922	0	0.197455	ACCAGATCTAAACCCCATTGAGC	23
nov-piR-130354	29	1.70972	0	0.001	0.000584892	-10.7395	2.66577e-08	4.8134e-07	1.70972	0	ACAAGCGGTAAACAGAGACAC	21
nov-piR-130386	9	0.530602	11	0.724002	1.36449	0.448362	0.386496	0.562327	0.530602	0.724002	TCTCCATTTTTACTCACCCTTA	22
nov-piR-130398	0	0.001	5	0.329092	329.092	8.36235	0.0174259	0.0720497	0	0.329092	TAGAGTACAGTACTAGCATGTTC	23
nov-piR-130432	5	0.294779	0	0.001	0.00339237	-8.20349	0.0532094	0.174467	0.294779	0	CTCCAGAGTCCAGACTGTAAACT	23
nov-piR-130439	13	0.766426	25	1.64546	2.14693	1.10227	0.0119422	0.0572994	0.766426	1.64546	AGAATCCCACGTCAACACTTTGCAGCA	27
nov-piR-130445	14	0.825381	2	0.131637	0.159486	-2.6485	0.00750362	0.0401388	0.825381	0.131637	GGCGGGATTAAGTGGTGGGAC	21
nov-piR-130485	2	0.117912	3	0.197455	1.6746	0.743818	0.522575	0.628784	0.117912	0.197455	GGGGAATGTAGTGGAAAACGACA	23
nov-piR-130514	0	0.001	5	0.329092	329.092	8.36235	0.0174259	0.0720497	0	0.329092	TGACCATAGGTGAGGGTAGGAACG	24
nov-piR-130525	3	0.176867	0	0.001	0.00565395	-7.46652	0.178239	0.395404	0.176867	0	TGAGGAAGGGGGCAGTTGTTATGAGACC	28
nov-piR-130531	7	0.412691	0	0.001	0.00242312	-8.68892	0.0158845	0.0719903	0.412691	0	GGTTTGACGAGGGCTTAACTGTCT	24
nov-piR-130543	9	0.530602	25	1.64546	3.10111	1.63279	0.000986932	0.00738805	0.530602	1.64546	AGAGGACACACACGCACACAC	21
nov-piR-130589	0	0.001	6	0.39491	394.91	8.62538	0.00790478	0.0401388	0	0.39491	TCATGATTCAGGAGTGGAGGT	21
nov-piR-130597	42	2.47614	94	6.18692	2.49861	1.32113	2.46355e-08	4.55742e-07	2.47614	6.18692	ATCTCCTCGTTAGTATAGTGGTGAGTATCCCCGCCTGT	38
nov-piR-13061	5	0.294779	1	0.0658183	0.22328	-2.16307	0.198031	0.417663	0.294779	0.0658183	TGATCACGATGAAGAGCTGCGATACT	26
nov-piR-130614	21	1.23807	8	0.526547	0.425296	-1.23346	0.0570772	0.186949	1.23807	0.526547	TGAGGGAAATCGCCACGGACAG	22
nov-piR-130617	0	0.001	2	0.131637	131.637	7.04042	0.186686	0.395404	0	0.131637	GGATTCAGATGTTGGCTTGTT	21
nov-piR-130619	0	0.001	6	0.39491	394.91	8.62538	0.00790478	0.0401388	0	0.39491	TTCTGTATTATGTAAAAATGTTGGCC	26
nov-piR-130625	2	0.117912	3	0.197455	1.6746	0.743818	0.522575	0.628784	0.117912	0.197455	TGAATGTTTTCGGTGTGGTGGAGC	24
nov-piR-130628	0	0.001	1	0.0658183	65.8183	6.04042	0.411546	0.562327	0	0.0658183	CATGGATGAAATGGTGGACCA	21
nov-piR-130693	0	0.001	1	0.0658183	65.8183	6.04042	0.411546	0.562327	0	0.0658183	AAGGACCGGAGCTCAGAGACTGTC	24
nov-piR-130711	0	0.001	1	0.0658183	65.8183	6.04042	0.411546	0.562327	0	0.0658183	TGTTGTGGATGATTTGAGTCTGAGAA	26
nov-piR-13072	0	0.001	2	0.131637	131.637	7.04042	0.186686	0.395404	0	0.131637	CACTCAAGGACACTACATAAAAATA	25
nov-piR-130729	7	0.412691	0	0.001	0.00242312	-8.68892	0.0158845	0.0719903	0.412691	0	TCAGTCAGTCTGCAGACCGAC	21
nov-piR-130732	22	1.29703	0	0.001	0.000770994	-10.341	1.83388e-06	2.60386e-05	1.29703	0	ATTTCCGTGGAGAGGAACAACAAG	24
nov-piR-130738	0	0.001	3	0.197455	197.455	7.62538	0.0846851	0.23922	0	0.197455	TCCAGGTATCGCTGTCGTTGCCC	23
nov-piR-130745	0	0.001	4	0.263273	263.273	8.04042	0.038415	0.132759	0	0.263273	TGTAGACTTTGTCAGCGGACT	21
nov-piR-130768	0	0.001	6	0.39491	394.91	8.62538	0.00790478	0.0401388	0	0.39491	AAACGGAGCGACTGCAGCTGCTC	23
nov-piR-130769	0	0.001	8	0.526547	526.547	9.04042	0.00162659	0.0108944	0	0.526547	AAAATTCACGTCCAGTTGCCTAAC	24
nov-piR-130781	0	0.001	3	0.197455	197.455	7.62538	0.0846851	0.23922	0	0.197455	ACCTGGACCCATCAGTGCTGA	21
nov-piR-130786	320	18.8659	517	34.0281	1.80369	0.850948	1.72156e-21	6.8727e-20	18.8659	34.0281	ACTTGGCCTGGAGGATAAAGACT	23
nov-piR-130838	3	0.176867	7	0.460728	2.60494	1.38125	0.127981	0.341303	0.176867	0.460728	TCCCAAGAGGTAGTAAAGGACA	22
nov-piR-1309	0	0.001	1	0.0658183	65.8183	6.04042	0.411546	0.562327	0	0.0658183	GGGAGGAACTAATGAAGAAAAT	22
nov-piR-130942	5	0.294779	0	0.001	0.00339237	-8.20349	0.0532094	0.174467	0.294779	0	GGTGGTGGCGGCGGCGGAGGAGGC	24
nov-piR-130955	0	0.001	4	0.263273	263.273	8.04042	0.038415	0.132759	0	0.263273	TGTAGACTTTGTCAGCGGAAGC	22
nov-piR-130963	0	0.001	5	0.329092	329.092	8.36235	0.0174259	0.0720497	0	0.329092	TCCTTGTAGCCTCACTATTTCAC	23
nov-piR-130981	2	0.117912	26	1.71128	14.5132	3.8593	1.38358e-07	2.31171e-06	0.117912	1.71128	GAAGACTGGACCAGAGGGACATGAT	25
nov-piR-130983	0	0.001	5	0.329092	329.092	8.36235	0.0174259	0.0720497	0	0.329092	TTATTGGCAAAACAGCAAGACTTTCTTC	28
nov-piR-1310	7	0.412691	20	1.31637	3.18972	1.67343	0.00283249	0.0179341	0.412691	1.31637	GTGAGACCGGAGCTGGAAAAC	21
nov-piR-131003	10	0.589558	0	0.001	0.00169619	-9.20349	0.00259092	0.0164499	0.589558	0	ACTCCCAATCCTTGTACCAGTGTC	24
nov-piR-131014	9	0.530602	25	1.64546	3.10111	1.63279	0.000986932	0.00738805	0.530602	1.64546	AGTTACAGTAATCGAGGCGGGAAG	24
nov-piR-131018	0	0.001	12	0.78982	789.82	9.62538	6.8874e-05	0.000706898	0	0.78982	TAAATTGATTTTTGGATCTGGGAGA	25
nov-piR-13103	0	0.001	5	0.329092	329.092	8.36235	0.0174259	0.0720497	0	0.329092	TTCTTCTCAGGCATCAGTGTGA	22
nov-piR-131031	1	0.0589558	0	0.001	0.0169619	-5.88156	0.597057	0.628784	0.0589558	0	ATACGTATCGTATCCACAGATTCTCTCCAGT	31
nov-piR-13107	0	0.001	5	0.329092	329.092	8.36235	0.0174259	0.0720497	0	0.329092	ACACCGGAGACTGAGGGCATACTGC	25
nov-piR-131070	0	0.001	6	0.39491	394.91	8.62538	0.00790478	0.0401388	0	0.39491	ACATAGGGAAGTGCATTGAGGA	22
nov-piR-131090	2	0.117912	15	0.987275	8.37301	3.06575	0.000323645	0.00288909	0.117912	0.987275	TGTCTTGCATGCTGGGAAATGGC	23
nov-piR-131124	63	3.71422	14	0.921457	0.248089	-2.01107	6.77242e-07	1.0286e-05	3.71422	0.921457	ATCCAAGACATCGTTGGAAAACCGGGAT	28
nov-piR-131137	1	0.0589558	25	1.64546	27.91	4.80271	3.60654e-08	6.47776e-07	0.0589558	1.64546	CTTCTCGCGGATCTCCCCAGCTACGGCGCCCG	32
nov-piR-131155	0	0.001	4	0.263273	263.273	8.04042	0.038415	0.132759	0	0.263273	GCCGGTATAGCTCAGTGGTTACTTCGTTGAACT	33
nov-piR-131162	0	0.001	2	0.131637	131.637	7.04042	0.186686	0.395404	0	0.131637	CGCCCTCAAGGAGGTGGAAAT	21
nov-piR-131196	9	0.530602	26	1.71128	3.22516	1.68937	0.000589866	0.00486159	0.530602	1.71128	TGAGTTTCCCCTGGCCTTGTAGCTGCA	27
nov-piR-131203	40	2.35823	25	1.64546	0.697751	-0.519216	0.271932	0.562327	2.35823	1.64546	TCTAAGTGACGCTCGGTTGGTGGGACT	27
nov-piR-131217	7	0.412691	5	0.329092	0.79743	-0.326571	0.832721	0.857847	0.412691	0.329092	TCCAACTTGATCTCCAAACTGCCACACT	28
nov-piR-131246	0	0.001	1	0.0658183	65.8183	6.04042	0.411546	0.562327	0	0.0658183	CACCACCTCCACCCCCACCTGTAGTGAACCGGAA	34
nov-piR-131248	1	0.0589558	0	0.001	0.0169619	-5.88156	0.597057	0.628784	0.0589558	0	CACAGGAGAGACTCCTCCGACACAGAGCTTGGACACTTC	39
nov-piR-131250	40	2.35823	162	10.6626	4.52143	2.17678	3.45654e-24	1.49123e-22	2.35823	10.6626	CGCGCTGGTTTAGCTCAGTGGTTACTTCACTGACTT	36
nov-piR-131266	0	0.001	6	0.39491	394.91	8.62538	0.00790478	0.0401388	0	0.39491	CTTCATCTCCTCCTCCTCCTCC	22
nov-piR-131294	0	0.001	2	0.131637	131.637	7.04042	0.186686	0.395404	0	0.131637	AAACGCAGACAAGCAGCACTCCTG	24
nov-piR-13139	0	0.001	2	0.131637	131.637	7.04042	0.186686	0.395404	0	0.131637	TCCACCCGGAATGATGGCAAGCCCCGA	27
nov-piR-131406	4	0.235823	0	0.001	0.00424046	-7.88156	0.0973857	0.263199	0.235823	0	TGTTGTACGAGATTTCCTTGAATACT	26
nov-piR-131412	0	0.001	8	0.526547	526.547	9.04042	0.00162659	0.0108944	0	0.526547	TTGGCACTTGCACATTTTTGCT	22
nov-piR-131437	0	0.001	4	0.263273	263.273	8.04042	0.038415	0.132759	0	0.263273	TTGTCATAGACCGAGCTGCAAGCT	24
nov-piR-13145	21	1.23807	0	0.001	0.000807707	-10.2739	3.35643e-06	4.53735e-05	1.23807	0	GCCGGTTCCTGCTACTACTACC	22
nov-piR-131464	0	0.001	2	0.131637	131.637	7.04042	0.186686	0.395404	0	0.131637	CTCCAGATGCTGGTTGACGGATTC	24
nov-piR-131468	0	0.001	1	0.0658183	65.8183	6.04042	0.411546	0.562327	0	0.0658183	ATACCATCTTTCGGGACTGACT	22
nov-piR-131481	0	0.001	7	0.460728	460.728	8.84777	0.00358578	0.0211299	0	0.460728	ATAATCACTGTTGTTAACTTGCAA	24
nov-piR-131485	2	0.117912	0	0.001	0.00848093	-6.88156	0.326219	0.562327	0.117912	0	TCACCAAGCGTTGGATTGTTCACCCACTAATAGG	34
nov-piR-131491	0	0.001	2	0.131637	131.637	7.04042	0.186686	0.395404	0	0.131637	ATCTGCAGTTAAAAATTCACACCAC	25
nov-piR-131523	0	0.001	1	0.0658183	65.8183	6.04042	0.411546	0.562327	0	0.0658183	TGAGCGGTGACTGTGTACACT	21
nov-piR-131524	0	0.001	1	0.0658183	65.8183	6.04042	0.411546	0.562327	0	0.0658183	GATGCAGGAAGAGAACTGTGAGGG	24
nov-piR-131540	8	0.471646	1	0.0658183	0.13955	-2.84114	0.0441117	0.151637	0.471646	0.0658183	TCTGCAGAGGGACGACGCGCT	21
nov-piR-131584	0	0.001	7	0.460728	460.728	8.84777	0.00358578	0.0211299	0	0.460728	TGACTTGGCCATTCTAACACCTGGA	25
nov-piR-131606	0	0.001	10	0.658183	658.183	9.36235	0.000334709	0.00288909	0	0.658183	CACTGAATGAAATTGAATCCCT	22
nov-piR-131694	10	0.589558	5	0.329092	0.558201	-0.841144	0.379135	0.562327	0.589558	0.329092	AGTCCCTGAACTGTGATTGGT	21
nov-piR-131711	0	0.001	2	0.131637	131.637	7.04042	0.186686	0.395404	0	0.131637	ACTCTTCTTAGAACTGTCTATTCCACT	27
nov-piR-131745	3	0.176867	5	0.329092	1.86067	0.895821	0.342968	0.562327	0.176867	0.329092	GACCAGTTCGGACCGGACCAGT	22
nov-piR-131790	6	0.353735	16	1.05309	2.97707	1.57389	0.010562	0.0507566	0.353735	1.05309	GGGTACGGCCTGGCGCGAGAT	21
nov-piR-131801	8	0.471646	4	0.263273	0.558201	-0.841144	0.440054	0.599543	0.471646	0.263273	CGAAGCTGAGACTGAAACATTTGAAG	26
nov-piR-13186	9	0.530602	13	0.855639	1.61258	0.689371	0.199455	0.42057	0.530602	0.855639	CTCAGTACTATGGGAGCCAGAGC	23
nov-piR-131877	0	0.001	4	0.263273	263.273	8.04042	0.038415	0.132759	0	0.263273	TCAGCTGGGGAACATTTGGGTT	22
nov-piR-131907	2	0.117912	0	0.001	0.00848093	-6.88156	0.326219	0.562327	0.117912	0	TTCGGTGATTTCTGCCATTCGCGTGGGA	28
nov-piR-131924	11	0.648514	0	0.001	0.00154199	-9.34099	0.00141562	0.0100756	0.648514	0	GGTGTCGTGGTGTTTGGTAAC	21
nov-piR-131983	0	0.001	4	0.263273	263.273	8.04042	0.038415	0.132759	0	0.263273	TTTGTCTTGGCCCAACTCTAGG	22
nov-piR-13200	13	0.766426	4	0.263273	0.343508	-1.54158	0.0769157	0.23922	0.766426	0.263273	TTTTCCTGCCACAGCTCTGGGC	22
nov-piR-132011	0	0.001	1	0.0658183	65.8183	6.04042	0.411546	0.562327	0	0.0658183	TAAGGTGGAGGTGAACTGTCACGTCTG	27
nov-piR-13202	0	0.001	9	0.592365	592.365	9.21034	0.000737858	0.00573156	0	0.592365	CACACCCGAGCTGGCCCAGAC	21
nov-piR-132024	602	35.4914	14	0.921457	0.0259628	-5.26741	1.88106e-135	2.73763e-133	35.4914	0.921457	CGAGACAGGGCTGGGGCGCGG	21
nov-piR-132028	0	0.001	4	0.263273	263.273	8.04042	0.038415	0.132759	0	0.263273	AGTTCTGTCAGCTGGACTACCAGGA	25
nov-piR-132045	265	15.6233	47	3.09346	0.198003	-2.3364	5.48532e-30	2.78748e-28	15.6233	3.09346	TGGGAAGATCTGCTGGGAACA	21
nov-piR-132064	38	2.24032	20	1.31637	0.58758	-0.767144	0.0991375	0.267894	2.24032	1.31637	TGGACACCGAGTTGTGGAGCAGCT	24
nov-piR-132067	0	0.001	2	0.131637	131.637	7.04042	0.186686	0.395404	0	0.131637	AAAGCAGCAGCAGTCTGGACAGACT	25
nov-piR-132071	0	0.001	8	0.526547	526.547	9.04042	0.00162659	0.0108944	0	0.526547	AGCCAAAGGAACCCAGGAAGAA	22
nov-piR-132079	0	0.001	2	0.131637	131.637	7.04042	0.186686	0.395404	0	0.131637	AGCCGGGATACCATGCGCCTGTGG	24
nov-piR-132090	0	0.001	2	0.131637	131.637	7.04042	0.186686	0.395404	0	0.131637	ACAAGCGAGCTGTTTAGTGACT	22
nov-piR-132096	0	0.001	5	0.329092	329.092	8.36235	0.0174259	0.0720497	0	0.329092	GAGGTGAACGAGAAGAAGGAACTGC	25
nov-piR-132097	12	0.70747	0	0.001	0.00141349	-9.46652	0.000773464	0.00580849	0.70747	0	CCAGAGAACAGGAGAACAGGA	21
nov-piR-132102	16	0.943293	2	0.131637	0.13955	-2.84114	0.00277066	0.0175475	0.943293	0.131637	AGGTGAAGCCGGGCCAGCTCTGCGAC	26
nov-piR-132119	0	0.001	2	0.131637	131.637	7.04042	0.186686	0.395404	0	0.131637	TGTGTAGGTAGGTGACTGGTGTCC	24
nov-piR-13214	29	1.70972	131	8.6222	5.04305	2.3343	2.20316e-21	8.75355e-20	1.70972	8.6222	TGGGTTGATTGAAGGCAGGTGC	22
nov-piR-132195	0	0.001	1	0.0658183	65.8183	6.04042	0.411546	0.562327	0	0.0658183	CGAACATCACTTCTGACAGGGGACCCC	27
nov-piR-132239	6	0.353735	0	0.001	0.00282698	-8.46652	0.0290724	0.113087	0.353735	0	CTGACCCCCCCAGTCTGACTGT	22
nov-piR-132242	0	0.001	1	0.0658183	65.8183	6.04042	0.411546	0.562327	0	0.0658183	TGCTGCATGCTGCGGACGTGGAGGCCCT	28
nov-piR-132244	0	0.001	5	0.329092	329.092	8.36235	0.0174259	0.0720497	0	0.329092	CGTAATTACGTGATACTGAGCC	22
nov-piR-13226	32	1.88659	9	0.592365	0.313988	-1.67122	0.00225784	0.0149837	1.88659	0.592365	TACTTCTGAGAACAGGCAGTGGATCATT	28
nov-piR-132266	87	5.12916	138	9.08293	1.77084	0.824437	1.57643e-06	2.27305e-05	5.12916	9.08293	CGACGACAAGCAAATGTTTGTT	22
nov-piR-132267	1	0.0589558	3	0.197455	3.3492	1.74382	0.269765	0.559829	0.0589558	0.197455	TCTACCAATGCATCCACTGTCCCTCC	26
nov-piR-132281	6	0.353735	0	0.001	0.00282698	-8.46652	0.0290724	0.113087	0.353735	0	TGATGATGATGAAGATGAACGAAGTC	26
nov-piR-132299	0	0.001	4	0.263273	263.273	8.04042	0.038415	0.132759	0	0.263273	TGGTAAACGAGGCCACTGGGCAA	23
nov-piR-132306	0	0.001	3	0.197455	197.455	7.62538	0.0846851	0.23922	0	0.197455	TTCTTTTTTTAACTGTCTGCACT	23
nov-piR-132344	0	0.001	4	0.263273	263.273	8.04042	0.038415	0.132759	0	0.263273	TCAACCATAACGTGCTAGCCTGCT	24
nov-piR-132414	0	0.001	2	0.131637	131.637	7.04042	0.186686	0.395404	0	0.131637	TCCCGACCTCTGCCATCTCCA	21
nov-piR-132476	27	1.59181	28	1.84291	1.15775	0.211323	0.405272	0.562327	1.59181	1.84291	GACCACTGTAGACTACTGCAG	21
nov-piR-132478	0	0.001	13	0.855639	855.639	9.74086	3.12428e-05	0.000350791	0	0.855639	TGAGAGTGTGAGCCAGTGTTG	21
nov-piR-132492	9	0.530602	1	0.0658183	0.124045	-3.01107	0.0262527	0.106788	0.530602	0.0658183	CTCAAGTGATGTCCAAGTGAGCT	23
nov-piR-132500	145	8.54859	4	0.263273	0.0307973	-5.02105	8.37122e-33	4.56418e-31	8.54859	0.263273	GTCCTTGGACTGGATCTGAGCC	22
nov-piR-132563	0	0.001	1	0.0658183	65.8183	6.04042	0.411546	0.562327	0	0.0658183	TCCTGTAACGCTGGGCCGTGGT	22
nov-piR-13257	0	0.001	4	0.263273	263.273	8.04042	0.038415	0.132759	0	0.263273	GAACGAGAGCGCGAACGGGAG	21
nov-piR-132589	8	0.471646	6	0.39491	0.837301	-0.256182	0.881684	0.88567	0.471646	0.39491	TGCCAGGACAAGTAACAACTCACAAG	26
nov-piR-13259	13	0.766426	7	0.460728	0.601139	-0.734229	0.375848	0.562327	0.766426	0.460728	GTATGAATGGTTTGACGAGGGC	22
nov-piR-132624	0	0.001	1	0.0658183	65.8183	6.04042	0.411546	0.562327	0	0.0658183	CTACTTGGAACAATGACGACTGTGAAAGTAACAGCTCAC	39
nov-piR-132652	16	0.943293	97	6.38438	6.76818	2.75877	4.25848e-19	1.54209e-17	0.943293	6.38438	TGAACACTCAAGGACACTGTACAGG	25
nov-piR-132699	1	0.0589558	0	0.001	0.0169619	-5.88156	0.597057	0.628784	0.0589558	0	CCGACCAGCAGCATGGCAACCAGTACCCTGCC	32
nov-piR-132727	0	0.001	1	0.0658183	65.8183	6.04042	0.411546	0.562327	0	0.0658183	AACCTTTGTCGCCCTGTTTGTGT	23
nov-piR-132735	6	0.353735	0	0.001	0.00282698	-8.46652	0.0290724	0.113087	0.353735	0	AGCATGCAGATTCAGAGGCCGAGACT	26
nov-piR-132743	4	0.235823	2	0.131637	0.558201	-0.841144	0.618858	0.650551	0.235823	0.131637	TACCCGACTACGTTGAACAAAGCAATGCG	29
nov-piR-132760	1	0.0589558	1	0.0658183	1.1164	0.158856	0.861266	0.867576	0.0589558	0.0658183	AGTAATACAGCGGGACCCAGTC	22
nov-piR-132801	5	0.294779	9	0.592365	2.00952	1.00685	0.162307	0.395404	0.294779	0.592365	CGCGGATCTCCCCAGCTACGGCGCCC	26
nov-piR-132808	0	0.001	2	0.131637	131.637	7.04042	0.186686	0.395404	0	0.131637	GGGGAAATTGTCGTACACAGCTCAGGGCAA	30
nov-piR-132815	8	0.471646	0	0.001	0.00212023	-8.88156	0.00867896	0.0421569	0.471646	0	AGGCCTGACCTGGAGAAGAAC	21
nov-piR-132838	0	0.001	2	0.131637	131.637	7.04042	0.186686	0.395404	0	0.131637	TTCCTGTAGGTCTTCATGTCTTTA	24
nov-piR-132877	2	0.117912	0	0.001	0.00848093	-6.88156	0.326219	0.562327	0.117912	0	GGAGAAGCAAGACGTGGGACTCTGTCTGACT	31
nov-piR-13290	0	0.001	9	0.592365	592.365	9.21034	0.000737858	0.00573156	0	0.592365	TGGCAGGGGAGATACCATGATCAAGAAGGTGGTTCAC	37
nov-piR-132908	0	0.001	5	0.329092	329.092	8.36235	0.0174259	0.0720497	0	0.329092	ATGGGCCCTTGCGAATCTTTGCG	23
nov-piR-132920	10	0.589558	24	1.57964	2.67936	1.42189	0.00326277	0.0205651	0.589558	1.57964	GAATTCTCAAAGACCGTGGTAGCT	24
nov-piR-13297	0	0.001	2	0.131637	131.637	7.04042	0.186686	0.395404	0	0.131637	CCCCTTTTTTGCCCACCCTGGACCT	25
nov-piR-132976	0	0.001	4	0.263273	263.273	8.04042	0.038415	0.132759	0	0.263273	TGCATGTTCTGATTTGAGGTGAACCCAAAC	30
nov-piR-132991	0	0.001	6	0.39491	394.91	8.62538	0.00790478	0.0401388	0	0.39491	ATTAGCTTCACTTGTGTCACCTG	23
nov-piR-132993	0	0.001	7	0.460728	460.728	8.84777	0.00358578	0.0211299	0	0.460728	TTACATTCAGAACTGCACCGAGGA	24
nov-piR-133010	0	0.001	4	0.263273	263.273	8.04042	0.038415	0.132759	0	0.263273	TCCACTGGAAAGTATTAACCGCCT	24
nov-piR-133029	0	0.001	4	0.263273	263.273	8.04042	0.038415	0.132759	0	0.263273	GCACAATTTTTAATCCCGGGAT	22
nov-piR-133076	0	0.001	1	0.0658183	65.8183	6.04042	0.411546	0.562327	0	0.0658183	TGAACCAGGACCTACAGACACACGA	25
nov-piR-133108	0	0.001	16	1.05309	1053.09	10.0404	2.9163e-06	4.01557e-05	0	1.05309	AATGGGATGAGAAACCAACGGTGT	24
nov-piR-133144	0	0.001	1	0.0658183	65.8183	6.04042	0.411546	0.562327	0	0.0658183	ACAAGAGACACGGCCGACTGCCA	23
nov-piR-133145	0	0.001	1	0.0658183	65.8183	6.04042	0.411546	0.562327	0	0.0658183	TCCACCATTACAAGAAACATCTGCCCCA	28
nov-piR-133149	16	0.943293	17	1.11891	1.18618	0.246319	0.473262	0.628784	0.943293	1.11891	GTCTGTTCTGTTCTTCGCTGTGC	23
nov-piR-133193	138	8.1359	124	8.16148	1.00314	0.00452768	0.519091	0.628784	8.1359	8.16148	CCTATTCTGGATGACTTGGTT	21
nov-piR-13321	0	0.001	3	0.197455	197.455	7.62538	0.0846851	0.23922	0	0.197455	TGAAGATTTTGGAGCACATGAGTGTT	26
nov-piR-133225	0	0.001	1	0.0658183	65.8183	6.04042	0.411546	0.562327	0	0.0658183	TCCAATGTCTTCTTAGGGCCCCTCTC	26
nov-piR-133229	2	0.117912	0	0.001	0.00848093	-6.88156	0.326219	0.562327	0.117912	0	TGCTGCACACTGGCTCCAATGAAACC	26
nov-piR-133265	8	0.471646	0	0.001	0.00212023	-8.88156	0.00867896	0.0421569	0.471646	0	AGACCTTCGGAATGGCATGGACC	23
nov-piR-13327	11	0.648514	2	0.131637	0.202982	-2.30058	0.0318426	0.123289	0.648514	0.131637	TGAATGACTCCACGGATGCCCTCCA	25
nov-piR-133352	3	0.176867	11	0.724002	4.09347	2.03332	0.0136972	0.0654983	0.176867	0.724002	TGGACATGAGTGTACCACTGCT	22
nov-piR-133362	0	0.001	1	0.0658183	65.8183	6.04042	0.411546	0.562327	0	0.0658183	TGTAATTTTGAGGAGGGCTGTCTC	24
nov-piR-133394	0	0.001	10	0.658183	658.183	9.36235	0.000334709	0.00288909	0	0.658183	GCTGGCGGCCAGGGGCGTGAC	21
nov-piR-133425	4	0.235823	1	0.0658183	0.2791	-1.84114	0.318267	0.562327	0.235823	0.0658183	TTGAGAATGATGCTGACCAATGTA	24
nov-piR-133429	0	0.001	6	0.39491	394.91	8.62538	0.00790478	0.0401388	0	0.39491	ATCATGGCAGCTCAAGAGGAC	21
nov-piR-133437	131	7.72321	1194	78.5871	10.1754	3.34702	8.78512e-261	1.91028e-258	7.72321	78.5871	GTGTCAAGTTAGCTTAGCCCTC	22
nov-piR-133442	2	0.117912	0	0.001	0.00848093	-6.88156	0.326219	0.562327	0.117912	0	AACAACTGCAGTCCGTCTGGTCTGATACTGAAGCC	35
nov-piR-13346	74	4.36273	66	4.34401	0.995709	-0.00620342	0.666124	0.699343	4.36273	4.34401	CTTCTCTGATGACTTGCACTGGGCTCTGAGTT	32
nov-piR-133466	6	0.353735	0	0.001	0.00282698	-8.46652	0.0290724	0.113087	0.353735	0	TGGCACTTCGGCAAAGGATTC	21
nov-piR-133482	0	0.001	8	0.526547	526.547	9.04042	0.00162659	0.0108944	0	0.526547	TACATCATGGCTGGTCTCACCACT	24
nov-piR-133485	2	0.117912	0	0.001	0.00848093	-6.88156	0.326219	0.562327	0.117912	0	TGACTGCAGGAGCCTGGATGTGAAGCC	27
nov-piR-133499	1	0.0589558	0	0.001	0.0169619	-5.88156	0.597057	0.628784	0.0589558	0	AGACCTGATCACCTCCAGCTGCACCGACT	29
nov-piR-133501	0	0.001	1	0.0658183	65.8183	6.04042	0.411546	0.562327	0	0.0658183	GGATGTGATGATAAAAAAGGCCGACTGAAGCCCCGC	36
nov-piR-13357	7	0.412691	3	0.197455	0.478458	-1.06354	0.369125	0.562327	0.412691	0.197455	TGGAGAACAGCGTAGGTGAAGATG	24
nov-piR-133574	0	0.001	30	1.97455	1974.55	10.9473	4.55567e-11	1.05124e-09	0	1.97455	TCTCAGTCTCAGTCTCAGCCT	21
nov-piR-133585	1	0.0589558	0	0.001	0.0169619	-5.88156	0.597057	0.628784	0.0589558	0	GGCAGCTGTACTGTGGCAGCTGGATGAATGGACACG	36
nov-piR-133605	2	0.117912	0	0.001	0.00848093	-6.88156	0.326219	0.562327	0.117912	0	AGAGTAGAACCAGAGTAGAACCAC	24
nov-piR-133649	8	0.471646	32	2.10619	4.46561	2.15886	8.7702e-06	0.000111558	0.471646	2.10619	AGCCTGCTATGAAGAACATAACC	23
nov-piR-133678	6	0.353735	11	0.724002	2.04674	1.03332	0.114452	0.307786	0.353735	0.724002	TACATCCAGAATCTTCTGAACCGAGGC	27
nov-piR-133682	0	0.001	3	0.197455	197.455	7.62538	0.0846851	0.23922	0	0.197455	TGGTCCGGGGTGCAGGCTTCAAACCTGTA	29
nov-piR-133692	0	0.001	15	0.987275	987.275	9.94731	6.42892e-06	8.222e-05	0	0.987275	TGGAGAAGTACAGGGAAGGTC	21
nov-piR-133695	23	1.35598	35	2.30364	1.69887	0.764577	0.02254	0.0922614	1.35598	2.30364	TTCTGTCAAATGTCCCAAACCC	22
nov-piR-133699	6	0.353735	1	0.0658183	0.186067	-2.42611	0.121388	0.324842	0.353735	0.0658183	CGATTCCCGGCCAACGCAATATATT	25
nov-piR-133710	0	0.001	3	0.197455	197.455	7.62538	0.0846851	0.23922	0	0.197455	AGTCACTGCCAGTCTCAAACAC	22
nov-piR-133745	9	0.530602	6	0.39491	0.744268	-0.426107	0.709999	0.743878	0.530602	0.39491	CCCCACCCGACACCTGGCTGCGCCTAGA	28
nov-piR-133771	0	0.001	5	0.329092	329.092	8.36235	0.0174259	0.0720497	0	0.329092	TTGGGAACCACTGCACTAGAAG	22
nov-piR-13381	0	0.001	5	0.329092	329.092	8.36235	0.0174259	0.0720497	0	0.329092	CAAGTGTTTTTAGGGTGGATGT	22
nov-piR-133825	0	0.001	2	0.131637	131.637	7.04042	0.186686	0.395404	0	0.131637	TTAGAAACAAGGAGATTAGAA	21
nov-piR-133828	0	0.001	1	0.0658183	65.8183	6.04042	0.411546	0.562327	0	0.0658183	CCGACTAAACAAAGCTCCTGTT	22
nov-piR-133835	10	0.589558	5	0.329092	0.558201	-0.841144	0.379135	0.562327	0.589558	0.329092	AAGTCCGAGGCTTGCGAGCTCTGCT	25
nov-piR-13384	19	1.12016	9	0.592365	0.528822	-0.919147	0.170099	0.395404	1.12016	0.592365	TATAATCTATCTGTGTAGACCTGCCT	26
nov-piR-133849	32	1.88659	152	10.0044	5.30291	2.40678	2.23441e-25	9.93807e-24	1.88659	10.0044	TCATCCTAACTGTTCTCTCCTCCT	24
nov-piR-133870	0	0.001	7	0.460728	460.728	8.84777	0.00358578	0.0211299	0	0.460728	ACTGGTCAAAGAGGATGATGT	21
nov-piR-133873	30	1.76867	10	0.658183	0.372134	-1.42611	0.00931068	0.0450256	1.76867	0.658183	TATATGATGAAGAGGAGGGGCCCCAGGA	28
nov-piR-133877	0	0.001	5	0.329092	329.092	8.36235	0.0174259	0.0720497	0	0.329092	CACACCGTCATCCTGAGATACAGTT	25
nov-piR-133920	0	0.001	11	0.724002	724.002	9.49985	0.000151831	0.00143454	0	0.724002	ATCAAGGGCAGCTGGACTGGT	21
nov-piR-133939	3	0.176867	0	0.001	0.00565395	-7.46652	0.178239	0.395404	0.176867	0	AGACCCTCTGTGCGTGCAGCCTCACCTGAA	30
nov-piR-133947	17	1.00225	20	1.31637	1.31341	0.393321	0.287934	0.562327	1.00225	1.31637	TCACCATCTGAGAACGGTTTGCCATGC	27
nov-piR-133956	5	0.294779	7	0.460728	1.56296	0.644283	0.371722	0.562327	0.294779	0.460728	TAGTTCCGAAATGATGTCTGTGCAGA	26
nov-piR-133975	39	2.29928	47	3.09346	1.34541	0.428042	0.0841679	0.23922	2.29928	3.09346	AGAACAGTTAGGATGAGCGCTAG	23
nov-piR-133984	3	0.176867	0	0.001	0.00565395	-7.46652	0.178239	0.395404	0.176867	0	GGACGGGGCTGCCCATCTGGGCCGAGGG	28
nov-piR-133990	6	0.353735	4	0.263273	0.744268	-0.426107	0.775355	0.803574	0.353735	0.263273	TGGACCTGGAGAAGTATAACACATC	25
nov-piR-134006	0	0.001	2	0.131637	131.637	7.04042	0.186686	0.395404	0	0.131637	TGGGGCACCCCTGCTGGAAAGAGAGAGGA	29
nov-piR-134021	2	0.117912	7	0.460728	3.9074	1.96621	0.0577959	0.18898	0.117912	0.460728	CGCCGGTATAGCTCAGTGGTTACTTCGTTGAAC	33
nov-piR-13405	15	0.884337	33	2.17201	2.45608	1.29636	0.00117232	0.00871066	0.884337	2.17201	ATTGAGGATGTGAAACAGGGCT	22
nov-piR-134058	9	0.530602	0	0.001	0.00188465	-9.05149	0.00474199	0.0265613	0.530602	0	AGAAGCGGATGAAAGACAAAT	21
nov-piR-134078	0	0.001	9	0.592365	592.365	9.21034	0.000737858	0.00573156	0	0.592365	TCCGTGCGCAGATTCCAGTTGAGACA	26
nov-piR-134096	0	0.001	3	0.197455	197.455	7.62538	0.0846851	0.23922	0	0.197455	TGATGTTGGTGGAGAAGGCCT	21
nov-piR-13411	22	1.29703	9	0.592365	0.45671	-1.13065	0.0711685	0.232013	1.29703	0.592365	CTGTGGATGAGAGCTGCGACGCATCT	26
nov-piR-134167	0	0.001	4	0.263273	263.273	8.04042	0.038415	0.132759	0	0.263273	ATTCCCTGTAGTAGTATCGCATGCTGC	27
nov-piR-134196	11	0.648514	74	4.87056	7.51034	2.90888	1.28485e-15	3.97776e-14	0.648514	4.87056	CATCCTCCCAACGTCCTCTCT	21
nov-piR-134207	0	0.001	5	0.329092	329.092	8.36235	0.0174259	0.0720497	0	0.329092	TGATCTTGTGTCCCTGGGCAATGCC	25
nov-piR-134212	14	0.825381	0	0.001	0.00121156	-9.68892	0.000230901	0.00209987	0.825381	0	TCCCGTTTGTCTGATCCAACTCTCT	25
nov-piR-134215	32	1.88659	59	3.88328	2.05837	1.0415	0.000197105	0.00185052	1.88659	3.88328	AGAGTAGTGTACCGGAAGCACGAAGAGTTTTGATCTC	37
nov-piR-134244	34	2.0045	8	0.526547	0.262683	-1.92861	0.00045298	0.00375729	2.0045	0.526547	TGAGAGAGCTGCAGACTGGAG	21
nov-piR-13428	2	0.117912	21	1.38219	11.7222	3.55117	4.96001e-06	6.66302e-05	0.117912	1.38219	GTTGTTTTTCAGGAGCTGGGCT	22
nov-piR-134311	57	3.36048	28	1.84291	0.548408	-0.866679	0.0213899	0.0877061	3.36048	1.84291	TGAGGAGACGGGGGAGAGAGT	21
nov-piR-134339	31	1.82763	31	2.04037	1.1164	0.158856	0.458844	0.624893	1.82763	2.04037	TGCCTGTCCTTCTACGTTTCTCTCCC	26
nov-piR-134371	0	0.001	4	0.263273	263.273	8.04042	0.038415	0.132759	0	0.263273	AGTGTGTGGGTGTGTGTGTCT	21
nov-piR-134376	1	0.0589558	0	0.001	0.0169619	-5.88156	0.597057	0.628784	0.0589558	0	CAGGTCAAGGAACTAACCAATAAAATTCA	29
nov-piR-134398	7	0.412691	0	0.001	0.00242312	-8.68892	0.0158845	0.0719903	0.412691	0	TGGAAAAGGACCGAAAGAAGAC	22
nov-piR-134453	5	0.294779	0	0.001	0.00339237	-8.20349	0.0532094	0.174467	0.294779	0	TGGTACGGACTTGAAATTACTTAGA	25
nov-piR-134467	0	0.001	3	0.197455	197.455	7.62538	0.0846851	0.23922	0	0.197455	TGGCTGCTCAGAAGATAAACGAAGC	25
nov-piR-134476	1	0.0589558	0	0.001	0.0169619	-5.88156	0.597057	0.628784	0.0589558	0	AACGGACGGGGAACCTGCGAATGTGGGAACT	31
nov-piR-134481	0	0.001	3	0.197455	197.455	7.62538	0.0846851	0.23922	0	0.197455	TGTTAGGAAACTGGGGTATGA	21
nov-piR-134541	2	0.117912	0	0.001	0.00848093	-6.88156	0.326219	0.562327	0.117912	0	GAATCTTCTGAGGGACCCTGTGGCTATACC	30
nov-piR-134547	0	0.001	1	0.0658183	65.8183	6.04042	0.411546	0.562327	0	0.0658183	GCTTCATCCGAAAAGTCGACCCCAGAG	27
nov-piR-134574	16	0.943293	10	0.658183	0.697751	-0.519216	0.502195	0.628784	0.943293	0.658183	CAACCAGGGATGATGAAGGATGAGT	25
nov-piR-13458	2	0.117912	0	0.001	0.00848093	-6.88156	0.326219	0.562327	0.117912	0	TTGATTTTTGGATCAGGGAGA	21
nov-piR-134584	6	0.353735	2	0.131637	0.372134	-1.42611	0.288893	0.562327	0.353735	0.131637	TCACTCTGGACTGCCGACACGTTGT	25
nov-piR-134637	8	0.471646	0	0.001	0.00212023	-8.88156	0.00867896	0.0421569	0.471646	0	GACAATCTGAAGATCTTGAGGACAGT	26
nov-piR-134657	0	0.001	2	0.131637	131.637	7.04042	0.186686	0.395404	0	0.131637	TCTTTATACAAATGGACAGGGCACTC	26
nov-piR-134661	0	0.001	2	0.131637	131.637	7.04042	0.186686	0.395404	0	0.131637	CTTCCCTCTGTCAGCTGCGCCT	22
nov-piR-134666	3	0.176867	0	0.001	0.00565395	-7.46652	0.178239	0.395404	0.176867	0	TCCTGTACCAAGAACCTCTGTCTCT	25
nov-piR-134671	9	0.530602	0	0.001	0.00188465	-9.05149	0.00474199	0.0265613	0.530602	0	AACATCCCTGGTGGTCTAGTGGTTAGGATTCGGCGCT	37
nov-piR-134672	682	40.2079	955	62.8565	1.56329	0.644585	7.01651e-26	3.16358e-24	40.2079	62.8565	AAGTCCTGGTCCAGAACAAGTCC	23
nov-piR-134700	0	0.001	1	0.0658183	65.8183	6.04042	0.411546	0.562327	0	0.0658183	TGCACTGGGAGGAAACTGAAATCT	24
nov-piR-134709	5	0.294779	2	0.131637	0.446561	-1.16307	0.427962	0.583664	0.294779	0.131637	TACCTTGGTCTAGGGAACTTGTGTCTC	27
nov-piR-134724	0	0.001	2	0.131637	131.637	7.04042	0.186686	0.395404	0	0.131637	CGGCACAATGCAGTCTGAAATGTA	24
nov-piR-134732	0	0.001	1	0.0658183	65.8183	6.04042	0.411546	0.562327	0	0.0658183	ACCCAAGTTCTGCTGGTGAAACTG	24
nov-piR-134737	0	0.001	8	0.526547	526.547	9.04042	0.00162659	0.0108944	0	0.526547	TGCAGCTGAGGGTTGAGTATGA	22
nov-piR-134762	27	1.59181	29	1.90873	1.1991	0.261949	0.332273	0.562327	1.59181	1.90873	TGGGATGAATTAGAGCGGAGACT	23
nov-piR-134766	0	0.001	3	0.197455	197.455	7.62538	0.0846851	0.23922	0	0.197455	CCCAACCACAGGTCGGAGGTCTCCGAGCTC	30
nov-piR-134829	11	0.648514	0	0.001	0.00154199	-9.34099	0.00141562	0.0100756	0.648514	0	TTAAACGTCATTGTTGGCTCCC	22
nov-piR-134862	9	0.530602	0	0.001	0.00188465	-9.05149	0.00474199	0.0265613	0.530602	0	TGGTGGCATCTGTGAGAGACTT	22
nov-piR-134867	0	0.001	3	0.197455	197.455	7.62538	0.0846851	0.23922	0	0.197455	TTTTTTCTCACTCTGGCTCGCC	22
nov-piR-134882	0	0.001	2	0.131637	131.637	7.04042	0.186686	0.395404	0	0.131637	CGTTAGTAATTTTTGTGAGTGCTGTT	26
nov-piR-134913	18	1.0612	16	1.05309	0.992357	-0.0110692	0.828851	0.854176	1.0612	1.05309	ATCTGGTGGCACGTAGGAACCAATATGAATT	31
nov-piR-134915	0	0.001	1	0.0658183	65.8183	6.04042	0.411546	0.562327	0	0.0658183	TAGGTAAAATGATTGAGGTGTC	22
nov-piR-134938	0	0.001	16	1.05309	1053.09	10.0404	2.9163e-06	4.01557e-05	0	1.05309	TATTCCTTCCACCTCCCGACGACCTC	26
nov-piR-134959	0	0.001	1	0.0658183	65.8183	6.04042	0.411546	0.562327	0	0.0658183	AGACGGAGAGGCACGGACGAAGATATCGAGA	31
nov-piR-134968	2	0.117912	4	0.263273	2.2328	1.15886	0.315381	0.562327	0.117912	0.263273	GGACGGAGGAGGAGGTGAGAATGGAGAGGGTT	32
nov-piR-134976	0	0.001	1	0.0658183	65.8183	6.04042	0.411546	0.562327	0	0.0658183	TGAACGACATCCTAGAAGAACCAGAGAAGGACT	33
nov-piR-134983	0	0.001	2	0.131637	131.637	7.04042	0.186686	0.395404	0	0.131637	TGTTAACCCGGGCCTCGACCGATCTGG	27
nov-piR-134994	31	1.82763	7	0.460728	0.252091	-1.98799	0.000638849	0.00524228	1.82763	0.460728	CTACACATCTGACTGCTCCCCGACC	25
nov-piR-135117	1	0.0589558	0	0.001	0.0169619	-5.88156	0.597057	0.628784	0.0589558	0	GGTGACGTAGGAAGCTCAATGAGCGT	26
nov-piR-135150	0	0.001	1	0.0658183	65.8183	6.04042	0.411546	0.562327	0	0.0658183	ATCCTAGTCCACTGTCCTTGTAC	23
nov-piR-135168	36	2.12241	28	1.84291	0.868312	-0.203714	0.809119	0.837123	2.12241	1.84291	TTTGAAATGTACGGGGATCTGGTGT	25
nov-piR-13518	22	1.29703	24	1.57964	1.21789	0.284387	0.351321	0.562327	1.29703	1.57964	TGAGCAGAAACACAGTGGCTGAACGCAC	28
nov-piR-135189	16	0.943293	33	2.17201	2.30258	1.20325	0.00207042	0.0137857	0.943293	2.17201	GTTAAGATGGCAGAGCCTGGCCATCGCAAAAGATC	35
nov-piR-135233	0	0.001	1	0.0658183	65.8183	6.04042	0.411546	0.562327	0	0.0658183	TGCATCGGTCAGCGGATGTGCGT	23
nov-piR-135248	0	0.001	1	0.0658183	65.8183	6.04042	0.411546	0.562327	0	0.0658183	TAGACAGGGGCAAGTCGCAGT	21
nov-piR-135262	0	0.001	4	0.263273	263.273	8.04042	0.038415	0.132759	0	0.263273	ACCTGATCGAGGTCGATCTTTCTGACC	27
nov-piR-135268	16	0.943293	0	0.001	0.00106012	-9.88156	6.89306e-05	0.000706898	0.943293	0	CAAGATCCCTCTGTCCCGACC	21
nov-piR-135292	0	0.001	4	0.263273	263.273	8.04042	0.038415	0.132759	0	0.263273	GAATACGGGATTTGGTACAGACT	23
nov-piR-135299	0	0.001	3	0.197455	197.455	7.62538	0.0846851	0.23922	0	0.197455	TGTACAGTGCAGGCCCCAGAC	21
nov-piR-135353	3	0.176867	0	0.001	0.00565395	-7.46652	0.178239	0.395404	0.176867	0	GCCATGACTCCGCCGGCATCTGAGCTCCTAC	31
nov-piR-135358	0	0.001	3	0.197455	197.455	7.62538	0.0846851	0.23922	0	0.197455	GGAAAGTTCTGTTAGGCAACT	21
nov-piR-135395	0	0.001	1	0.0658183	65.8183	6.04042	0.411546	0.562327	0	0.0658183	ATGACCAAGAACGAGCCAAAGC	22
nov-piR-135417	0	0.001	9	0.592365	592.365	9.21034	0.000737858	0.00573156	0	0.592365	TCACTCTCTGAGCTGCTCTGGTACCT	26
nov-piR-135421	0	0.001	1	0.0658183	65.8183	6.04042	0.411546	0.562327	0	0.0658183	CCCCTGTCCCTGTGTCCGTCCTGCGGGGA	29
nov-piR-135430	11	0.648514	0	0.001	0.00154199	-9.34099	0.00141562	0.0100756	0.648514	0	CGTTGAGCGGGCAAGGAGGGATG	23
nov-piR-135431	0	0.001	7	0.460728	460.728	8.84777	0.00358578	0.0211299	0	0.460728	AACCGACAGATTTCTTTAATGAGC	24
nov-piR-135442	0	0.001	1	0.0658183	65.8183	6.04042	0.411546	0.562327	0	0.0658183	AGTCAGCGAGAAAATAGAACAAC	23
nov-piR-135445	0	0.001	3	0.197455	197.455	7.62538	0.0846851	0.23922	0	0.197455	CGCTGTAGGAGAAACAACTGTGAGT	25
nov-piR-135471	0	0.001	1	0.0658183	65.8183	6.04042	0.411546	0.562327	0	0.0658183	TTAAAACCCCATCCATCCATCCATTT	26
nov-piR-135482	9	0.530602	0	0.001	0.00188465	-9.05149	0.00474199	0.0265613	0.530602	0	ACACAGAGACAGAGACAGAGACAC	24
nov-piR-135519	25	1.4739	34	2.23782	1.51831	0.602462	0.0594357	0.194259	1.4739	2.23782	TCCAGAGCTGGTCCCGGGTGTT	22
nov-piR-135524	0	0.001	1	0.0658183	65.8183	6.04042	0.411546	0.562327	0	0.0658183	TACCTCTAGCTGAATTTTCCCTGGA	25
nov-piR-135540	0	0.001	5	0.329092	329.092	8.36235	0.0174259	0.0720497	0	0.329092	GTTCACTCTTGTTTCTCTTCAGAT	24
nov-piR-135545	16	0.943293	3	0.197455	0.209325	-2.25618	0.0090054	0.0436641	0.943293	0.197455	GGGTGGCTGGAGGATTTTGTTGAG	24
nov-piR-135566	0	0.001	1	0.0658183	65.8183	6.04042	0.411546	0.562327	0	0.0658183	ACCCAGACGGCCACACTCAGC	21
nov-piR-135587	0	0.001	4	0.263273	263.273	8.04042	0.038415	0.132759	0	0.263273	TGGTTACGGAACTGACAAAAAAAGTTGAGG	30
nov-piR-135602	0	0.001	5	0.329092	329.092	8.36235	0.0174259	0.0720497	0	0.329092	TAAAGATCTGGCTCTGAGTTTGTCC	25
nov-piR-135633	118	6.95679	66	4.34401	0.624428	-0.679393	0.00952838	0.0460711	6.95679	4.34401	TCCCTGGTAGTCTAGTGGTTAGGATTCTGCGCT	33
nov-piR-135656	23	1.35598	10	0.658183	0.485392	-1.04278	0.086408	0.244027	1.35598	0.658183	TGTCTTCCCACGATACCTAGACCTGGCT	28
nov-piR-135665	26	1.53285	58	3.81746	2.49043	1.3164	1.28809e-05	0.00015948	1.53285	3.81746	GCTGAGAAGATGGAAGGAATACTTTGT	27
nov-piR-135692	10	0.589558	0	0.001	0.00169619	-9.20349	0.00259092	0.0164499	0.589558	0	TATCCATGATAAAGAGCTCCAGCCTGTT	28
nov-piR-135768	0	0.001	5	0.329092	329.092	8.36235	0.0174259	0.0720497	0	0.329092	TTAGAATCAACGCAGTCCTCCTG	23
nov-piR-135863	1	0.0589558	0	0.001	0.0169619	-5.88156	0.597057	0.628784	0.0589558	0	ACTGAGACAAATGGTTGCTTGCCCAT	26
nov-piR-13587	1	0.0589558	0	0.001	0.0169619	-5.88156	0.597057	0.628784	0.0589558	0	AGGCAACAAACAGGCAACAAACAGGCAGCAAA	32
nov-piR-135916	7	0.412691	1	0.0658183	0.159486	-2.6485	0.0735292	0.238618	0.412691	0.0658183	GCACCACGACCTGGAACACCTGAAAACAACCAATG	35
nov-piR-135925	35	2.06345	2681	176.459	85.5163	6.41813	0	0	2.06345	176.459	AGTCAGCCCTCGATCCAAGCTTTTGT	26
nov-piR-135945	0	0.001	2	0.131637	131.637	7.04042	0.186686	0.395404	0	0.131637	TGTTTGAAGAATGTCAGCCTGACTT	25
nov-piR-135946	0	0.001	6	0.39491	394.91	8.62538	0.00790478	0.0401388	0	0.39491	AGGACATAAAGGAGGAGATTGAAT	24
nov-piR-135953	0	0.001	1	0.0658183	65.8183	6.04042	0.411546	0.562327	0	0.0658183	TAAGCGGATGAAAAGGGATGGA	22
nov-piR-135956	8	0.471646	0	0.001	0.00212023	-8.88156	0.00867896	0.0421569	0.471646	0	TGTTTTTGTCGACCTGGAGCC	21
nov-piR-135969	65	3.83213	65	4.27819	1.1164	0.158856	0.286439	0.562327	3.83213	4.27819	ACATGAACGTAAGAGCCGCACG	22
nov-piR-135991	0	0.001	6	0.39491	394.91	8.62538	0.00790478	0.0401388	0	0.39491	GTGGCGGTAAATTTCCTGACTGGGT	25
nov-piR-136007	0	0.001	5	0.329092	329.092	8.36235	0.0174259	0.0720497	0	0.329092	CCTGCAGCCACAGCGGCCCTCTGTGC	26
nov-piR-136047	11	0.648514	2	0.131637	0.202982	-2.30058	0.0318426	0.123289	0.648514	0.131637	GGAGTGACAAGAATGGACAGGAT	23
nov-piR-136049	4	0.235823	0	0.001	0.00424046	-7.88156	0.0973857	0.263199	0.235823	0	TTTGCCCCCTTCCTGATTTCTTTGT	25
nov-piR-13605	3	0.176867	0	0.001	0.00565395	-7.46652	0.178239	0.395404	0.176867	0	TTGGACTATGGAGCGGAAAGGATT	24
nov-piR-136052	0	0.001	3	0.197455	197.455	7.62538	0.0846851	0.23922	0	0.197455	TCCTTTGGCTGGGTTTGCGACTTATATATT	30
nov-piR-136053	0	0.001	1	0.0658183	65.8183	6.04042	0.411546	0.562327	0	0.0658183	CCTCTCTGCCTCTTTCTCTATC	22
nov-piR-136060	0	0.001	2	0.131637	131.637	7.04042	0.186686	0.395404	0	0.131637	TTTGAGAGTTCTTGGCAAATTGGG	24
nov-piR-136071	0	0.001	3	0.197455	197.455	7.62538	0.0846851	0.23922	0	0.197455	TGAGAACCGGATTGAGATGCTGTGG	25
nov-piR-136089	1	0.0589558	17	1.11891	18.9788	4.24632	1.43333e-05	0.000171954	0.0589558	1.11891	TAATCTCTTTCTCTGCACACTCTCCC	26
nov-piR-136098	0	0.001	9	0.592365	592.365	9.21034	0.000737858	0.00573156	0	0.592365	GTCTGAAGTCCACGGTGTCCCT	22
nov-piR-136109	0	0.001	9	0.592365	592.365	9.21034	0.000737858	0.00573156	0	0.592365	CTGAGAGATGTGCGTGTGACC	21
nov-piR-136121	0	0.001	1	0.0658183	65.8183	6.04042	0.411546	0.562327	0	0.0658183	AGTGGCCAGGTATGCAACACATTTTTCGACAAATGT	36
nov-piR-136123	0	0.001	2	0.131637	131.637	7.04042	0.186686	0.395404	0	0.131637	GTGGATGGAAGAATGTGTTCGCT	23
nov-piR-136138	0	0.001	4	0.263273	263.273	8.04042	0.038415	0.132759	0	0.263273	TGGGACGGAGAGGTGGATGGAGGAGGAGTA	30
nov-piR-136141	0	0.001	14	0.921457	921.457	9.84777	1.41724e-05	0.000170334	0	0.921457	TTGGTTATTGAATGATGTGTT	21
nov-piR-13618	2	0.117912	15	0.987275	8.37301	3.06575	0.000323645	0.00288909	0.117912	0.987275	TGAATATTCTTTGGTGCCCTCTGGTGA	27
nov-piR-136240	5	0.294779	0	0.001	0.00339237	-8.20349	0.0532094	0.174467	0.294779	0	TCCACCTCGTCCTCTCTCTCT	21
nov-piR-136241	0	0.001	3	0.197455	197.455	7.62538	0.0846851	0.23922	0	0.197455	AGACCAAGAGAATAAGAAATTAAAACAA	28
nov-piR-136263	0	0.001	8	0.526547	526.547	9.04042	0.00162659	0.0108944	0	0.526547	ACATCAAGGATTGGCCCTGAGC	22
nov-piR-136276	6	0.353735	1	0.0658183	0.186067	-2.42611	0.121388	0.324842	0.353735	0.0658183	CTCACCGAGGGTCCGGATGGTTC	23
nov-piR-13628	0	0.001	2	0.131637	131.637	7.04042	0.186686	0.395404	0	0.131637	CTGACCATGATTCTGACTTGAGT	23
nov-piR-136309	0	0.001	4	0.263273	263.273	8.04042	0.038415	0.132759	0	0.263273	TAGACAAGAAGAGGACCAGGAGGGGAC	27
nov-piR-136326	0	0.001	3	0.197455	197.455	7.62538	0.0846851	0.23922	0	0.197455	ATATGTCACCGTGAGCCTTATTT	23
nov-piR-136328	0	0.001	18	1.18473	1184.73	10.2103	6.00096e-07	9.12486e-06	0	1.18473	GGGAATAAGAGTTTTAACTGGGC	23
nov-piR-136336	6	0.353735	17	1.11891	3.16314	1.66136	0.00628265	0.0348136	0.353735	1.11891	TGCATCTGGGGTCTCTGATCTGTTT	25
nov-piR-136345	10	0.589558	1	0.0658183	0.11164	-3.16307	0.0155192	0.0719903	0.589558	0.0658183	TTGTCCACGTCAACCTGCTCCACC	24
nov-piR-136346	4	0.235823	0	0.001	0.00424046	-7.88156	0.0973857	0.263199	0.235823	0	GACATGGAAGTCTAGAGATGTAG	23
nov-piR-136386	2	0.117912	50	3.29092	27.91	4.80271	2.63351e-15	8.01812e-14	0.117912	3.29092	TTCCTGGGATTGTAATTCCGACAACGGTT	29
nov-piR-136427	0	0.001	1	0.0658183	65.8183	6.04042	0.411546	0.562327	0	0.0658183	AGACTGCTGAGAATCACCTCAA	22
nov-piR-136443	0	0.001	2	0.131637	131.637	7.04042	0.186686	0.395404	0	0.131637	ACATCCATGAATGAGCACTAT	21
nov-piR-136448	11	0.648514	0	0.001	0.00154199	-9.34099	0.00141562	0.0100756	0.648514	0	CAAGACCTGAAGCCATGACACA	22
nov-piR-136456	0	0.001	2	0.131637	131.637	7.04042	0.186686	0.395404	0	0.131637	ACTGGACCCCACCCGACACCTGGT	24
nov-piR-136459	0	0.001	1	0.0658183	65.8183	6.04042	0.411546	0.562327	0	0.0658183	TCCCACACTCCCCTTGACTGGTT	23
nov-piR-136489	0	0.001	2	0.131637	131.637	7.04042	0.186686	0.395404	0	0.131637	ACCATGATAAAACAGTTTGTAGCCTC	26
nov-piR-136493	3	0.176867	0	0.001	0.00565395	-7.46652	0.178239	0.395404	0.176867	0	TCCTGACAGAATCTTGGACGCTCCTGATCTT	31
nov-piR-136502	0	0.001	2	0.131637	131.637	7.04042	0.186686	0.395404	0	0.131637	TGCTGACTATAATAACTCTTTAGT	24
nov-piR-136540	1	0.0589558	0	0.001	0.0169619	-5.88156	0.597057	0.628784	0.0589558	0	ATAACGAGTCAAAGCTGTAATTGAGGTC	28
nov-piR-136609	5	0.294779	0	0.001	0.00339237	-8.20349	0.0532094	0.174467	0.294779	0	CTGAACACGCCCGATCTCGTCTGATCTCGG	30
nov-piR-136617	126	7.42843	86	5.66038	0.761988	-0.392159	0.16284	0.395404	7.42843	5.66038	ATAAGACGAGAAGACCCTGTGGAGCTT	27
nov-piR-136628	0	0.001	7	0.460728	460.728	8.84777	0.00358578	0.0211299	0	0.460728	AGCCTGGATAGTGCAAGGTCGGAGG	25
nov-piR-136634	1	0.0589558	0	0.001	0.0169619	-5.88156	0.597057	0.628784	0.0589558	0	CTCTGAATCAGTGAGTTAAAGGCTGGTTCATGCTGTGG	38
nov-piR-136644	28	1.65076	0	0.001	0.000605781	-10.6889	4.87898e-08	8.62676e-07	1.65076	0	GTTAAGATGGCAGAGCCTGGCCAT	24
nov-piR-136662	8	0.471646	3	0.197455	0.418651	-1.25618	0.258147	0.540671	0.471646	0.197455	TGTGTGGTTCTGCAGTCGTTGG	22
nov-piR-136670	0	0.001	17	1.11891	1118.91	10.1279	1.3229e-06	1.9153e-05	0	1.11891	TTTCATCCAACCTCCTCTCCT	21
nov-piR-136692	0	0.001	4	0.263273	263.273	8.04042	0.038415	0.132759	0	0.263273	TACGCAGATAGAGAGAAATAC	21
nov-piR-136715	6	0.353735	11	0.724002	2.04674	1.03332	0.114452	0.307786	0.353735	0.724002	GGTTTGACGAGGGCTTAACTGTCTCCT	27
nov-piR-136727	0	0.001	6	0.39491	394.91	8.62538	0.00790478	0.0401388	0	0.39491	TGACCAAGTGAAGACCAAGCAACCT	25
nov-piR-136770	0	0.001	4	0.263273	263.273	8.04042	0.038415	0.132759	0	0.263273	CGGAAAGCAAAGAAACAATATA	22
nov-piR-1368	0	0.001	3	0.197455	197.455	7.62538	0.0846851	0.23922	0	0.197455	TGAACCGGAAAGACAGGGAGTTG	23
nov-piR-136817	1	0.0589558	0	0.001	0.0169619	-5.88156	0.597057	0.628784	0.0589558	0	TCCATGGCCTCTCCGAACTTTTCCCA	26
nov-piR-136820	0	0.001	7	0.460728	460.728	8.84777	0.00358578	0.0211299	0	0.460728	GGTGGATGATTTTGCAATTTT	21
nov-piR-136866	11	0.648514	11	0.724002	1.1164	0.158856	0.652223	0.685226	0.648514	0.724002	CGTGGAGAGGAACAACAAGAGT	22
nov-piR-136890	12	0.70747	10	0.658183	0.930334	-0.104179	0.972544	0.973412	0.70747	0.658183	TATTCACGTGGGGATTCTGAC	21
nov-piR-136921	0	0.001	12	0.78982	789.82	9.62538	6.8874e-05	0.000706898	0	0.78982	CCTGTTCTGGAGTGTTGGTCC	21
nov-piR-136933	3	0.176867	21	1.38219	7.81481	2.96621	2.34524e-05	0.000272847	0.176867	1.38219	TCATCACCAGGGGCGACGAGACTCAC	26
nov-piR-136937	1	0.0589558	4	0.263273	4.46561	2.15886	0.143361	0.378848	0.0589558	0.263273	AAAGCGTGTACTGTACGGCAAGGA	24
nov-piR-13695	17	1.00225	21	1.38219	1.37908	0.46371	0.221008	0.464855	1.00225	1.38219	TGAACACGCCCGATCTCGTCTGATCTC	27
nov-piR-136979	600	35.3735	164	10.7942	0.30515	-1.71241	4.1006e-43	2.73311e-41	35.3735	10.7942	AAGTCCCTGGTAGTCTAGTGGTTAGGATTCGGCGCTC	37
nov-piR-136987	5	0.294779	0	0.001	0.00339237	-8.20349	0.0532094	0.174467	0.294779	0	TTACTGGGACTGGACTCATGCT	22
nov-piR-1370	0	0.001	4	0.263273	263.273	8.04042	0.038415	0.132759	0	0.263273	TCTGACCACGAAACAGAACGACCTCC	26
nov-piR-137087	0	0.001	9	0.592365	592.365	9.21034	0.000737858	0.00573156	0	0.592365	GGCGCTGGTATAGCTCAGTGGTTACTTCATCGAATT	36
nov-piR-137098	0	0.001	1	0.0658183	65.8183	6.04042	0.411546	0.562327	0	0.0658183	AGAGAGCAGCTCCGAGTCGGACACGGACGAAT	32
nov-piR-137107	1032	60.8424	1829	120.382	1.97858	0.984468	1.5653e-88	1.72013e-86	60.8424	120.382	AGAATAATGCCAGCAGTCGGTC	22
nov-piR-137230	59	3.47839	1088	71.6104	20.5872	4.36368	5.11813e-290	1.20708e-287	3.47839	71.6104	TTGAAAGTCAGCCCTCGATCCAAGCTTTTGT	31
nov-piR-137238	10	0.589558	0	0.001	0.00169619	-9.20349	0.00259092	0.0164499	0.589558	0	ACATTTGGCCGGAGTTAGACC	21
nov-piR-137272	0	0.001	2	0.131637	131.637	7.04042	0.186686	0.395404	0	0.131637	TGGCAGCCTGGTCTTTGGAGAA	22
nov-piR-137295	13	0.766426	9	0.592365	0.772893	-0.371659	0.700993	0.735254	0.766426	0.592365	AGAGTGAAGACAGAGCAGAAGATT	24
nov-piR-13732	1	0.0589558	3	0.197455	3.3492	1.74382	0.269765	0.559829	0.0589558	0.197455	TAATTCCCGGGATAATGTTGT	21
nov-piR-137332	0	0.001	3	0.197455	197.455	7.62538	0.0846851	0.23922	0	0.197455	CTGAAGTCCAACCCCTCCCATC	22
nov-piR-137404	0	0.001	6	0.39491	394.91	8.62538	0.00790478	0.0401388	0	0.39491	CTGACCACCCGAGTCCCTGTTT	22
nov-piR-137421	0	0.001	3	0.197455	197.455	7.62538	0.0846851	0.23922	0	0.197455	CTCCCCGAAAGCACTCCACCC	21
nov-piR-137431	39	2.29928	35	2.30364	1.0019	0.00273663	0.729549	0.764038	2.29928	2.30364	TAGACGGGATTGGAAAATGGAGCATC	26
nov-piR-137433	0	0.001	1	0.0658183	65.8183	6.04042	0.411546	0.562327	0	0.0658183	TGTCTGTGTGTGTGTGTGTTCC	22
nov-piR-137444	0	0.001	14	0.921457	921.457	9.84777	1.41724e-05	0.000170334	0	0.921457	TACCACAGTCTTTGAGAATTCACCC	25
nov-piR-137510	8	0.471646	0	0.001	0.00212023	-8.88156	0.00867896	0.0421569	0.471646	0	TGCTCGGACGACATTTCAGACTGT	24
nov-piR-137589	0	0.001	2	0.131637	131.637	7.04042	0.186686	0.395404	0	0.131637	TAAAGGCTCTGAGAATACTAACAAAGAAA	29
nov-piR-137634	27	1.59181	4	0.263273	0.165393	-2.59603	0.000161496	0.00152367	1.59181	0.263273	CCTTGGACCCGGCGCCTGAAATC	23
nov-piR-13765	541	31.8951	2766	182.054	5.70789	2.51296	0	0	31.8951	182.054	CAGCCCTCGATCCAAGCTTTTGTC	24
nov-piR-137681	10	0.589558	3	0.197455	0.33492	-1.57811	0.119874	0.321802	0.589558	0.197455	TGCGGCAAGATATTCCATTACGTTAA	26
nov-piR-137685	0	0.001	2	0.131637	131.637	7.04042	0.186686	0.395404	0	0.131637	CGACCAAAGAATAATGCCCACCGGGCTT	28
nov-piR-137737	5	0.294779	6	0.39491	1.33968	0.42189	0.538283	0.628784	0.294779	0.39491	GTTTTACCTCTGACAGTTTTTTGGCCTCGA	30
nov-piR-137754	0	0.001	5	0.329092	329.092	8.36235	0.0174259	0.0720497	0	0.329092	ACTGAGCGACCAACTGCCATTTTGTGGCAGA	31
nov-piR-137763	0	0.001	1	0.0658183	65.8183	6.04042	0.411546	0.562327	0	0.0658183	ATGGATGAAGGCAGAGTGTGAGAC	24
nov-piR-137787	0	0.001	1	0.0658183	65.8183	6.04042	0.411546	0.562327	0	0.0658183	TGCACTTTTCTGAGCCTGATTGG	23
nov-piR-137797	79	4.65751	87	5.7262	1.22945	0.298019	0.0684338	0.223232	4.65751	5.7262	TCCTAACTGTTCTCTCCTCCTC	22
nov-piR-137877	1	0.0589558	0	0.001	0.0169619	-5.88156	0.597057	0.628784	0.0589558	0	ATGGGTAAAAGATGAAAGAGGAACAGTTTT	30
nov-piR-137904	8	0.471646	0	0.001	0.00212023	-8.88156	0.00867896	0.0421569	0.471646	0	CTCCTATGTACGCCTGCTCTT	21
nov-piR-137966	2	0.117912	0	0.001	0.00848093	-6.88156	0.326219	0.562327	0.117912	0	TGAAGCTGAGGACAAGAGGACCAGTGGAAAACTGATC	37
nov-piR-137967	0	0.001	3	0.197455	197.455	7.62538	0.0846851	0.23922	0	0.197455	CGTGTCCATCTATCTGTCTGAT	22
nov-piR-137987	19	1.12016	6	0.39491	0.352548	-1.50411	0.0329589	0.12745	1.12016	0.39491	TTCCCAAGAGGTAGTAAAGGAC	22
nov-piR-13800	47	2.77092	5	0.329092	0.118766	-3.0738	3.14224e-08	5.66151e-07	2.77092	0.329092	TGGATGGGAGACCGCCTGGGAATACCAGGTGCTGTAAGC	39
nov-piR-13802	1	0.0589558	0	0.001	0.0169619	-5.88156	0.597057	0.628784	0.0589558	0	ATGTGAATGTATGCAACAGTGTACGACAATGTTGGA	36
nov-piR-138022	9	0.530602	0	0.001	0.00188465	-9.05149	0.00474199	0.0265613	0.530602	0	CGTGAACGCTGCCAGCCTCAGGCT	24
nov-piR-138030	0	0.001	10	0.658183	658.183	9.36235	0.000334709	0.00288909	0	0.658183	TGGAGAAGTACAGAGAAGGTCA	22
nov-piR-138055	127	7.48739	215	14.1509	1.88997	0.918364	8.37307e-11	1.90677e-09	7.48739	14.1509	CGGGTCACGGCACTAAACTATT	22
nov-piR-138066	6	0.353735	0	0.001	0.00282698	-8.46652	0.0290724	0.113087	0.353735	0	GGAGAGCAGTGGCAGTAAAAC	21
nov-piR-138070	4	0.235823	3	0.197455	0.837301	-0.256182	0.937018	0.939019	0.235823	0.197455	TCCAAGTCAAGACTGAAAAGTGTCAAGT	28
nov-piR-138079	0	0.001	2	0.131637	131.637	7.04042	0.186686	0.395404	0	0.131637	GAAACATGCAACTCCTTACTAGACT	25
nov-piR-138080	3	0.176867	6	0.39491	2.2328	1.15886	0.212517	0.447497	0.176867	0.39491	TGACGGATGAACACCTTTGCTC	22
nov-piR-138082	11	0.648514	0	0.001	0.00154199	-9.34099	0.00141562	0.0100756	0.648514	0	GATTGCGGAGAGACAGAGAAC	21
nov-piR-138088	0	0.001	1	0.0658183	65.8183	6.04042	0.411546	0.562327	0	0.0658183	TGCAGAAGAATGAGCACGTTGTTGGT	26
nov-piR-138104	0	0.001	2	0.131637	131.637	7.04042	0.186686	0.395404	0	0.131637	CGAGTCTGGGTTTGGAGGTTGCC	23
nov-piR-138106	0	0.001	3	0.197455	197.455	7.62538	0.0846851	0.23922	0	0.197455	CACGGCTTCTGTTTCTGCACTGC	23
nov-piR-138141	9	0.530602	0	0.001	0.00188465	-9.05149	0.00474199	0.0265613	0.530602	0	TGTCCGAGAGTTTGCTGTCGAAGG	24
nov-piR-138143	0	0.001	1	0.0658183	65.8183	6.04042	0.411546	0.562327	0	0.0658183	CATCTTTCTCTATCGCTCTCCC	22
nov-piR-138196	0	0.001	6	0.39491	394.91	8.62538	0.00790478	0.0401388	0	0.39491	CGTGCATTTATCAGACCCAAAACCC	25
nov-piR-138231	0	0.001	1	0.0658183	65.8183	6.04042	0.411546	0.562327	0	0.0658183	CACAATCCATATTCAATCTGATC	23
nov-piR-138276	0	0.001	4	0.263273	263.273	8.04042	0.038415	0.132759	0	0.263273	ACACTCTGCTCCACTGACCTC	21
nov-piR-138290	0	0.001	3	0.197455	197.455	7.62538	0.0846851	0.23922	0	0.197455	TGCCACCAAGGATACAGCGCTTTC	24
nov-piR-138293	10	0.589558	7	0.460728	0.781481	-0.355717	0.759066	0.793694	0.589558	0.460728	TCTTTCCACTAGTCCGGCTGACTGT	25
nov-piR-138310	0	0.001	6	0.39491	394.91	8.62538	0.00790478	0.0401388	0	0.39491	TTGACACACACTCCCACTCTCTCACTT	27
nov-piR-138338	24	1.41494	142	9.34621	6.60537	2.72364	5.89892e-27	2.74722e-25	1.41494	9.34621	AGCAAACATCAGACTGAAAGCC	22
nov-piR-138352	0	0.001	16	1.05309	1053.09	10.0404	2.9163e-06	4.01557e-05	0	1.05309	TGCACAGGGAGAGTCCAGCGGAGAGT	26
nov-piR-138353	0	0.001	1	0.0658183	65.8183	6.04042	0.411546	0.562327	0	0.0658183	CTTCCTTAATCACTGAGCCACC	22
nov-piR-138354	0	0.001	5	0.329092	329.092	8.36235	0.0174259	0.0720497	0	0.329092	TCTGTGACTAACACTCCTACCCGCC	25
nov-piR-13844	0	0.001	2	0.131637	131.637	7.04042	0.186686	0.395404	0	0.131637	GTGAGAAGATCAAAGTTGGAGACAT	25
nov-piR-13851	0	0.001	2	0.131637	131.637	7.04042	0.186686	0.395404	0	0.131637	AGACCCACTATTTCCTCTTGAGCAT	25
nov-piR-138525	0	0.001	2	0.131637	131.637	7.04042	0.186686	0.395404	0	0.131637	TCTCTTTATCTGTAGACTTTCCACTTCCTGTTTATT	36
nov-piR-138536	12	0.70747	10	0.658183	0.930334	-0.104179	0.972544	0.973412	0.70747	0.658183	CTCACTGCATCCATATATCTCCTCTT	26
nov-piR-138545	0	0.001	3	0.197455	197.455	7.62538	0.0846851	0.23922	0	0.197455	TCATCACCAGGGGCGACGAGAC	22
nov-piR-138560	34	2.0045	9	0.592365	0.295518	-1.75868	0.00104831	0.00781189	2.0045	0.592365	TTGTAAGATGCCTTACCCGAACTAGGACCTGCC	33
nov-piR-138594	0	0.001	1	0.0658183	65.8183	6.04042	0.411546	0.562327	0	0.0658183	GACAAAGACGTTGAGACTAGTTTAGACCAGT	31
nov-piR-138601	0	0.001	10	0.658183	658.183	9.36235	0.000334709	0.00288909	0	0.658183	AATCCCGGGATTTGTGGAGGACT	23
nov-piR-138635	0	0.001	2	0.131637	131.637	7.04042	0.186686	0.395404	0	0.131637	TCTTTGAGAACTCTTCTGACCAT	23
nov-piR-138659	0	0.001	1	0.0658183	65.8183	6.04042	0.411546	0.562327	0	0.0658183	GGAGGAGGAGGAGGAGGAGGCGCGGCC	27
nov-piR-138666	1	0.0589558	0	0.001	0.0169619	-5.88156	0.597057	0.628784	0.0589558	0	TAATTAGAAAGAGAAACAAGAACTAGAACTT	31
nov-piR-138675	6	0.353735	0	0.001	0.00282698	-8.46652	0.0290724	0.113087	0.353735	0	TGTGGTGAGTGTGAAGTGTCTGA	23
nov-piR-138713	0	0.001	6	0.39491	394.91	8.62538	0.00790478	0.0401388	0	0.39491	AGAATTCATGTCGGTGAGATG	21
nov-piR-13872	8	0.471646	5	0.329092	0.697751	-0.519216	0.654599	0.687369	0.471646	0.329092	CGGAAAAGAGGACCTTGGACCACTGGCC	28
nov-piR-138739	6	0.353735	0	0.001	0.00282698	-8.46652	0.0290724	0.113087	0.353735	0	TGAAGAGGGCTCAGCAACAGTACAGGT	27
nov-piR-138740	160	9.43293	20	1.31637	0.13955	-2.84114	3.42563e-23	1.44072e-21	9.43293	1.31637	GCGCCGGTATAGCTCAGTGGTTACTTCGTTGAACTTTC	38
nov-piR-138758	0	0.001	3	0.197455	197.455	7.62538	0.0846851	0.23922	0	0.197455	TGTACCATTCCCTTTGAACCCCCGGTT	27
nov-piR-13878	59	3.47839	25	1.64546	0.473051	-1.07993	0.00383619	0.0225867	3.47839	1.64546	CTACCCGGGGACCATATATTAAATTGAT	28
nov-piR-13879	0	0.001	1	0.0658183	65.8183	6.04042	0.411546	0.562327	0	0.0658183	ATGACTCTGGTTACGTCACAGGAGCGAGC	29
nov-piR-138802	18	1.0612	28	1.84291	1.73662	0.796286	0.0356535	0.132759	1.0612	1.84291	ATGCATGGCCGAATTCTGTATT	22
nov-piR-138809	0	0.001	4	0.263273	263.273	8.04042	0.038415	0.132759	0	0.263273	TAATGGTTTAATGACTCCCTGACT	24
nov-piR-138815	0	0.001	1	0.0658183	65.8183	6.04042	0.411546	0.562327	0	0.0658183	ACAGATAAAAATACAACATCCAAAATGAA	29
nov-piR-138859	6	0.353735	0	0.001	0.00282698	-8.46652	0.0290724	0.113087	0.353735	0	TAACAGCGCGTGACATTCTTGTAGA	25
nov-piR-138941	3	0.176867	28	1.84291	10.4197	3.38125	1.948e-07	3.20184e-06	0.176867	1.84291	CACCAAGGACAGCTCTGTTTTT	22
nov-piR-138958	0	0.001	2	0.131637	131.637	7.04042	0.186686	0.395404	0	0.131637	CAAGAACCTGGACATTAAGACGAAACT	27
nov-piR-138963	0	0.001	2	0.131637	131.637	7.04042	0.186686	0.395404	0	0.131637	TAAGCTGTTGTTGAACCTCTAGTTCA	26
nov-piR-138971	0	0.001	5	0.329092	329.092	8.36235	0.0174259	0.0720497	0	0.329092	AAACTGCTGCGTGACTATGAGCCT	24
nov-piR-139068	11	0.648514	12	0.78982	1.21789	0.284387	0.506918	0.628784	0.648514	0.78982	TCCGTGGTCCTCTTGCTCTTCTTCATC	27
nov-piR-139085	298	17.5688	658	43.3085	2.46507	1.30163	1.79567e-48	1.3055e-46	17.5688	43.3085	TTTGTAAGATGCCTTACCCGAACTAGGACCTGCCCTCC	38
nov-piR-139087	9	0.530602	5	0.329092	0.620223	-0.689141	0.503209	0.628784	0.530602	0.329092	AGAAGAATGTTAGAGATGGAGC	22
nov-piR-139111	0	0.001	2	0.131637	131.637	7.04042	0.186686	0.395404	0	0.131637	AGATGGAGGAGATGCTCGAGGA	22
nov-piR-139112	0	0.001	4	0.263273	263.273	8.04042	0.038415	0.132759	0	0.263273	TGTGAAGCTGAAGTTCCTCTGA	22
nov-piR-139118	0	0.001	4	0.263273	263.273	8.04042	0.038415	0.132759	0	0.263273	TCCCTGATCAGACCATTTTTTACTTGGC	28
nov-piR-139120	0	0.001	4	0.263273	263.273	8.04042	0.038415	0.132759	0	0.263273	CTCCACCTCGTCTCTGGACAGA	22
nov-piR-139126	17	1.00225	76	5.00219	4.99097	2.31932	6.49403e-13	1.72534e-11	1.00225	5.00219	TGGAAAGGGAAACAGACATAGATCT	25
nov-piR-139153	15	0.884337	3	0.197455	0.22328	-2.16307	0.0141817	0.0677163	0.884337	0.197455	GGGAAAAATGTGGCAGGAGAA	21
nov-piR-139163	4	0.235823	0	0.001	0.00424046	-7.88156	0.0973857	0.263199	0.235823	0	TCCACTATAGTGACCGTCATG	21
nov-piR-139180	18	1.0612	2	0.131637	0.124045	-3.01107	0.00100246	0.00749576	1.0612	0.131637	AGCCCAGATCTGAATCCCATT	21
nov-piR-139186	10	0.589558	0	0.001	0.00169619	-9.20349	0.00259092	0.0164499	0.589558	0	TACCCGGGGACCATATATTAA	21
nov-piR-13921	0	0.001	3	0.197455	197.455	7.62538	0.0846851	0.23922	0	0.197455	AGAGCACCCAGAACTAGTCAGAGAA	25
nov-piR-139219	0	0.001	5	0.329092	329.092	8.36235	0.0174259	0.0720497	0	0.329092	TAAAGAGGATGATGTGGTCAAAAT	24
nov-piR-139234	0	0.001	26	1.71128	1711.28	10.7409	1.07591e-09	2.22735e-08	0	1.71128	CGGACCAGGAAACACCCGGGA	21
nov-piR-139235	4	0.235823	0	0.001	0.00424046	-7.88156	0.0973857	0.263199	0.235823	0	CGCCCTGTTTGATCTGTCACCC	22
nov-piR-139317	417	24.5846	172	11.3208	0.460482	-1.11878	1.036e-15	3.228e-14	24.5846	11.3208	AATGAGAACAACGGCTCTCTGT	22
nov-piR-139320	16	0.943293	1	0.0658183	0.0697751	-3.84114	0.000600495	0.00493459	0.943293	0.0658183	GCCACCCTCGGTCCAATCTGTCATATCAGAG	31
nov-piR-139333	0	0.001	6	0.39491	394.91	8.62538	0.00790478	0.0401388	0	0.39491	ACCGAGCGAGACCCTGTAATGGCCAAGG	28
[truncated: 12,007 more rows]
