# Supplementary material for: Identification and application of piwi-interacting RNAs from seminal plasma exosomes in Cynoglossus semilaevis
Source: BMC Genomics. 2020 Apr 15;21:302. doi: 10.1186/s12864-020-6660-7 (PMC7158113; doi:10.1186/s12864-020-6660-7)
Supplement: Supplementary file 2 — Additional file 2. List of 7070 novel piRNAs categories in ZZ donorgroup. [file 12864_2020_6660_MOESM2_ESM.xls]

novel_piRNA_id	Sample_ZZ
nov-piR-100038	39
nov-piR-100126	14
nov-piR-100143	13
nov-piR-100192	5
nov-piR-100205	15
nov-piR-100242	5
nov-piR-100251	212
nov-piR-100283	153
nov-piR-100330	44
nov-piR-100363	1
nov-piR-100484	23
nov-piR-100573	9
nov-piR-100584	3
nov-piR-100600	3
nov-piR-100628	1
nov-piR-100652	5
nov-piR-100684	15
nov-piR-100688	946
nov-piR-100705	14
nov-piR-100714	126
nov-piR-100726	8
nov-piR-100850	6
nov-piR-100881	3
nov-piR-100897	28
nov-piR-10094	14
nov-piR-101078	8
nov-piR-101109	7
nov-piR-101124	19
nov-piR-101146	26
nov-piR-101231	1
nov-piR-101240	2
nov-piR-10130	51
nov-piR-101348	12
nov-piR-101355	1
nov-piR-101492	1
nov-piR-101523	19
nov-piR-101590	10
nov-piR-101626	11
nov-piR-101643	29
nov-piR-101653	21
nov-piR-101711	1
nov-piR-101821	21
nov-piR-101878	257
nov-piR-101927	9
nov-piR-101934	13
nov-piR-101949	5
nov-piR-102031	2
nov-piR-102087	14
nov-piR-102099	9
nov-piR-102159	17
nov-piR-10221	9
nov-piR-102232	44
nov-piR-102254	13
nov-piR-102365	7
nov-piR-102454	2
nov-piR-102474	22
nov-piR-102492	8
nov-piR-102552	2
nov-piR-102577	13
nov-piR-102604	16
nov-piR-102669	3
nov-piR-102670	1479
nov-piR-102718	7
nov-piR-102755	5
nov-piR-102822	1
nov-piR-102826	19
nov-piR-102831	3
nov-piR-102844	5
nov-piR-102893	7
nov-piR-102924	2
nov-piR-102926	19
nov-piR-10299	91
nov-piR-103026	2
nov-piR-103075	2
nov-piR-103083	13
nov-piR-10312	10
nov-piR-103120	34
nov-piR-103152	7
nov-piR-103165	6
nov-piR-103205	3
nov-piR-103230	19
nov-piR-10330	1
nov-piR-103316	10
nov-piR-103356	14
nov-piR-103375	31
nov-piR-103377	393
nov-piR-10338	8
nov-piR-103457	1
nov-piR-103473	1
nov-piR-10349	1
nov-piR-103495	3
nov-piR-103502	35
nov-piR-103518	6
nov-piR-103520	23
nov-piR-103678	30
nov-piR-103682	18
nov-piR-10370	3
nov-piR-103801	10
nov-piR-10382	6
nov-piR-103955	6
nov-piR-104015	4
nov-piR-104029	10
nov-piR-104031	27
nov-piR-104095	245
nov-piR-10413	3116
nov-piR-104130	1
nov-piR-104161	15
nov-piR-104162	7
nov-piR-104240	14
nov-piR-104259	8
nov-piR-104296	14
nov-piR-104316	9
nov-piR-104323	11
nov-piR-104346	31
nov-piR-10445	1
nov-piR-104533	80
nov-piR-104534	8
nov-piR-10458	67
nov-piR-104601	12
nov-piR-104613	430
nov-piR-104624	8
nov-piR-104635	2
nov-piR-104640	3
nov-piR-10466	2
nov-piR-104679	11
nov-piR-104721	26
nov-piR-104740	5
nov-piR-104784	1
nov-piR-104787	13
nov-piR-104843	31
nov-piR-104865	2
nov-piR-104912	15
nov-piR-104930	11
nov-piR-105	17
nov-piR-10505	1
nov-piR-105074	357
nov-piR-105147	1
nov-piR-105227	6
nov-piR-105273	6
nov-piR-105310	7
nov-piR-105323	233
nov-piR-105326	13
nov-piR-10535	6
nov-piR-105362	4
nov-piR-105363	16
nov-piR-105381	7
nov-piR-105403	3
nov-piR-105414	46
nov-piR-105445	9
nov-piR-105502	102
nov-piR-105504	98
nov-piR-105512	10
nov-piR-105514	21
nov-piR-105538	14
nov-piR-105544	1
nov-piR-10556	7
nov-piR-105613	1
nov-piR-105758	1
nov-piR-105808	1
nov-piR-105860	3
nov-piR-105880	16
nov-piR-105929	12
nov-piR-106078	165
nov-piR-106121	2
nov-piR-106139	4
nov-piR-106148	27
nov-piR-106194	9
nov-piR-106232	21
nov-piR-106275	1
nov-piR-106480	23
nov-piR-106556	10
nov-piR-106611	15
nov-piR-106653	1128
nov-piR-106655	50
nov-piR-106686	4
nov-piR-106703	89
nov-piR-106800	4
nov-piR-106811	10
nov-piR-106834	6
nov-piR-106852	239
nov-piR-106899	8
nov-piR-106901	56
nov-piR-106909	7
nov-piR-106938	6
nov-piR-107016	3
nov-piR-107028	1
nov-piR-10703	4
nov-piR-107118	25
nov-piR-10713	8
nov-piR-107133	10
nov-piR-107208	11
nov-piR-107294	2
nov-piR-107349	7
nov-piR-107350	3
nov-piR-107361	12
nov-piR-107370	18
nov-piR-107390	8
nov-piR-107428	8
nov-piR-107474	15
nov-piR-107481	5
nov-piR-107669	5
nov-piR-107707	24
nov-piR-107728	19
nov-piR-107757	8
nov-piR-107793	4
nov-piR-107810	4
nov-piR-107893	2
nov-piR-107900	9
nov-piR-108008	9
nov-piR-108011	53
nov-piR-108015	25
nov-piR-108052	72
nov-piR-108076	8
nov-piR-108209	4
nov-piR-108335	1
nov-piR-108353	50
nov-piR-10838	1
nov-piR-10839	4
nov-piR-108428	14
nov-piR-108466	22
nov-piR-108519	4
nov-piR-108525	36
nov-piR-10855	1707
nov-piR-108550	360
nov-piR-108569	396
nov-piR-108624	17
nov-piR-108770	1344
nov-piR-108883	22
nov-piR-108898	24
nov-piR-108912	22
nov-piR-108978	15502
nov-piR-10901	48
nov-piR-109036	7
nov-piR-109084	13
nov-piR-10911	37
nov-piR-109123	1
nov-piR-109218	11
nov-piR-109228	37
nov-piR-10924	1
nov-piR-109254	9
nov-piR-109563	8
nov-piR-109607	2
nov-piR-109724	5
nov-piR-109732	6
nov-piR-109801	20
nov-piR-109844	27
nov-piR-109867	2
nov-piR-109886	12
nov-piR-109906	9
nov-piR-109928	13
nov-piR-110091	10
nov-piR-110128	22
nov-piR-110209	1
nov-piR-110215	16
nov-piR-110220	16
nov-piR-110239	6
nov-piR-110248	34
nov-piR-110251	2
nov-piR-110280	1
nov-piR-110317	1602
nov-piR-110362	19
nov-piR-110368	9
nov-piR-110478	11
nov-piR-110510	126
nov-piR-110516	4
nov-piR-110532	153
nov-piR-110557	18
nov-piR-110618	211
nov-piR-110669	5
nov-piR-110794	5
nov-piR-110823	14
nov-piR-110828	42
nov-piR-110899	2
nov-piR-110913	8
nov-piR-111000	5
nov-piR-111077	136
nov-piR-111127	19
nov-piR-111196	1
nov-piR-111261	6
nov-piR-1113	69
nov-piR-111305	7
nov-piR-111319	32
nov-piR-111345	4
nov-piR-111418	14
nov-piR-111422	3
nov-piR-11149	3
nov-piR-111495	15
nov-piR-111505	6
nov-piR-111507	5
nov-piR-111548	3
nov-piR-111587	101
nov-piR-111678	17
nov-piR-11173	2
nov-piR-111730	7
nov-piR-111751	6
nov-piR-111755	4
nov-piR-111758	2
nov-piR-111784	2
nov-piR-111808	4
nov-piR-111934	2
nov-piR-111947	19
nov-piR-111964	1
nov-piR-111972	35
nov-piR-112009	17
nov-piR-112086	14
nov-piR-112113	47
nov-piR-112153	4
nov-piR-112336	14
nov-piR-112384	3
nov-piR-112391	29
nov-piR-112420	5
nov-piR-112449	12
nov-piR-112471	12
nov-piR-112526	28
nov-piR-112561	28
nov-piR-112571	6
nov-piR-112681	25
nov-piR-112709	1
nov-piR-112743	13
nov-piR-112772	12
nov-piR-112798	1
nov-piR-112806	33
nov-piR-112828	234
nov-piR-112847	64
nov-piR-112919	11
nov-piR-113008	6
nov-piR-113018	22
nov-piR-113047	9
nov-piR-113058	100
nov-piR-113062	12
nov-piR-113065	18
nov-piR-113082	39
nov-piR-113092	9
nov-piR-113097	2
nov-piR-11314	10
nov-piR-113215	5
nov-piR-113243	11
nov-piR-113246	23
nov-piR-113286	1
nov-piR-113300	14
nov-piR-11331	7
nov-piR-11332	3
nov-piR-113324	11
nov-piR-113383	19164
nov-piR-11340	164
nov-piR-113412	3
nov-piR-113414	8
nov-piR-113421	6
nov-piR-113458	48
nov-piR-113460	1
nov-piR-113532	35
nov-piR-113653	8
nov-piR-113690	15
nov-piR-113719	10
nov-piR-113724	20
nov-piR-113743	8
nov-piR-113766	59
nov-piR-113827	8
nov-piR-113873	11
nov-piR-113888	106
nov-piR-113968	29
nov-piR-114010	5
nov-piR-114132	68
nov-piR-1142	4
nov-piR-11422	523
nov-piR-114221	99
nov-piR-11424	8
nov-piR-114256	2
nov-piR-114309	8
nov-piR-11437	4
nov-piR-114393	33
nov-piR-114413	1
nov-piR-114419	54
nov-piR-114457	12
nov-piR-114490	9
nov-piR-114500	9
nov-piR-114564	32
nov-piR-114779	6
nov-piR-114829	136
nov-piR-114898	941
nov-piR-114952	8
nov-piR-115168	6
nov-piR-115203	1
nov-piR-115230	346
nov-piR-115238	1
nov-piR-11524	45
nov-piR-115267	19
nov-piR-115280	7
nov-piR-115317	10
nov-piR-115329	5
nov-piR-115356	21
nov-piR-115400	9
nov-piR-11542	7
nov-piR-115489	38
nov-piR-115493	94
nov-piR-115507	7
nov-piR-115527	32
nov-piR-115547	61
nov-piR-115600	9
nov-piR-11569	81
nov-piR-115693	12
nov-piR-115706	13
nov-piR-115719	46
nov-piR-115781	48
nov-piR-115794	6
nov-piR-11583	6
nov-piR-115844	17
nov-piR-115909	34
nov-piR-115931	4
nov-piR-116012	17
nov-piR-116106	15
nov-piR-116171	27
nov-piR-116172	1801
nov-piR-116175	9
nov-piR-116344	7
nov-piR-116399	1
nov-piR-116446	6
nov-piR-116575	18
nov-piR-116610	3
nov-piR-116627	2
nov-piR-116684	12
nov-piR-116776	1
nov-piR-116799	9
nov-piR-116806	2
nov-piR-116835	6
nov-piR-116864	11
nov-piR-116873	578
nov-piR-116877	10
nov-piR-11689	66
nov-piR-116920	433
nov-piR-116935	6
nov-piR-117131	8
nov-piR-117138	5
nov-piR-117255	14
nov-piR-11734	2
nov-piR-117343	1
nov-piR-117351	85
nov-piR-117392	4
nov-piR-117412	2
nov-piR-117418	66
nov-piR-117455	17
nov-piR-117466	38
nov-piR-117507	3108
nov-piR-117529	7
nov-piR-117562	7
nov-piR-117573	4
nov-piR-117581	6
nov-piR-117583	3
nov-piR-117640	90
nov-piR-117660	7
nov-piR-117683	2
nov-piR-117769	113
nov-piR-117784	8
nov-piR-117846	1
nov-piR-117898	2
nov-piR-117939	1
nov-piR-117945	13
nov-piR-118042	20
nov-piR-118049	24
nov-piR-11805	8
nov-piR-118054	495
nov-piR-118197	4
nov-piR-118208	25
nov-piR-118257	8
nov-piR-118293	5
nov-piR-118301	1
nov-piR-118323	2
nov-piR-118327	10
nov-piR-118359	12
nov-piR-118360	9
nov-piR-118430	5
nov-piR-118441	1
nov-piR-118446	12
nov-piR-118507	6
nov-piR-118510	10
nov-piR-118556	16
nov-piR-118718	30
nov-piR-119009	1
nov-piR-119022	26
nov-piR-119081	4
nov-piR-119109	10
nov-piR-119145	11
nov-piR-119169	8
nov-piR-119201	4
nov-piR-119258	3
nov-piR-119260	6
nov-piR-119370	9
nov-piR-119379	9
nov-piR-119408	5
nov-piR-119484	14
nov-piR-119493	2
nov-piR-119648	1
nov-piR-11967	8
nov-piR-11972	54
nov-piR-11973	1
nov-piR-119744	35
nov-piR-119763	4
nov-piR-119781	11
nov-piR-119793	6
nov-piR-119943	8
nov-piR-119945	1
nov-piR-119961	11
nov-piR-119973	10
nov-piR-120045	75
nov-piR-120140	4
nov-piR-120144	6
nov-piR-120170	1
nov-piR-120172	1
nov-piR-120179	1
nov-piR-12019	11
nov-piR-120209	2
nov-piR-12023	20
nov-piR-120310	7
nov-piR-120360	37926
nov-piR-120369	82
nov-piR-120406	3
nov-piR-120437	6
nov-piR-120505	28
nov-piR-120542	2
nov-piR-120547	46
nov-piR-120777	4
nov-piR-120845	286
nov-piR-120854	5
nov-piR-120877	13
nov-piR-120891	1
nov-piR-120915	3
nov-piR-120945	298
nov-piR-120969	8
nov-piR-120992	2
nov-piR-120993	4
nov-piR-121062	4
nov-piR-121099	1
nov-piR-1211	4
nov-piR-121184	9
nov-piR-121192	87
nov-piR-1212	23
nov-piR-121252	13
nov-piR-121289	6
nov-piR-121297	270
nov-piR-121341	50
nov-piR-12135	17
nov-piR-12139	47
nov-piR-121420	6
nov-piR-121478	28
nov-piR-121499	10
nov-piR-121544	13
nov-piR-121555	15
nov-piR-121609	174
nov-piR-121676	12
nov-piR-121798	7
nov-piR-121825	1
nov-piR-121856	3
nov-piR-121857	1
nov-piR-121862	2
nov-piR-122030	4
nov-piR-122067	4
nov-piR-122228	13
nov-piR-122269	6
nov-piR-122295	1
nov-piR-122312	7
nov-piR-122356	19
nov-piR-122377	2
nov-piR-122410	71
nov-piR-122419	17
nov-piR-122433	12
nov-piR-12245	1
nov-piR-122451	1
nov-piR-122477	2
nov-piR-122497	88
nov-piR-122596	14
nov-piR-122604	5
nov-piR-122617	35
nov-piR-122658	9
nov-piR-122677	5
nov-piR-12273	7
nov-piR-12274	1
nov-piR-122754	247
nov-piR-122755	24
nov-piR-122791	4
nov-piR-122795	2
nov-piR-12288	5
nov-piR-122965	11
nov-piR-122988	19
nov-piR-122989	1
nov-piR-122990	1
nov-piR-123051	1
nov-piR-123055	16
nov-piR-12307	14
nov-piR-123092	4
nov-piR-123099	4
nov-piR-123115	2
nov-piR-123264	100
nov-piR-123372	3
nov-piR-1234	6
nov-piR-123419	14
nov-piR-123507	3
nov-piR-12352	6
nov-piR-123523	12
nov-piR-123539	4
nov-piR-123542	4
nov-piR-123575	37
nov-piR-123578	8
nov-piR-123588	4
nov-piR-12359	25
nov-piR-123629	78
nov-piR-123632	64
nov-piR-123636	772
nov-piR-123677	6
nov-piR-123699	133
nov-piR-123708	30
nov-piR-123796	45
nov-piR-123848	23
nov-piR-123855	3
nov-piR-123883	7
nov-piR-123948	2
nov-piR-123954	116
nov-piR-124038	1231
nov-piR-124060	55
nov-piR-124117	2
nov-piR-124171	6
nov-piR-124201	6
nov-piR-124211	22
nov-piR-12425	71
nov-piR-124325	31
nov-piR-124381	11
nov-piR-124390	7
nov-piR-12444	42
nov-piR-124502	2
nov-piR-124643	11
nov-piR-124668	1
nov-piR-124739	5
nov-piR-124884	3
nov-piR-12507	4
nov-piR-125072	22
nov-piR-125109	11
nov-piR-125145	2
nov-piR-125243	14
nov-piR-125245	1
nov-piR-125247	26
nov-piR-125298	25
nov-piR-125324	563
nov-piR-125330	29
nov-piR-125409	4249
nov-piR-125423	110
nov-piR-125451	83
nov-piR-125464	3
nov-piR-125477	14
nov-piR-125500	53
nov-piR-125535	11
nov-piR-1256	14
nov-piR-125705	18
nov-piR-125841	7
nov-piR-125921	17
nov-piR-126124	9
nov-piR-126142	5
nov-piR-126147	39
nov-piR-12616	4
nov-piR-126187	1
nov-piR-126206	3
nov-piR-126293	15
nov-piR-126299	14
nov-piR-126359	100
nov-piR-126381	31
nov-piR-126413	3
nov-piR-126498	6
nov-piR-12650	452
nov-piR-126515	1
nov-piR-126528	1
nov-piR-126572	1
nov-piR-126659	17
nov-piR-126677	13
nov-piR-126681	7
nov-piR-126697	14
nov-piR-126724	1
nov-piR-126737	31
nov-piR-126744	38
nov-piR-126769	42
nov-piR-126770	228
nov-piR-126773	2
nov-piR-12678	1
nov-piR-126892	18
nov-piR-126895	27
nov-piR-126910	8
nov-piR-126928	5
nov-piR-1271	1
nov-piR-127104	9
nov-piR-127140	11
nov-piR-127174	1
nov-piR-127194	24
nov-piR-127214	4
nov-piR-127339	4
nov-piR-127404	13
nov-piR-127416	21
nov-piR-127436	12
nov-piR-127459	11
nov-piR-127494	9
nov-piR-127507	8
nov-piR-12752	27
nov-piR-127529	19
nov-piR-127639	2
nov-piR-127657	6
nov-piR-127703	4
nov-piR-12771	5
nov-piR-127818	33
nov-piR-127821	9
nov-piR-127826	11
nov-piR-127867	10
nov-piR-127905	16
nov-piR-127915	14
nov-piR-127985	28
nov-piR-128005	1
nov-piR-128054	74
nov-piR-128144	1
nov-piR-128215	12
nov-piR-128228	14
nov-piR-128283	28
nov-piR-128313	23
nov-piR-12849	25
nov-piR-128491	10
nov-piR-1285	3
nov-piR-128514	14
nov-piR-128549	41
nov-piR-128553	2
nov-piR-128563	1
nov-piR-128665	15
nov-piR-128667	4
nov-piR-12874	121
nov-piR-128744	284
nov-piR-128761	1
nov-piR-128823	5
nov-piR-128912	34
nov-piR-128995	8
nov-piR-129020	13
nov-piR-129043	19
nov-piR-12915	9
nov-piR-129158	153
nov-piR-129161	8
nov-piR-129293	12
nov-piR-129409	23
nov-piR-129497	15
nov-piR-129570	60
nov-piR-129606	10
nov-piR-129647	7
nov-piR-129669	30
nov-piR-129675	1
nov-piR-129692	6
nov-piR-129765	10
nov-piR-129828	13
nov-piR-129830	2319
nov-piR-129839	55
nov-piR-129890	16
nov-piR-129911	4
nov-piR-129917	13
nov-piR-130083	48
nov-piR-130099	16
nov-piR-130102	31
nov-piR-130137	8
nov-piR-130208	1
nov-piR-130218	45
nov-piR-13022	11
nov-piR-130275	10
nov-piR-130288	18
nov-piR-130336	1
nov-piR-130351	55
nov-piR-130354	29
nov-piR-130386	9
nov-piR-130432	5
nov-piR-130439	13
nov-piR-130445	14
nov-piR-130485	2
nov-piR-130525	3
nov-piR-130531	7
nov-piR-130543	9
nov-piR-130597	42
nov-piR-13061	5
nov-piR-130614	21
nov-piR-130625	2
nov-piR-130729	7
nov-piR-130732	22
nov-piR-130786	320
nov-piR-130838	3
nov-piR-130942	5
nov-piR-130981	2
nov-piR-1310	7
nov-piR-131003	10
nov-piR-131014	9
nov-piR-131031	1
nov-piR-131090	2
nov-piR-131124	63
nov-piR-131137	1
nov-piR-131196	9
nov-piR-131203	40
nov-piR-131217	7
nov-piR-131248	1
nov-piR-131250	40
nov-piR-131406	4
nov-piR-13145	21
nov-piR-131485	2
nov-piR-131540	8
nov-piR-131694	10
nov-piR-131745	3
nov-piR-131790	6
nov-piR-131801	8
nov-piR-13186	9
nov-piR-131907	2
nov-piR-131924	11
nov-piR-13200	13
nov-piR-132024	602
nov-piR-132045	265
nov-piR-132064	38
nov-piR-132097	12
nov-piR-132102	16
nov-piR-13214	29
nov-piR-132239	6
nov-piR-13226	32
nov-piR-132266	87
nov-piR-132267	1
nov-piR-132281	6
nov-piR-132476	27
nov-piR-132492	9
nov-piR-132500	145
nov-piR-132589	8
nov-piR-13259	13
nov-piR-132652	16
nov-piR-132699	1
nov-piR-132735	6
nov-piR-132743	4
nov-piR-132760	1
nov-piR-132801	5
nov-piR-132815	8
nov-piR-132877	2
nov-piR-132920	10
nov-piR-133149	16
nov-piR-133193	138
nov-piR-133229	2
nov-piR-133265	8
nov-piR-13327	11
nov-piR-133352	3
nov-piR-133425	4
nov-piR-133437	131
nov-piR-133442	2
nov-piR-13346	74
nov-piR-133466	6
nov-piR-133485	2
nov-piR-133499	1
nov-piR-13357	7
nov-piR-133585	1
nov-piR-133605	2
nov-piR-133649	8
nov-piR-133678	6
nov-piR-133695	23
nov-piR-133699	6
nov-piR-133745	9
nov-piR-133835	10
nov-piR-13384	19
nov-piR-133849	32
nov-piR-133873	30
nov-piR-133939	3
nov-piR-133947	17
nov-piR-133956	5
nov-piR-133975	39
nov-piR-133984	3
nov-piR-133990	6
nov-piR-134021	2
nov-piR-13405	15
nov-piR-134058	9
nov-piR-13411	22
nov-piR-134196	11
nov-piR-134212	14
nov-piR-134215	32
nov-piR-134244	34
nov-piR-13428	2
nov-piR-134311	57
nov-piR-134339	31
nov-piR-134376	1
nov-piR-134398	7
nov-piR-134453	5
nov-piR-134476	1
nov-piR-134541	2
nov-piR-134574	16
nov-piR-13458	2
nov-piR-134584	6
nov-piR-134637	8
nov-piR-134666	3
nov-piR-134671	9
nov-piR-134672	682
nov-piR-134709	5
nov-piR-134762	27
nov-piR-134829	11
nov-piR-134862	9
nov-piR-134913	18
nov-piR-134968	2
nov-piR-134994	31
nov-piR-135117	1
nov-piR-135168	36
nov-piR-13518	22
nov-piR-135189	16
nov-piR-135268	16
nov-piR-135353	3
nov-piR-135430	11
nov-piR-135482	9
nov-piR-135519	25
nov-piR-135545	16
nov-piR-135633	118
nov-piR-135656	23
nov-piR-135665	26
nov-piR-135692	10
nov-piR-135863	1
nov-piR-13587	1
nov-piR-135916	7
nov-piR-135925	35
nov-piR-135956	8
nov-piR-135969	65
nov-piR-136047	11
nov-piR-136049	4
nov-piR-13605	3
nov-piR-136089	1
nov-piR-13618	2
nov-piR-136240	5
nov-piR-136276	6
nov-piR-136336	6
nov-piR-136345	10
nov-piR-136346	4
nov-piR-136386	2
nov-piR-136448	11
nov-piR-136493	3
nov-piR-136540	1
nov-piR-136609	5
nov-piR-136617	126
nov-piR-136634	1
nov-piR-136644	28
nov-piR-136662	8
nov-piR-136715	6
nov-piR-136817	1
nov-piR-136866	11
nov-piR-136890	12
nov-piR-136933	3
nov-piR-136937	1
nov-piR-13695	17
nov-piR-136979	600
nov-piR-136987	5
nov-piR-137107	1032
nov-piR-137230	59
nov-piR-137238	10
nov-piR-137295	13
nov-piR-13732	1
nov-piR-137431	39
nov-piR-137510	8
nov-piR-137634	27
nov-piR-13765	541
nov-piR-137681	10
nov-piR-137737	5
nov-piR-137797	79
nov-piR-137877	1
nov-piR-137904	8
nov-piR-137966	2
nov-piR-137987	19
nov-piR-13800	47
nov-piR-13802	1
nov-piR-138022	9
nov-piR-138055	127
nov-piR-138066	6
nov-piR-138070	4
nov-piR-138080	3
nov-piR-138082	11
nov-piR-138141	9
nov-piR-138293	10
nov-piR-138338	24
nov-piR-138536	12
nov-piR-138560	34
nov-piR-138666	1
nov-piR-138675	6
nov-piR-13872	8
nov-piR-138739	6
nov-piR-138740	160
nov-piR-13878	59
nov-piR-138802	18
nov-piR-138859	6
nov-piR-138941	3
nov-piR-139068	11
nov-piR-139085	298
nov-piR-139087	9
nov-piR-139126	17
nov-piR-139153	15
nov-piR-139163	4
nov-piR-139180	18
nov-piR-139186	10
nov-piR-139235	4
nov-piR-139317	417
nov-piR-139320	16
nov-piR-139389	13
nov-piR-139391	6
nov-piR-139509	5
nov-piR-139524	94
nov-piR-139594	161
nov-piR-139731	45
nov-piR-139803	15
nov-piR-13985	3
nov-piR-139878	252
nov-piR-139909	9
nov-piR-139981	11
nov-piR-140025	36
nov-piR-140054	10
nov-piR-140065	1
nov-piR-140076	7
nov-piR-140162	10
nov-piR-140256	23
nov-piR-140311	1
nov-piR-140330	4
nov-piR-140355	1
nov-piR-140384	118
nov-piR-140402	13
nov-piR-140487	44
nov-piR-140545	2
nov-piR-140578	29
nov-piR-14058	5
nov-piR-140586	1
nov-piR-140618	11
nov-piR-140650	6
nov-piR-14070	3
nov-piR-140711	15
nov-piR-140727	5
nov-piR-140767	9
nov-piR-140981	8
nov-piR-141023	2
nov-piR-141038	22
nov-piR-141058	5
nov-piR-141135	258
nov-piR-141162	12
nov-piR-141174	20
nov-piR-141215	4
nov-piR-141272	15
nov-piR-141276	23
nov-piR-141364	29
nov-piR-141445	50
nov-piR-14146	6
nov-piR-141473	5
nov-piR-141488	340
nov-piR-14149	6
nov-piR-141494	4
nov-piR-141562	20
nov-piR-141648	9
nov-piR-141654	2
nov-piR-141664	306
nov-piR-141713	11
nov-piR-14184	7
nov-piR-141877	17
nov-piR-141897	10
nov-piR-141908	1
nov-piR-141932	13
nov-piR-141965	5
nov-piR-142025	77
nov-piR-142032	7
nov-piR-142056	29
nov-piR-14206	88
nov-piR-142068	4
nov-piR-142097	2
nov-piR-142135	55
nov-piR-142141	1
nov-piR-142190	538
nov-piR-142259	4
nov-piR-142321	6
nov-piR-142330	20
nov-piR-142339	3043
nov-piR-142521	3
nov-piR-14253	11
nov-piR-142530	1
nov-piR-142541	38
nov-piR-142559	85
nov-piR-142607	5
nov-piR-142614	18
nov-piR-142648	9
nov-piR-14270	7
nov-piR-142727	19
nov-piR-142803	3
nov-piR-142859	2
nov-piR-14294	6
nov-piR-142959	2
nov-piR-143010	28
nov-piR-143051	10
nov-piR-143053	7
nov-piR-143093	20
nov-piR-143129	5
nov-piR-143156	11
nov-piR-143168	16
nov-piR-143175	81
nov-piR-143271	9
nov-piR-143308	16
nov-piR-143409	9
nov-piR-143481	1
nov-piR-143494	4
nov-piR-143496	6
nov-piR-143511	1
nov-piR-143529	11
nov-piR-143533	11
nov-piR-14354	9
nov-piR-143558	2
nov-piR-143587	6
nov-piR-143629	1
nov-piR-143670	3
nov-piR-143687	16
nov-piR-143689	8
nov-piR-143857	25
nov-piR-143860	11
nov-piR-143889	5
nov-piR-143954	10
nov-piR-143963	296
nov-piR-143995	13
nov-piR-143997	21
nov-piR-144002	34
nov-piR-144018	28
nov-piR-144089	9
nov-piR-144134	7
nov-piR-144181	9
nov-piR-144236	9
nov-piR-144261	7
nov-piR-144295	8
nov-piR-144319	19
nov-piR-144425	2
nov-piR-14444	1
nov-piR-144490	1
nov-piR-144492	11
nov-piR-144570	2
nov-piR-144583	3
nov-piR-144606	96
nov-piR-144622	35
nov-piR-144661	7
nov-piR-144705	4
nov-piR-144862	3
nov-piR-144884	8265
nov-piR-144888	2
nov-piR-144890	4
nov-piR-144998	11
nov-piR-145076	3
nov-piR-145098	9
nov-piR-145160	4
nov-piR-14523	2
nov-piR-145242	37
nov-piR-145281	1
nov-piR-145282	2
nov-piR-145298	18
nov-piR-145311	4
nov-piR-145312	3
nov-piR-145340	12
nov-piR-145373	2
nov-piR-145381	3
nov-piR-145404	3
nov-piR-145405	3
nov-piR-145413	8
nov-piR-14545	3
nov-piR-145530	5
nov-piR-145538	4
nov-piR-145585	83
nov-piR-145874	5
nov-piR-145876	4
nov-piR-145973	16
nov-piR-146146	3
nov-piR-146159	3
nov-piR-146190	28
nov-piR-146193	27
nov-piR-14620	21
nov-piR-146201	9
nov-piR-146224	12
nov-piR-146268	2
nov-piR-146275	3
nov-piR-146324	26
nov-piR-146336	5
nov-piR-146343	9
nov-piR-146360	33
nov-piR-146382	8
nov-piR-146386	1
nov-piR-146394	3
nov-piR-146435	5
nov-piR-146462	3
nov-piR-146594	7
nov-piR-146763	3
nov-piR-146800	67
nov-piR-146820	13
nov-piR-146881	10
nov-piR-146901	15
nov-piR-146917	2
nov-piR-146945	7
nov-piR-146983	7
nov-piR-146988	2
nov-piR-1470	2
nov-piR-147006	17
nov-piR-147034	1
nov-piR-147061	2
nov-piR-147219	42
nov-piR-147313	19
nov-piR-147353	27
nov-piR-147431	20
nov-piR-147527	5
nov-piR-147537	113
nov-piR-147595	12
nov-piR-147602	5
nov-piR-14761	18
nov-piR-147625	31
nov-piR-147638	14
nov-piR-14765	1
nov-piR-14770	11
nov-piR-147741	42
nov-piR-147742	12
nov-piR-147809	7
nov-piR-147812	23
nov-piR-147882	12
nov-piR-147952	10
nov-piR-147987	11
nov-piR-14804	17
nov-piR-148167	66
nov-piR-14822	8
nov-piR-148240	7
nov-piR-148260	5
nov-piR-148297	27
nov-piR-148304	2
nov-piR-148325	9
nov-piR-148404	443
nov-piR-148422	8
nov-piR-148432	64
nov-piR-148492	270
nov-piR-148512	17
nov-piR-148551	22
nov-piR-148602	24
nov-piR-148644	7
nov-piR-148686	14
nov-piR-148705	5
nov-piR-148729	12
nov-piR-148734	10
nov-piR-148745	10
nov-piR-148761	9
nov-piR-148794	9
nov-piR-148878	13
nov-piR-148937	2
nov-piR-148957	5
nov-piR-148984	8
nov-piR-148988	20
nov-piR-149069	18
nov-piR-14910	3
nov-piR-14921	8
nov-piR-149243	20
nov-piR-149244	9
nov-piR-149268	7
nov-piR-1493	38
nov-piR-149565	132
nov-piR-149573	10
nov-piR-149580	2
nov-piR-149583	34
nov-piR-149595	12
nov-piR-149670	9
nov-piR-149720	117
nov-piR-149723	13
nov-piR-149725	5
nov-piR-149728	5
nov-piR-149741	32
nov-piR-149885	12
nov-piR-150026	404
nov-piR-150038	39
nov-piR-150081	5
nov-piR-150132	12
nov-piR-150151	8
nov-piR-150176	6
nov-piR-150191	4
nov-piR-150216	6
nov-piR-150223	3
nov-piR-150277	10
nov-piR-150313	3
nov-piR-150348	1
nov-piR-150350	5
nov-piR-15036	7
nov-piR-150439	22
nov-piR-150503	1
nov-piR-150580	12
nov-piR-15060	1
nov-piR-150635	9
nov-piR-150742	1
nov-piR-150750	3
nov-piR-150794	5
nov-piR-150843	16
nov-piR-15086	153
nov-piR-150861	6
nov-piR-150942	24
nov-piR-15097	14
nov-piR-150985	13
nov-piR-151008	18
nov-piR-151009	5
nov-piR-15105	1
nov-piR-151108	12
nov-piR-151128	12
nov-piR-151157	15
nov-piR-151159	1
nov-piR-151166	17199
nov-piR-151175	5
nov-piR-151192	43
nov-piR-151206	6
nov-piR-151215	12
nov-piR-151227	3
nov-piR-151230	4
nov-piR-151236	21
nov-piR-15126	2
nov-piR-151354	10
nov-piR-151365	18
nov-piR-151367	33
nov-piR-151386	15
nov-piR-151407	86
nov-piR-151492	14
nov-piR-151623	18
nov-piR-151624	13
nov-piR-151650	3
nov-piR-151671	10
nov-piR-151687	3
nov-piR-151698	25
nov-piR-151712	29
nov-piR-151829	16
nov-piR-151915	9
nov-piR-151991	35
nov-piR-152042	5
nov-piR-152049	1
nov-piR-152075	5
nov-piR-152133	69
nov-piR-152175	11
nov-piR-152176	6
nov-piR-152306	2
nov-piR-152363	58
nov-piR-152368	11
nov-piR-152371	997
nov-piR-15243	11
nov-piR-152460	60
nov-piR-152539	6
nov-piR-152619	4
nov-piR-152645	18
nov-piR-152669	11
nov-piR-152678	8
nov-piR-152758	15
nov-piR-152765	29
nov-piR-152865	9
nov-piR-152881	6
nov-piR-152934	31
nov-piR-153018	1
nov-piR-153049	18
nov-piR-153126	9
nov-piR-153241	1
nov-piR-153300	1
nov-piR-153303	121
nov-piR-153307	16
nov-piR-153321	18
nov-piR-153338	1
nov-piR-15334	3849
nov-piR-153355	10
nov-piR-153394	3
nov-piR-153409	1
nov-piR-153427	8
nov-piR-153450	1
nov-piR-153455	8
nov-piR-15356	4
nov-piR-153576	32
nov-piR-15363	11
nov-piR-153643	1
nov-piR-153655	7
nov-piR-153660	6
nov-piR-153790	2
nov-piR-153806	5
nov-piR-153923	7
nov-piR-153971	1
nov-piR-154096	11
nov-piR-154152	188
nov-piR-15420	1
nov-piR-154288	7
nov-piR-154329	13
nov-piR-15435	4
nov-piR-154382	8
nov-piR-154389	53
nov-piR-15439	1
nov-piR-154451	30
nov-piR-154466	14
nov-piR-154479	1
nov-piR-154573	10
nov-piR-154579	6
nov-piR-154592	8
nov-piR-154608	58
nov-piR-154672	8
nov-piR-154703	9
nov-piR-154751	2
nov-piR-15478	39
nov-piR-154798	10
nov-piR-154806	427
nov-piR-154850	1018
nov-piR-154855	12
nov-piR-154886	6
nov-piR-154889	648
nov-piR-154951	6
nov-piR-155106	4
nov-piR-155111	38
nov-piR-155137	5
nov-piR-155179	5
nov-piR-155183	1
nov-piR-155225	4
nov-piR-15528	4
nov-piR-155322	16
nov-piR-155331	11
nov-piR-155341	7
nov-piR-155381	7
nov-piR-155426	7
nov-piR-155476	61
nov-piR-15550	7
nov-piR-155621	6
nov-piR-155641	25
nov-piR-155646	123
nov-piR-155672	17
nov-piR-155697	20
nov-piR-155704	51
nov-piR-155712	4
nov-piR-155768	7
nov-piR-155783	10
nov-piR-155803	6
nov-piR-155831	14
nov-piR-155833	26
nov-piR-155893	29
nov-piR-15591	8
nov-piR-155978	1
nov-piR-155987	1
nov-piR-156005	9
nov-piR-15607	1
nov-piR-156129	15
nov-piR-156210	4
nov-piR-156249	1
nov-piR-156276	1
nov-piR-156300	4
nov-piR-156308	7
nov-piR-156321	14
nov-piR-156363	18
nov-piR-156447	5
nov-piR-15651	10
nov-piR-156527	1
nov-piR-156594	8
nov-piR-156623	1
nov-piR-156729	313
nov-piR-156743	6
nov-piR-156820	4
nov-piR-156823	26
nov-piR-156868	26
nov-piR-156936	18
nov-piR-156950	15
nov-piR-156984	19
nov-piR-15706	25
nov-piR-157078	6
nov-piR-157100	6
nov-piR-157105	5
nov-piR-15717	170
nov-piR-157192	5
nov-piR-15729	1
nov-piR-157360	1
nov-piR-157391	2
nov-piR-157393	5
nov-piR-157496	16
nov-piR-157523	5
nov-piR-157526	1
nov-piR-157538	9
nov-piR-157591	8
nov-piR-157702	26
nov-piR-157740	7
nov-piR-157750	13
nov-piR-157920	6
nov-piR-157987	7
nov-piR-158059	17
nov-piR-158077	24
nov-piR-158167	2
nov-piR-158221	9
nov-piR-158246	1
nov-piR-158336	6
nov-piR-158426	50
nov-piR-158518	12
nov-piR-158519	9
nov-piR-158561	4
nov-piR-158597	5
nov-piR-158635	10
nov-piR-158727	427
nov-piR-158791	18
nov-piR-158817	18
nov-piR-158856	9
nov-piR-158969	5
nov-piR-159055	1
nov-piR-159056	2
nov-piR-159234	15
nov-piR-159268	36
nov-piR-159289	9
nov-piR-159334	5
nov-piR-15936	6
nov-piR-159370	50
nov-piR-159396	7
nov-piR-159401	22
nov-piR-159431	3
nov-piR-15945	14
nov-piR-159495	7
nov-piR-159526	7
nov-piR-159539	13
nov-piR-159567	16
nov-piR-159576	10
nov-piR-159604	2
nov-piR-15962	13
nov-piR-159621	6
nov-piR-159645	3
nov-piR-159679	10
nov-piR-15969	5
nov-piR-159722	6
nov-piR-159753	8
nov-piR-159792	9
nov-piR-159850	65
nov-piR-159851	11
nov-piR-159906	51
nov-piR-159907	15
nov-piR-159917	9
nov-piR-159922	8
nov-piR-159945	9652
nov-piR-15998	118
nov-piR-160000	16
nov-piR-160015	8
nov-piR-160081	1
nov-piR-160146	4
nov-piR-16028	25
nov-piR-160282	4
nov-piR-16032	12
nov-piR-16038	10
nov-piR-160386	9
nov-piR-160394	16
nov-piR-160406	447
nov-piR-160411	6
nov-piR-160436	54
nov-piR-160439	21
nov-piR-160453	1
nov-piR-160456	3
nov-piR-160458	145
nov-piR-160486	42
nov-piR-160511	2
nov-piR-160529	29
nov-piR-160532	6
nov-piR-160564	4
nov-piR-160620	7
nov-piR-160623	8
nov-piR-160647	8
nov-piR-160656	6
nov-piR-160682	9
nov-piR-160687	10
nov-piR-160738	1
nov-piR-16077	12
nov-piR-160817	16
nov-piR-160868	1
nov-piR-16087	25
nov-piR-160885	5
nov-piR-16090	1
nov-piR-160917	8
nov-piR-160927	5
nov-piR-160959	2
nov-piR-160961	267
nov-piR-160981	1303
nov-piR-161054	68
nov-piR-16109	9
nov-piR-161110	164
nov-piR-161111	16
nov-piR-16115	5
nov-piR-161162	6
nov-piR-161187	7
nov-piR-161245	5
nov-piR-161252	4
nov-piR-161304	1237
nov-piR-16137	4
nov-piR-161392	22
nov-piR-161446	16
nov-piR-161456	9
nov-piR-161493	4
nov-piR-161535	7
nov-piR-161566	1
nov-piR-161584	24
nov-piR-161592	7
nov-piR-161680	36
nov-piR-161704	1
nov-piR-161745	9
nov-piR-161774	6
nov-piR-161782	5
nov-piR-161789	8
nov-piR-161793	7
nov-piR-161968	373
nov-piR-16198	14
nov-piR-162031	305
nov-piR-162142	25
nov-piR-162152	16
nov-piR-16216	5
nov-piR-162193	1
nov-piR-162217	2
nov-piR-162294	1
nov-piR-162467	2
nov-piR-162513	1
nov-piR-162533	1
nov-piR-162546	3
nov-piR-16257	8
nov-piR-162578	17
nov-piR-162608	41
nov-piR-162625	1
nov-piR-162627	1
nov-piR-162653	9
nov-piR-16270	7
nov-piR-162744	3
nov-piR-162762	3
nov-piR-162820	14
nov-piR-162833	38
nov-piR-16285	95
nov-piR-162899	12
nov-piR-162912	120
nov-piR-162920	4
nov-piR-163029	31
nov-piR-163042	15
nov-piR-163052	17
nov-piR-163083	37
nov-piR-163111	1
nov-piR-163189	9
nov-piR-163241	9
nov-piR-163291	10
nov-piR-16334	13
nov-piR-163495	8
nov-piR-16354	8
nov-piR-163614	901
nov-piR-16364	71
nov-piR-163737	4
nov-piR-163760	99
nov-piR-163763	13
nov-piR-163795	12
nov-piR-163960	13
nov-piR-164033	64
nov-piR-164049	5
nov-piR-164142	1
nov-piR-164172	24
nov-piR-164243	48
nov-piR-164287	5
nov-piR-164373	13
nov-piR-164500	3
nov-piR-164516	3
nov-piR-164518	2
nov-piR-164521	11
nov-piR-164548	3
nov-piR-164641	7
nov-piR-16470	7
nov-piR-164716	624
nov-piR-164744	2
nov-piR-164748	46
nov-piR-164759	1
nov-piR-164760	7
nov-piR-164795	95
nov-piR-164806	9
nov-piR-164820	14
nov-piR-16491	3
nov-piR-164939	3
nov-piR-164950	2
nov-piR-165017	1
nov-piR-165044	15
nov-piR-165067	6
nov-piR-165071	1
nov-piR-165137	15
nov-piR-165224	6
nov-piR-165228	4
nov-piR-165237	15
nov-piR-165262	6
nov-piR-165388	4
nov-piR-165415	14
nov-piR-165460	1
nov-piR-165515	8
nov-piR-16557	62
nov-piR-165626	3
nov-piR-165664	13
nov-piR-165690	74
nov-piR-165695	7
nov-piR-165702	10
nov-piR-165746	15
nov-piR-165887	33
nov-piR-165925	9
nov-piR-165932	15
nov-piR-16597	6
nov-piR-166052	456
nov-piR-166083	7
nov-piR-166089	16
nov-piR-166145	16
nov-piR-166146	570
nov-piR-166210	1
nov-piR-166212	8
nov-piR-16623	5
nov-piR-166254	5
nov-piR-166261	3
nov-piR-166282	5
nov-piR-166402	410
nov-piR-166416	1
nov-piR-166439	1
nov-piR-166561	13
nov-piR-166576	14
nov-piR-166591	9
nov-piR-166593	21
nov-piR-166632	16
nov-piR-166638	7
nov-piR-16664	30
nov-piR-166651	557
nov-piR-16676	12
nov-piR-166796	10
nov-piR-1668	3
nov-piR-166802	16
nov-piR-166888	5
nov-piR-166906	5
nov-piR-166992	8
nov-piR-16700	7
nov-piR-167025	123
nov-piR-167040	4
nov-piR-167082	29
nov-piR-16709	9
nov-piR-167148	9
nov-piR-167187	32
nov-piR-16719	7
nov-piR-167209	7
nov-piR-167244	2
nov-piR-167268	161
nov-piR-167285	2
nov-piR-167298	7
nov-piR-167312	7
nov-piR-167335	4
nov-piR-167352	8
nov-piR-167361	17
nov-piR-167373	2
nov-piR-167380	8
nov-piR-167423	11
nov-piR-167445	1
nov-piR-167454	8
nov-piR-167529	98
nov-piR-167547	4
nov-piR-167605	9
nov-piR-167606	5
nov-piR-167629	4
nov-piR-167660	2
nov-piR-167665	3
nov-piR-167667	15
nov-piR-167676	23
nov-piR-167687	1
nov-piR-167799	1
nov-piR-167814	92
nov-piR-167919	262
nov-piR-167955	12
nov-piR-167969	7
nov-piR-167974	59
nov-piR-168027	11
nov-piR-168078	6
nov-piR-16815	7
nov-piR-168198	5
nov-piR-168323	7
nov-piR-168332	3265
nov-piR-168363	59
nov-piR-168381	3
nov-piR-168407	9
nov-piR-168418	18
nov-piR-1685	11
nov-piR-168579	15
nov-piR-168614	65
nov-piR-168620	10
nov-piR-168682	1
nov-piR-168697	165
nov-piR-16870	2
nov-piR-168862	16
nov-piR-168921	10
nov-piR-169010	6
nov-piR-169019	11
nov-piR-169087	10
nov-piR-169204	3
nov-piR-169228	2
nov-piR-169264	5
nov-piR-169346	1
nov-piR-169348	6
nov-piR-169420	2
nov-piR-169427	7
nov-piR-16958	3
nov-piR-1696	4
nov-piR-169600	27857
nov-piR-169705	6
nov-piR-169719	2
nov-piR-169730	1
nov-piR-169734	10
nov-piR-169774	40
nov-piR-169785	19
nov-piR-169898	224
nov-piR-16991	11
nov-piR-169979	22
nov-piR-170000	13
nov-piR-170029	7
nov-piR-170063	16
nov-piR-1701	43
nov-piR-170124	2
nov-piR-170125	4
nov-piR-170136	3
nov-piR-170177	10
nov-piR-170257	4
nov-piR-170302	8
nov-piR-170375	106
nov-piR-170378	3
nov-piR-170392	24
nov-piR-1704	3
nov-piR-170400	263
nov-piR-170438	7
nov-piR-170471	5
nov-piR-17051	197
nov-piR-170527	2
nov-piR-1706	4
nov-piR-170606	2
nov-piR-170626	28
nov-piR-170667	1
nov-piR-17077	5
nov-piR-170829	2
nov-piR-170925	508
nov-piR-170955	17
nov-piR-17098	62
nov-piR-171045	16
nov-piR-171115	9
nov-piR-171120	88
nov-piR-171131	5
nov-piR-17118	24
nov-piR-171230	7
nov-piR-171236	2
nov-piR-171256	11
nov-piR-171307	15
nov-piR-171336	23
nov-piR-171382	41
nov-piR-171398	2
nov-piR-171410	4
nov-piR-171428	151
nov-piR-171446	1
nov-piR-171451	1055
nov-piR-171502	3
nov-piR-171518	3
nov-piR-171525	7
nov-piR-171535	10
nov-piR-171607	16
nov-piR-171624	2
nov-piR-171658	4
nov-piR-171664	7
nov-piR-171669	93
nov-piR-171675	17
nov-piR-171691	41
nov-piR-171716	11
nov-piR-171719	58
nov-piR-171746	506
nov-piR-171758	24
nov-piR-171760	19
nov-piR-171772	52
nov-piR-171825	60
nov-piR-171830	14
nov-piR-171888	4
nov-piR-171896	9
nov-piR-171919	25
nov-piR-171988	1
nov-piR-172007	7
nov-piR-17201	16
nov-piR-172067	48
nov-piR-172142	7
nov-piR-172279	21
nov-piR-172303	13
nov-piR-17237	7
nov-piR-172378	9
nov-piR-172417	5
nov-piR-172468	5
nov-piR-172478	11
nov-piR-172507	6
nov-piR-172543	3
nov-piR-172567	6
nov-piR-172569	6
nov-piR-172590	1
nov-piR-172605	2
nov-piR-172627	1
nov-piR-1727	4
nov-piR-172730	6
nov-piR-17280	35
nov-piR-172803	16
nov-piR-172839	33
nov-piR-172849	7
nov-piR-172889	14
nov-piR-172956	5
nov-piR-172965	1
nov-piR-172978	8
nov-piR-17301	2
nov-piR-173032	140
nov-piR-173062	13
nov-piR-173080	202
nov-piR-173082	151
nov-piR-173112	2
nov-piR-173161	122
nov-piR-173235	7
nov-piR-173260	3
nov-piR-173286	32
nov-piR-173288	1
nov-piR-173327	9
nov-piR-17333	5
nov-piR-173381	10
nov-piR-173431	84
nov-piR-173496	33
nov-piR-173508	8
nov-piR-173582	5
nov-piR-173632	10
nov-piR-173742	60
nov-piR-17380	137
nov-piR-173845	26
nov-piR-173903	4
nov-piR-173943	1
nov-piR-173969	170
nov-piR-17397	11
nov-piR-173980	8
nov-piR-174003	20
nov-piR-174045	35
nov-piR-174058	9
nov-piR-174076	42
nov-piR-174130	19
nov-piR-174158	1
nov-piR-174213	22
nov-piR-174300	8
nov-piR-174347	10
nov-piR-174371	4
nov-piR-174381	1
nov-piR-17440	3
nov-piR-174486	23
nov-piR-174503	2
nov-piR-174552	12
nov-piR-174612	10
nov-piR-174654	6
nov-piR-17469	20
nov-piR-174756	11
nov-piR-174785	383
nov-piR-174869	17
nov-piR-174879	1
nov-piR-174944	12
nov-piR-174964	13
nov-piR-175097	15
nov-piR-175103	133
nov-piR-175133	3
nov-piR-175173	6
nov-piR-175186	13
nov-piR-175242	18
nov-piR-175292	27
nov-piR-175302	10
nov-piR-175370	6
nov-piR-175394	9
nov-piR-175426	3
nov-piR-175428	6
nov-piR-175444	7
nov-piR-175531	209
nov-piR-175552	39
nov-piR-17564	9
nov-piR-17566	18
nov-piR-175671	1
nov-piR-175682	9
nov-piR-175730	6
nov-piR-175821	3727165
nov-piR-175838	8
nov-piR-175843	7
nov-piR-175863	1
nov-piR-175899	4
nov-piR-175926	8
nov-piR-175934	2
nov-piR-175982	72
nov-piR-176016	13
nov-piR-176154	2
nov-piR-176205	3
nov-piR-176223	16
nov-piR-176282	5
nov-piR-176382	1
nov-piR-176462	1
nov-piR-176482	3
nov-piR-176509	1
nov-piR-176562	4
nov-piR-176629	28
nov-piR-176699	28
nov-piR-176723	27
nov-piR-17673	5
nov-piR-176809	79
nov-piR-176850	3
nov-piR-176890	6
nov-piR-176929	3
nov-piR-177007	51
nov-piR-177018	6
nov-piR-177066	1
nov-piR-177067	1
nov-piR-177081	7
nov-piR-177203	5
nov-piR-177208	1
nov-piR-177223	4
nov-piR-177240	3
nov-piR-177257	6
nov-piR-177393	28
nov-piR-177450	33
nov-piR-177514	18
nov-piR-177516	14
nov-piR-177570	27
nov-piR-177580	5
nov-piR-177593	3
nov-piR-177655	33
nov-piR-177664	6
nov-piR-177684	5
nov-piR-177704	18
nov-piR-17771	52
nov-piR-177723	8
nov-piR-177727	7
[truncated: 5,071 more rows]
