# Supplementary material for: Identification and application of piwi-interacting RNAs from seminal plasma exosomes in Cynoglossus semilaevis
Source: BMC Genomics. 2020 Apr 15;21:302. doi: 10.1186/s12864-020-6660-7 (PMC7158113; doi:10.1186/s12864-020-6660-7)
Supplement: Supplementary file 3 — Additional file 3. List of 11,588 novel piRNAs categories in ZW donor group [file 12864_2020_6660_MOESM3_ESM.xls]

novel_piRNA_id	Sample_ZW
nov-piR-10003	12
nov-piR-100038	14
nov-piR-100067	2
nov-piR-100143	30
nov-piR-100205	24
nov-piR-100242	3
nov-piR-100251	234
nov-piR-100259	3
nov-piR-100282	4
nov-piR-100283	175
nov-piR-100329	4
nov-piR-100330	10
nov-piR-100363	13
nov-piR-100413	2
nov-piR-100419	1
nov-piR-100420	6
nov-piR-100484	19
nov-piR-100522	13
nov-piR-100550	3
nov-piR-100573	13
nov-piR-10059	4
nov-piR-100684	13
nov-piR-100688	364
nov-piR-100714	88
nov-piR-100773	23
nov-piR-100786	1
nov-piR-100819	5
nov-piR-100877	12
nov-piR-100879	3
nov-piR-100905	8
nov-piR-10094	15
nov-piR-100957	18
nov-piR-101068	5
nov-piR-101078	7
nov-piR-101109	3
nov-piR-101124	1
nov-piR-101146	74
nov-piR-10115	3
nov-piR-101156	2
nov-piR-101232	3
nov-piR-101265	11
nov-piR-101273	3
nov-piR-101277	2
nov-piR-10130	27
nov-piR-101348	14
nov-piR-101353	1
nov-piR-101355	10
nov-piR-101435	2
nov-piR-101454	2
nov-piR-10146	5
nov-piR-10148	3
nov-piR-101485	7
nov-piR-101492	4
nov-piR-101520	8
nov-piR-101577	3
nov-piR-101590	4
nov-piR-101601	15
nov-piR-101613	3
nov-piR-10162	3
nov-piR-101626	7
nov-piR-101637	2
nov-piR-10164	1
nov-piR-101643	22
nov-piR-101653	7
nov-piR-101673	2
nov-piR-101678	2
nov-piR-101711	1
nov-piR-101728	3
nov-piR-101821	6
nov-piR-101878	148
nov-piR-101880	2
nov-piR-101934	26
nov-piR-101997	5
nov-piR-102	1
nov-piR-102008	23
nov-piR-102031	28
nov-piR-102099	7
nov-piR-102159	5
nov-piR-102181	8
nov-piR-10221	38
nov-piR-102210	2
nov-piR-102225	5
nov-piR-102232	16
nov-piR-102246	2
nov-piR-102255	2
nov-piR-102259	2
nov-piR-102270	13
nov-piR-10232	4
nov-piR-102365	34
nov-piR-102403	3
nov-piR-102410	1
nov-piR-10244	25
nov-piR-102454	1
nov-piR-102474	37
nov-piR-102492	12
nov-piR-102496	17
nov-piR-102538	3
nov-piR-102552	5
nov-piR-102577	24
nov-piR-102589	1
nov-piR-102593	16
nov-piR-102604	32
nov-piR-102609	3
nov-piR-102670	1027
nov-piR-102703	6
nov-piR-102724	5
nov-piR-102755	7
nov-piR-102769	1
nov-piR-10280	1
nov-piR-102822	46
nov-piR-102826	10
nov-piR-102840	1
nov-piR-102864	5
nov-piR-102886	18
nov-piR-102913	4
nov-piR-102926	50
nov-piR-10299	40
nov-piR-103024	46
nov-piR-103114	3
nov-piR-103119	4
nov-piR-103120	17
nov-piR-103142	3
nov-piR-103152	2
nov-piR-103178	3
nov-piR-103230	8
nov-piR-10328	8
nov-piR-10330	29
nov-piR-103308	3
nov-piR-103316	5
nov-piR-103327	3
nov-piR-10335	2
nov-piR-103356	12
nov-piR-103375	45
nov-piR-103377	45180
nov-piR-10338	7
nov-piR-103423	1
nov-piR-10346	4
nov-piR-103474	3
nov-piR-10349	2
nov-piR-103495	13
nov-piR-103502	21
nov-piR-103518	30
nov-piR-103520	48
nov-piR-10353	3
nov-piR-103599	6
nov-piR-103634	2
nov-piR-103678	37
nov-piR-103682	1
nov-piR-10370	1
nov-piR-1039	5
nov-piR-103926	1
nov-piR-103976	9
nov-piR-104029	11
nov-piR-104031	4
nov-piR-104064	5
nov-piR-104072	2
nov-piR-104095	1197
nov-piR-104121	14
nov-piR-10413	6267
nov-piR-104194	8
nov-piR-104197	4
nov-piR-104198	2
nov-piR-104217	8
nov-piR-104240	2
nov-piR-104296	5
nov-piR-104311	4
nov-piR-104316	19
nov-piR-104318	4
nov-piR-104323	18
nov-piR-104346	49
nov-piR-104389	2
nov-piR-1044	1
nov-piR-104488	6
nov-piR-104510	1
nov-piR-104533	10
nov-piR-104535	1
nov-piR-10458	29
nov-piR-104583	2
nov-piR-104601	11
nov-piR-104605	7
nov-piR-104613	609
nov-piR-10466	45
nov-piR-10467	1
nov-piR-104679	33
nov-piR-104721	4
nov-piR-104722	4
nov-piR-104740	9
nov-piR-104762	9
nov-piR-104779	3
nov-piR-104784	5
nov-piR-104787	20
nov-piR-10480	2
nov-piR-104810	1
nov-piR-104843	21
nov-piR-104912	3
nov-piR-104930	1
nov-piR-104941	3
nov-piR-104986	4
nov-piR-105064	3
nov-piR-105074	329
nov-piR-105078	11
nov-piR-105205	3
nov-piR-105243	6
nov-piR-105273	8
nov-piR-105310	45
nov-piR-105323	236
nov-piR-105326	3
nov-piR-105340	2
nov-piR-105359	4
nov-piR-105362	10
nov-piR-105363	9
nov-piR-105403	2
nov-piR-105414	14
nov-piR-105436	2
nov-piR-10544	5
nov-piR-105445	27
nov-piR-105463	3
nov-piR-105494	1
nov-piR-105502	101
nov-piR-105504	406
nov-piR-105512	114
nov-piR-105540	4
nov-piR-105544	10
nov-piR-105550	2
nov-piR-105612	1
nov-piR-105613	2
nov-piR-105659	1
nov-piR-105663	2
nov-piR-105671	2
nov-piR-105707	1
nov-piR-105712	8
nov-piR-105721	2
nov-piR-105741	1
nov-piR-105760	1
nov-piR-105806	2
nov-piR-105808	8
nov-piR-105860	26
nov-piR-105887	2
nov-piR-105952	8
nov-piR-105963	5
nov-piR-106031	3
nov-piR-106037	2
nov-piR-106040	5
nov-piR-106078	47
nov-piR-106082	1
nov-piR-106086	16
nov-piR-106095	2
nov-piR-106128	1
nov-piR-106148	40
nov-piR-106179	2
nov-piR-106181	9
nov-piR-106183	1
nov-piR-106194	4
nov-piR-106218	1
nov-piR-106232	3
nov-piR-106254	1
nov-piR-106395	10
nov-piR-106451	8
nov-piR-106466	3
nov-piR-10648	9
nov-piR-106480	21
nov-piR-106489	3
nov-piR-106491	2
nov-piR-106544	1
nov-piR-106556	8
nov-piR-106558	24
nov-piR-106603	9
nov-piR-106611	7
nov-piR-106623	1
nov-piR-106653	1110
nov-piR-106655	11
nov-piR-106677	13
nov-piR-106703	1160
nov-piR-106733	18
nov-piR-106811	3
nov-piR-106834	19
nov-piR-106838	3
nov-piR-106852	369
nov-piR-106899	12
nov-piR-106901	19
nov-piR-106962	13
nov-piR-106998	9
nov-piR-107016	50
nov-piR-107028	1
nov-piR-107037	4
nov-piR-107118	17
nov-piR-107123	3
nov-piR-10713	1
nov-piR-107133	2
nov-piR-10720	2
nov-piR-107208	6
nov-piR-107220	5
nov-piR-107227	4
nov-piR-107304	14
nov-piR-107329	1
nov-piR-107354	4
nov-piR-107357	2
nov-piR-107361	1
nov-piR-107370	68
nov-piR-107389	3
nov-piR-107390	10
nov-piR-107413	1
nov-piR-107458	4
nov-piR-107481	4
nov-piR-10753	16
nov-piR-107567	1
nov-piR-107579	3
nov-piR-10762	4
nov-piR-107658	4
nov-piR-107674	1
nov-piR-107707	8
nov-piR-107714	3
nov-piR-107715	2
nov-piR-107728	11
nov-piR-107756	6
nov-piR-107763	1
nov-piR-107766	1
nov-piR-107776	3
nov-piR-107793	90
nov-piR-107833	4
nov-piR-107836	1
nov-piR-107946	2
nov-piR-107951	6
nov-piR-107957	7
nov-piR-107992	1
nov-piR-108008	11
nov-piR-108011	28
nov-piR-108015	4
nov-piR-108037	1
nov-piR-108052	108
nov-piR-108060	2
nov-piR-108076	5
nov-piR-108080	9
nov-piR-108103	19
nov-piR-108152	2
nov-piR-108197	10
nov-piR-108209	3
nov-piR-108245	1
nov-piR-108312	2
nov-piR-108329	5
nov-piR-108341	3
nov-piR-108353	281
nov-piR-10836	25
nov-piR-10838	5
nov-piR-10839	7
nov-piR-108428	2
nov-piR-108464	2
nov-piR-108466	12
nov-piR-108502	4
nov-piR-108503	1
nov-piR-108507	1
nov-piR-108525	4
nov-piR-108529	10
nov-piR-10855	3612
nov-piR-108569	1019
nov-piR-108582	28
nov-piR-108583	2
nov-piR-108624	15
nov-piR-108629	6
nov-piR-10864	3
nov-piR-108655	11
nov-piR-108671	1
nov-piR-108701	2
nov-piR-108741	6
nov-piR-108770	160
nov-piR-1088	4
nov-piR-108803	3
nov-piR-108883	10
nov-piR-108898	34
nov-piR-108912	13
nov-piR-108954	4
nov-piR-108978	3107
nov-piR-108989	3
nov-piR-109005	6
nov-piR-109007	2
nov-piR-10901	73
nov-piR-109036	4
nov-piR-109048	5
nov-piR-109077	5
nov-piR-109084	27
nov-piR-10911	23
nov-piR-109138	2
nov-piR-109228	67
nov-piR-10924	3
nov-piR-109247	7
nov-piR-109563	1
nov-piR-109607	7
nov-piR-109625	2
nov-piR-109682	7
nov-piR-109694	3
nov-piR-109700	4
nov-piR-109732	2
nov-piR-109733	3
nov-piR-109741	3
nov-piR-109760	40
nov-piR-109763	3
nov-piR-109772	3
nov-piR-109786	6
nov-piR-109801	9
nov-piR-109812	3
nov-piR-10987	4
nov-piR-109928	10
nov-piR-109930	1
nov-piR-109936	38
nov-piR-109950	2
nov-piR-109958	2
nov-piR-110018	10
nov-piR-110024	15
nov-piR-110100	7
nov-piR-110101	5
nov-piR-110102	15
nov-piR-110128	47
nov-piR-110140	4
nov-piR-110158	6
nov-piR-110209	2
nov-piR-110215	6
nov-piR-11022	5
nov-piR-110220	4
nov-piR-11023	4
nov-piR-110233	1
nov-piR-110248	12
nov-piR-110277	8
nov-piR-110317	3685
nov-piR-110320	3
nov-piR-110362	61
nov-piR-110369	2
nov-piR-110423	3
nov-piR-110465	6
nov-piR-110477	26
nov-piR-110510	27
nov-piR-11052	10
nov-piR-110532	78
nov-piR-110582	2
nov-piR-110618	25
nov-piR-110663	1
nov-piR-110667	5
nov-piR-110696	29
nov-piR-110722	5
nov-piR-110724	5
nov-piR-110740	8
nov-piR-110755	12
nov-piR-110778	1
nov-piR-110794	2
nov-piR-110796	3
nov-piR-110823	1
nov-piR-110828	26
nov-piR-110859	2
nov-piR-110893	5
nov-piR-110899	33
nov-piR-110911	11
nov-piR-110913	2
nov-piR-110965	2
nov-piR-110988	2
nov-piR-111000	5
nov-piR-111060	6
nov-piR-111077	90
nov-piR-111109	1
nov-piR-111127	3
nov-piR-111160	14
nov-piR-111196	7
nov-piR-111247	7
nov-piR-111258	1
nov-piR-111261	2
nov-piR-111284	3
nov-piR-111287	2
nov-piR-1113	30
nov-piR-111319	32
nov-piR-111328	2
nov-piR-111373	13
nov-piR-111385	2
nov-piR-111418	5
nov-piR-11145	5
nov-piR-111460	9
nov-piR-111479	5
nov-piR-11149	35
nov-piR-111495	3
nov-piR-111499	6
nov-piR-111505	18
nov-piR-111526	1
nov-piR-111561	7
nov-piR-111566	6
nov-piR-111567	3
nov-piR-111569	5
nov-piR-111587	63
nov-piR-111648	1
nov-piR-111678	5
nov-piR-111751	8
nov-piR-111758	16
nov-piR-111808	3
nov-piR-11182	5
nov-piR-111823	4
nov-piR-111872	1
nov-piR-111878	2
nov-piR-111904	3
nov-piR-111934	6
nov-piR-111947	26
nov-piR-11195	1
nov-piR-111950	3
nov-piR-111972	94
nov-piR-11200	6
nov-piR-112009	7
nov-piR-112113	761
nov-piR-112211	2
nov-piR-112336	2
nov-piR-112343	6
nov-piR-112358	6
nov-piR-112381	1
nov-piR-112382	1
nov-piR-112391	12
nov-piR-112403	7
nov-piR-112449	6
nov-piR-112460	5
nov-piR-11247	16
nov-piR-112471	31
nov-piR-112496	4
nov-piR-112512	2
nov-piR-112517	5
nov-piR-112526	8
nov-piR-112528	2
nov-piR-112541	2
nov-piR-112556	8
nov-piR-112561	57
nov-piR-112588	2
nov-piR-112598	4
nov-piR-112607	4
nov-piR-11263	1
nov-piR-11264	1
nov-piR-112660	14
nov-piR-112676	26
nov-piR-112681	65
nov-piR-112743	7
nov-piR-112771	2
nov-piR-112789	1
nov-piR-112806	22
nov-piR-112828	11
nov-piR-112847	18
nov-piR-112894	6
nov-piR-112913	3
nov-piR-112933	4
nov-piR-112982	4
nov-piR-112998	5
nov-piR-113018	10
nov-piR-113047	6
nov-piR-113058	78
nov-piR-113062	11
nov-piR-113065	6
nov-piR-113082	68
nov-piR-113092	39
nov-piR-113114	7
nov-piR-11314	21
nov-piR-113161	3
nov-piR-113184	2
nov-piR-113215	3
nov-piR-113216	3
nov-piR-113232	2
nov-piR-113243	18
nov-piR-113246	29
nov-piR-113286	4
nov-piR-113300	17
nov-piR-113301	2
nov-piR-113321	2
nov-piR-113324	1
nov-piR-113356	2
nov-piR-113371	2
nov-piR-113383	63779
nov-piR-113398	2
nov-piR-113399	9
nov-piR-11340	12
nov-piR-113414	8
nov-piR-113425	12
nov-piR-113458	23
nov-piR-113471	7
nov-piR-113500	6
nov-piR-113532	35
nov-piR-113534	1
nov-piR-113549	6
nov-piR-11359	2
nov-piR-113593	3
nov-piR-113690	31
nov-piR-113721	1
nov-piR-113724	35
nov-piR-113766	30
nov-piR-11385	4
nov-piR-113888	25
nov-piR-113899	1
nov-piR-113915	7
nov-piR-113968	4
nov-piR-114010	2
nov-piR-114029	2
nov-piR-114063	9
nov-piR-114077	4
nov-piR-114083	2
nov-piR-114132	2
nov-piR-11422	200
nov-piR-114221	44
nov-piR-114231	3
nov-piR-11424	6
nov-piR-114256	1
nov-piR-11439	33
nov-piR-114393	40
nov-piR-114419	33
nov-piR-114457	3
nov-piR-114483	1
nov-piR-114500	7
nov-piR-114536	63
nov-piR-114537	7
nov-piR-114564	30
nov-piR-114579	12
nov-piR-114592	1
nov-piR-11469	3
nov-piR-114693	3
nov-piR-114703	6
nov-piR-114725	5
nov-piR-11477	3
nov-piR-114779	6
nov-piR-114829	134
nov-piR-11487	8
nov-piR-114881	23
nov-piR-114888	1
nov-piR-114898	2610
nov-piR-114925	7
nov-piR-114974	3
nov-piR-114986	6
nov-piR-115037	1
nov-piR-115040	5
nov-piR-115118	2
nov-piR-115132	2
nov-piR-115133	4
nov-piR-115168	9
nov-piR-115218	4
nov-piR-115230	9
nov-piR-115234	1
nov-piR-115238	10
nov-piR-11524	24
nov-piR-115267	195
nov-piR-115285	2
nov-piR-115293	5
nov-piR-115328	2
nov-piR-115356	16
nov-piR-11537	3
nov-piR-115395	1
nov-piR-115409	7
nov-piR-115412	60
nov-piR-115489	41
nov-piR-115493	79
nov-piR-115507	64
nov-piR-115527	49
nov-piR-115536	5
nov-piR-115547	51
nov-piR-115596	1
nov-piR-115600	70
nov-piR-115636	2
nov-piR-11567	5
nov-piR-115693	4
nov-piR-115719	26
nov-piR-115781	244
nov-piR-115790	1
nov-piR-115809	3
nov-piR-115825	4
nov-piR-115859	2
nov-piR-115870	8
nov-piR-115909	27
nov-piR-115921	2
nov-piR-116012	17
nov-piR-11602	1
nov-piR-116042	6
nov-piR-116064	10
nov-piR-116068	1
nov-piR-116106	19
nov-piR-116115	2
nov-piR-116120	8
nov-piR-116171	153
nov-piR-116172	1891
nov-piR-116174	8
nov-piR-116234	2
nov-piR-116237	4
nov-piR-116252	1
nov-piR-116330	5
nov-piR-116357	2
nov-piR-116369	1
nov-piR-116374	2
nov-piR-116388	3
nov-piR-116416	5
nov-piR-116452	3
nov-piR-116485	3
nov-piR-11650	3
nov-piR-116535	3
nov-piR-116550	4
nov-piR-116568	3
nov-piR-116572	4
nov-piR-116575	8
nov-piR-116642	1
nov-piR-116655	4
nov-piR-116684	15
nov-piR-116691	2
nov-piR-116704	4
nov-piR-116705	5
nov-piR-116733	1
nov-piR-11678	1
nov-piR-116799	39
nov-piR-116806	9
nov-piR-116816	4
nov-piR-116835	4
nov-piR-116873	309
nov-piR-11689	1
nov-piR-116894	27
nov-piR-116920	823
nov-piR-116922	4
nov-piR-116938	4
nov-piR-116963	4
nov-piR-116983	2
nov-piR-117043	2
nov-piR-117060	2
nov-piR-117090	2
nov-piR-117123	2
nov-piR-117131	17
nov-piR-117133	15
nov-piR-117155	2
nov-piR-117167	2
nov-piR-117197	2
nov-piR-117255	42
nov-piR-117302	1
nov-piR-117343	5
nov-piR-117351	141
nov-piR-117354	2
nov-piR-117392	6
nov-piR-117418	76
nov-piR-117421	2
nov-piR-117455	2
nov-piR-117466	6
nov-piR-117503	1
nov-piR-117507	936
nov-piR-117515	5
nov-piR-117529	3
nov-piR-117553	4
nov-piR-117562	4
nov-piR-117581	12
nov-piR-117583	9
nov-piR-117589	6
nov-piR-117592	1
nov-piR-11764	3
nov-piR-117640	69
nov-piR-11765	3
nov-piR-117673	5
nov-piR-117711	2
nov-piR-117768	3
nov-piR-117769	1
nov-piR-117776	9
nov-piR-117784	11
nov-piR-117799	14
nov-piR-117800	2
nov-piR-117835	3
nov-piR-117846	1
nov-piR-11787	3
nov-piR-117945	7
nov-piR-117952	6
nov-piR-11797	3
nov-piR-117973	6
nov-piR-117985	4
nov-piR-118008	6
nov-piR-118042	13
nov-piR-118049	3
nov-piR-118054	514
nov-piR-118057	14
nov-piR-118103	1
nov-piR-118120	11
nov-piR-11819	2
nov-piR-118197	2
nov-piR-118204	2
nov-piR-118208	2
nov-piR-118209	3
nov-piR-118217	2
nov-piR-118234	11
nov-piR-118257	1
nov-piR-118269	2
nov-piR-118293	13
nov-piR-118296	1
nov-piR-118301	4
nov-piR-118323	16
nov-piR-118327	6
nov-piR-11834	3
nov-piR-11838	1
nov-piR-11839	1
nov-piR-118441	53
nov-piR-118488	4
nov-piR-118518	1
nov-piR-118548	9
nov-piR-118552	4
nov-piR-118562	4
nov-piR-118623	6
nov-piR-118718	17
nov-piR-118754	3
nov-piR-118793	14
nov-piR-118827	6
nov-piR-118828	1
nov-piR-11884	5
nov-piR-118849	9
nov-piR-11888	3
nov-piR-118888	3
nov-piR-118931	1
nov-piR-119009	48
nov-piR-119022	13
nov-piR-119081	67
nov-piR-119090	3
nov-piR-119109	3
nov-piR-119156	3
nov-piR-11916	19
nov-piR-119167	6
nov-piR-119183	1
nov-piR-119201	9
nov-piR-119208	1
nov-piR-119212	3
nov-piR-119219	5
nov-piR-119258	2
nov-piR-119367	1
nov-piR-119370	11
nov-piR-11938	2
nov-piR-119386	6
nov-piR-119424	11
nov-piR-119445	1
nov-piR-119461	4
nov-piR-119474	3
nov-piR-119484	15
nov-piR-119493	26
nov-piR-119494	5
nov-piR-119539	6
nov-piR-119543	6
nov-piR-119558	1
nov-piR-11957	7
nov-piR-11964	9
nov-piR-11967	3
nov-piR-11972	126
nov-piR-11973	9
nov-piR-119744	9
nov-piR-119763	28
nov-piR-119781	6
nov-piR-119793	22
nov-piR-119797	6
nov-piR-119880	1
nov-piR-119894	3
nov-piR-119943	9
nov-piR-119945	2
nov-piR-119973	2
nov-piR-119977	1
nov-piR-120045	16
nov-piR-120060	4
nov-piR-120122	3
nov-piR-120140	8
nov-piR-120144	4
nov-piR-120170	26
nov-piR-120190	7
nov-piR-120217	3
nov-piR-12023	9
nov-piR-120291	4
nov-piR-120293	15
nov-piR-120317	1
nov-piR-120360	1125
nov-piR-120361	17
nov-piR-120369	94
nov-piR-12037	2
nov-piR-120381	1
nov-piR-120398	6
nov-piR-120402	2
nov-piR-120411	9
nov-piR-120437	8
nov-piR-120505	4
nov-piR-120538	1
nov-piR-120564	3
nov-piR-12057	15
nov-piR-120575	2
nov-piR-120601	2
nov-piR-120678	2
nov-piR-120703	10
nov-piR-12076	10
nov-piR-120777	3
nov-piR-120795	1
nov-piR-120821	2
nov-piR-120845	158
nov-piR-120858	1
nov-piR-120874	7
nov-piR-120877	4
nov-piR-120882	2
nov-piR-12090	1
nov-piR-120945	224
nov-piR-120974	5
nov-piR-120992	7
nov-piR-12102	2
nov-piR-121034	3
nov-piR-121062	2
nov-piR-1211	2
nov-piR-121175	2
nov-piR-121192	124
nov-piR-1212	3
nov-piR-121221	4
nov-piR-121233	9
nov-piR-121235	1
nov-piR-121246	16
nov-piR-121252	5
nov-piR-121275	184
nov-piR-121289	72
nov-piR-121293	2
nov-piR-121297	755
nov-piR-121341	434
nov-piR-12135	1
nov-piR-121379	3
nov-piR-12139	36
nov-piR-121420	2
nov-piR-121475	1
nov-piR-121478	49
nov-piR-121499	5
nov-piR-121544	8
nov-piR-121555	11
nov-piR-12156	4
nov-piR-12159	12
nov-piR-121609	4
nov-piR-121646	6
nov-piR-121676	9
nov-piR-121725	1
nov-piR-121753	4
nov-piR-121794	11
nov-piR-121798	8
nov-piR-121815	2
nov-piR-121825	2
nov-piR-121839	8
nov-piR-12184	9
nov-piR-121857	1
nov-piR-12193	5
nov-piR-121936	5
nov-piR-121961	2
nov-piR-121993	1
nov-piR-122048	4
nov-piR-122057	8
nov-piR-122063	1
nov-piR-122113	2
nov-piR-12216	1
nov-piR-122228	169
nov-piR-122231	4
nov-piR-122295	1
nov-piR-122367	4
nov-piR-122370	13
nov-piR-122373	5
nov-piR-122400	4
nov-piR-122404	7
nov-piR-122410	85
nov-piR-122419	2395
nov-piR-12245	10
nov-piR-122451	11
nov-piR-122456	20
nov-piR-122476	4
nov-piR-122497	194
nov-piR-122588	5
nov-piR-122596	15
nov-piR-122617	77
nov-piR-122623	2
nov-piR-122658	14
nov-piR-12266	1
nov-piR-122673	1
nov-piR-122700	6
nov-piR-12273	324
nov-piR-12274	2
nov-piR-122748	4
nov-piR-122754	13
nov-piR-122795	2
nov-piR-122821	8
nov-piR-122824	4
nov-piR-122845	21
nov-piR-122859	6
nov-piR-12288	2
nov-piR-122965	26
nov-piR-122968	3
nov-piR-122979	2
nov-piR-122988	3
nov-piR-122989	31
nov-piR-123024	5
nov-piR-123055	68
nov-piR-123057	6
nov-piR-123062	5
nov-piR-12307	6
nov-piR-123099	8
nov-piR-123147	6
nov-piR-12324	3
nov-piR-123264	80
nov-piR-123320	1
nov-piR-123344	17
nov-piR-1234	6
nov-piR-123413	3
nov-piR-123417	2
nov-piR-123419	9
nov-piR-123425	3
nov-piR-123433	3
nov-piR-123475	2
nov-piR-123507	18
nov-piR-12352	27
nov-piR-123523	189
nov-piR-123539	3
nov-piR-123575	149
nov-piR-123578	29
nov-piR-123582	1
nov-piR-123588	1
nov-piR-12359	9
nov-piR-123602	5
nov-piR-123616	9
nov-piR-123629	84
nov-piR-123632	26
nov-piR-123636	1340
nov-piR-123646	4
nov-piR-123666	2
nov-piR-123678	2
nov-piR-123699	152
nov-piR-123708	41
nov-piR-123722	1
nov-piR-12373	24
nov-piR-123747	3
nov-piR-123759	4
nov-piR-123771	2
nov-piR-123786	14
nov-piR-123796	49
nov-piR-123823	5
nov-piR-123848	20
nov-piR-12385	3
nov-piR-123855	3
nov-piR-123884	2
nov-piR-123899	5
nov-piR-123925	4
nov-piR-123948	9
nov-piR-123954	23
nov-piR-123961	1
nov-piR-124037	2
nov-piR-124038	79085
nov-piR-124060	3
nov-piR-12408	147
nov-piR-124093	1
nov-piR-124153	14
nov-piR-124171	10
nov-piR-124175	2
nov-piR-124181	4
nov-piR-124201	7
nov-piR-124211	90
nov-piR-12425	54
nov-piR-124266	3
nov-piR-124288	6
nov-piR-124293	4
nov-piR-124301	2
nov-piR-124313	5
nov-piR-124325	58
nov-piR-124341	2
nov-piR-124357	1
nov-piR-124385	4
nov-piR-12444	252
nov-piR-124480	1
nov-piR-124563	6
nov-piR-124567	2
nov-piR-124643	5
nov-piR-12465	4
nov-piR-124668	6
nov-piR-124719	2
nov-piR-124811	16
nov-piR-124847	2
nov-piR-124930	4
nov-piR-124959	1
nov-piR-124960	2
nov-piR-124969	1
nov-piR-124995	1
nov-piR-125014	4
nov-piR-12507	1
nov-piR-125072	49
nov-piR-125102	12
nov-piR-125144	12
nov-piR-125161	6
nov-piR-125181	9
nov-piR-125199	4
nov-piR-125212	2
nov-piR-125245	85
nov-piR-125269	3
nov-piR-125296	17
nov-piR-125298	72
nov-piR-125324	1060
nov-piR-125330	10
nov-piR-125409	1048
nov-piR-125418	5
nov-piR-125423	140
nov-piR-125434	1
nov-piR-125451	86
nov-piR-125477	5
nov-piR-125500	78
nov-piR-125527	1
nov-piR-125535	2
nov-piR-125571	2
nov-piR-12558	2
nov-piR-1256	163
nov-piR-125606	6
nov-piR-125676	4
nov-piR-125705	2
nov-piR-125778	2
nov-piR-125792	1
nov-piR-125802	1
nov-piR-125815	1
nov-piR-125844	1
nov-piR-125893	6
nov-piR-12590	10
nov-piR-125976	1
nov-piR-126015	3
nov-piR-126077	10
nov-piR-126124	14
nov-piR-126147	15
nov-piR-126153	9
nov-piR-12616	1
nov-piR-126187	4
nov-piR-126202	1
nov-piR-126206	7
nov-piR-126243	3
nov-piR-126293	3
nov-piR-126299	5
nov-piR-126357	6
nov-piR-126359	54
nov-piR-126371	3
nov-piR-126381	21
nov-piR-126429	4
nov-piR-126430	4
nov-piR-126456	1
nov-piR-126479	5
nov-piR-126498	1
nov-piR-12650	226
nov-piR-12651	11
nov-piR-126515	15
nov-piR-126548	2
nov-piR-126555	12
nov-piR-126572	5
nov-piR-126599	2
nov-piR-12660	1
nov-piR-12662	1
nov-piR-126659	33
nov-piR-126681	2
nov-piR-126697	12
nov-piR-126707	1
nov-piR-126734	19
nov-piR-126737	32
nov-piR-126744	82
nov-piR-126769	79
nov-piR-126770	411
nov-piR-126892	24
nov-piR-126895	85
nov-piR-126900	4
nov-piR-126928	15
nov-piR-126955	1
nov-piR-127064	2
nov-piR-127096	10
nov-piR-127104	8
nov-piR-127140	1
nov-piR-127207	4
nov-piR-127214	1
nov-piR-127271	2
nov-piR-127297	2
nov-piR-127311	3
nov-piR-127351	2
nov-piR-127396	4
nov-piR-127436	6
nov-piR-127487	1
nov-piR-127502	5
nov-piR-127507	7
nov-piR-127516	6
nov-piR-12752	53
nov-piR-127529	2
nov-piR-127537	4
nov-piR-127574	1
nov-piR-127639	13
nov-piR-127648	8
nov-piR-127653	8
nov-piR-127671	5
nov-piR-127698	4
nov-piR-127710	2
nov-piR-127719	4
nov-piR-127818	4
nov-piR-127859	6
nov-piR-127867	3
nov-piR-127873	1
nov-piR-127905	16
nov-piR-127935	4
nov-piR-127953	1
nov-piR-127955	5
nov-piR-127985	12
nov-piR-128005	4
nov-piR-128025	3
nov-piR-128054	98
nov-piR-128105	2
nov-piR-12813	3
nov-piR-128183	3
nov-piR-128191	3
nov-piR-128206	6
nov-piR-128215	10
nov-piR-128217	2
nov-piR-128227	4
nov-piR-128228	10
nov-piR-128246	3
nov-piR-128263	6
nov-piR-128265	4
nov-piR-128270	17
nov-piR-128283	23
nov-piR-128313	15
nov-piR-128325	2
nov-piR-128407	2
nov-piR-128411	1
nov-piR-128482	6
nov-piR-12849	73
nov-piR-1285	8
nov-piR-128514	3
nov-piR-128527	1
nov-piR-128549	28
nov-piR-128604	1
nov-piR-128633	1
nov-piR-128693	1
nov-piR-128709	2
nov-piR-12874	73
nov-piR-128744	27
nov-piR-1288	3
nov-piR-128823	28
nov-piR-12889	1
nov-piR-128912	12
nov-piR-128977	3
nov-piR-129020	1
nov-piR-129043	2
nov-piR-129109	1
nov-piR-129158	387
nov-piR-129161	11
nov-piR-129167	4
nov-piR-129274	3
nov-piR-129288	2
nov-piR-129324	3
nov-piR-129358	2
nov-piR-12936	2
nov-piR-129385	1
nov-piR-129409	34
nov-piR-129415	2
nov-piR-129442	1
nov-piR-129453	2
nov-piR-129492	6
nov-piR-129497	1
nov-piR-129510	5
nov-piR-129567	2
nov-piR-129569	3
nov-piR-129570	2
nov-piR-129593	1
nov-piR-129604	17
nov-piR-129606	6
nov-piR-129618	3
nov-piR-12963	4
nov-piR-129642	1
nov-piR-129647	18
nov-piR-129669	4
nov-piR-129709	2
nov-piR-129719	7
nov-piR-129722	1
nov-piR-129734	3
nov-piR-129765	10
nov-piR-129828	5
nov-piR-129830	332
nov-piR-129839	72
nov-piR-129853	3
nov-piR-129873	6
nov-piR-129876	2
nov-piR-129882	2
nov-piR-129890	14
nov-piR-129904	4
nov-piR-129917	15
nov-piR-129925	5
nov-piR-129943	2
nov-piR-130057	6
nov-piR-130083	16
nov-piR-130099	10
nov-piR-130102	6
nov-piR-130103	2
nov-piR-130146	6
nov-piR-13020	6
nov-piR-130218	33
nov-piR-130228	2
nov-piR-130260	4
nov-piR-130275	24
nov-piR-130288	87
nov-piR-130336	7
nov-piR-130343	26
nov-piR-130351	74
nov-piR-130352	3
nov-piR-130386	11
nov-piR-130398	5
nov-piR-130439	25
nov-piR-130445	2
nov-piR-130485	3
nov-piR-130514	5
nov-piR-130543	25
nov-piR-130589	6
nov-piR-130597	94
nov-piR-13061	1
nov-piR-130614	8
nov-piR-130617	2
nov-piR-130619	6
nov-piR-130625	3
nov-piR-130628	1
nov-piR-130693	1
nov-piR-130711	1
nov-piR-13072	2
nov-piR-130738	3
nov-piR-130745	4
nov-piR-130768	6
nov-piR-130769	8
nov-piR-130781	3
nov-piR-130786	517
nov-piR-130838	7
nov-piR-1309	1
nov-piR-130955	4
nov-piR-130963	5
nov-piR-130981	26
nov-piR-130983	5
nov-piR-1310	20
nov-piR-131014	25
nov-piR-131018	12
nov-piR-13103	5
nov-piR-13107	5
nov-piR-131070	6
nov-piR-131090	15
nov-piR-131124	14
nov-piR-131137	25
nov-piR-131155	4
nov-piR-131162	2
nov-piR-131196	26
nov-piR-131203	25
nov-piR-131217	5
nov-piR-131246	1
nov-piR-131250	162
nov-piR-131266	6
nov-piR-131294	2
nov-piR-13139	2
nov-piR-131412	8
nov-piR-131437	4
nov-piR-131464	2
nov-piR-131468	1
nov-piR-131481	7
nov-piR-131491	2
nov-piR-131523	1
nov-piR-131524	1
nov-piR-131540	1
nov-piR-131584	7
nov-piR-131606	10
nov-piR-131694	5
nov-piR-131711	2
nov-piR-131745	5
nov-piR-131790	16
nov-piR-131801	4
nov-piR-13186	13
nov-piR-131877	4
nov-piR-131983	4
nov-piR-13200	4
nov-piR-132011	1
nov-piR-13202	9
nov-piR-132024	14
nov-piR-132028	4
nov-piR-132045	47
nov-piR-132064	20
nov-piR-132067	2
nov-piR-132071	8
nov-piR-132079	2
nov-piR-132090	2
nov-piR-132096	5
nov-piR-132102	2
nov-piR-132119	2
nov-piR-13214	131
nov-piR-132195	1
nov-piR-132242	1
nov-piR-132244	5
nov-piR-13226	9
nov-piR-132266	138
nov-piR-132267	3
nov-piR-132299	4
nov-piR-132306	3
nov-piR-132344	4
nov-piR-132414	2
nov-piR-132476	28
nov-piR-132478	13
nov-piR-132492	1
nov-piR-132500	4
nov-piR-132563	1
nov-piR-13257	4
nov-piR-132589	6
nov-piR-13259	7
nov-piR-132624	1
nov-piR-132652	97
nov-piR-132727	1
nov-piR-132743	2
nov-piR-132760	1
nov-piR-132801	9
nov-piR-132808	2
nov-piR-132838	2
nov-piR-13290	9
nov-piR-132908	5
nov-piR-132920	24
nov-piR-13297	2
nov-piR-132976	4
nov-piR-132991	6
nov-piR-132993	7
nov-piR-133010	4
nov-piR-133029	4
nov-piR-133076	1
nov-piR-133108	16
nov-piR-133144	1
nov-piR-133145	1
nov-piR-133149	17
nov-piR-133193	124
nov-piR-13321	3
nov-piR-133225	1
nov-piR-13327	2
nov-piR-133352	11
nov-piR-133362	1
nov-piR-133394	10
nov-piR-133425	1
nov-piR-133429	6
nov-piR-133437	1194
nov-piR-13346	66
nov-piR-133482	8
nov-piR-133501	1
nov-piR-13357	3
nov-piR-133574	30
nov-piR-133649	32
nov-piR-133678	11
nov-piR-133682	3
nov-piR-133692	15
nov-piR-133695	35
nov-piR-133699	1
nov-piR-133710	3
nov-piR-133745	6
nov-piR-133771	5
nov-piR-13381	5
nov-piR-133825	2
nov-piR-133828	1
nov-piR-133835	5
nov-piR-13384	9
nov-piR-133849	152
nov-piR-133870	7
nov-piR-133873	10
nov-piR-133877	5
nov-piR-133920	11
nov-piR-133947	20
nov-piR-133956	7
nov-piR-133975	47
nov-piR-133990	4
nov-piR-134006	2
nov-piR-134021	7
nov-piR-13405	33
nov-piR-134078	9
nov-piR-134096	3
nov-piR-13411	9
nov-piR-134167	4
nov-piR-134196	74
nov-piR-134207	5
nov-piR-134215	59
nov-piR-134244	8
nov-piR-13428	21
nov-piR-134311	28
nov-piR-134339	31
nov-piR-134371	4
nov-piR-134467	3
nov-piR-134481	3
nov-piR-134547	1
nov-piR-134574	10
nov-piR-134584	2
nov-piR-134657	2
nov-piR-134661	2
nov-piR-134672	955
nov-piR-134700	1
nov-piR-134709	2
nov-piR-134724	2
nov-piR-134732	1
nov-piR-134737	8
nov-piR-134762	29
nov-piR-134766	3
nov-piR-134867	3
nov-piR-134882	2
nov-piR-134913	16
nov-piR-134915	1
nov-piR-134938	16
nov-piR-134959	1
nov-piR-134968	4
nov-piR-134976	1
nov-piR-134983	2
nov-piR-134994	7
nov-piR-135150	1
nov-piR-135168	28
nov-piR-13518	24
nov-piR-135189	33
nov-piR-135233	1
nov-piR-135248	1
nov-piR-135262	4
nov-piR-135292	4
nov-piR-135299	3
nov-piR-135358	3
nov-piR-135395	1
nov-piR-135417	9
nov-piR-135421	1
nov-piR-135431	7
nov-piR-135442	1
nov-piR-135445	3
nov-piR-135471	1
nov-piR-135519	34
nov-piR-135524	1
nov-piR-135540	5
nov-piR-135545	3
nov-piR-135566	1
nov-piR-135587	4
nov-piR-135602	5
nov-piR-135633	66
nov-piR-135656	10
nov-piR-135665	58
nov-piR-135768	5
nov-piR-135916	1
nov-piR-135925	2681
nov-piR-135945	2
nov-piR-135946	6
nov-piR-135953	1
nov-piR-135969	65
nov-piR-135991	6
nov-piR-136007	5
nov-piR-136047	2
nov-piR-136052	3
nov-piR-136053	1
nov-piR-136060	2
nov-piR-136071	3
nov-piR-136089	17
nov-piR-136098	9
nov-piR-136109	9
nov-piR-136121	1
nov-piR-136123	2
nov-piR-136138	4
nov-piR-136141	14
nov-piR-13618	15
nov-piR-136241	3
nov-piR-136263	8
nov-piR-136276	1
nov-piR-13628	2
nov-piR-136309	4
nov-piR-136326	3
nov-piR-136328	18
nov-piR-136336	17
nov-piR-136345	1
nov-piR-136386	50
nov-piR-136427	1
nov-piR-136443	2
nov-piR-136456	2
nov-piR-136459	1
nov-piR-136489	2
nov-piR-136502	2
nov-piR-136617	86
nov-piR-136628	7
nov-piR-136662	3
nov-piR-136670	17
nov-piR-136692	4
nov-piR-136715	11
nov-piR-136727	6
nov-piR-136770	4
nov-piR-1368	3
nov-piR-136820	7
nov-piR-136866	11
nov-piR-136890	10
nov-piR-136921	12
nov-piR-136933	21
nov-piR-136937	4
nov-piR-13695	21
nov-piR-136979	164
nov-piR-1370	4
nov-piR-137087	9
nov-piR-137098	1
nov-piR-137107	1829
nov-piR-137230	1088
nov-piR-137272	2
nov-piR-137295	9
nov-piR-13732	3
nov-piR-137332	3
nov-piR-137404	6
nov-piR-137421	3
nov-piR-137431	35
nov-piR-137433	1
nov-piR-137444	14
nov-piR-137589	2
nov-piR-137634	4
nov-piR-13765	2766
nov-piR-137681	3
nov-piR-137685	2
nov-piR-137737	6
nov-piR-137754	5
nov-piR-137763	1
nov-piR-137787	1
nov-piR-137797	87
nov-piR-137967	3
nov-piR-137987	6
nov-piR-13800	5
nov-piR-138030	10
nov-piR-138055	215
nov-piR-138070	3
nov-piR-138079	2
nov-piR-138080	6
nov-piR-138088	1
nov-piR-138104	2
nov-piR-138106	3
nov-piR-138143	1
nov-piR-138196	6
nov-piR-138231	1
nov-piR-138276	4
nov-piR-138290	3
nov-piR-138293	7
nov-piR-138310	6
nov-piR-138338	142
nov-piR-138352	16
nov-piR-138353	1
nov-piR-138354	5
nov-piR-13844	2
nov-piR-13851	2
nov-piR-138525	2
nov-piR-138536	10
nov-piR-138545	3
nov-piR-138560	9
nov-piR-138594	1
nov-piR-138601	10
nov-piR-138635	2
nov-piR-138659	1
nov-piR-138713	6
nov-piR-13872	5
nov-piR-138740	20
nov-piR-138758	3
nov-piR-13878	25
nov-piR-13879	1
nov-piR-138802	28
nov-piR-138809	4
nov-piR-138815	1
nov-piR-138941	28
nov-piR-138958	2
nov-piR-138963	2
nov-piR-138971	5
nov-piR-139068	12
nov-piR-139085	658
nov-piR-139087	5
nov-piR-139111	2
nov-piR-139112	4
nov-piR-139118	4
nov-piR-139120	4
nov-piR-139126	76
nov-piR-139153	3
nov-piR-139180	2
nov-piR-13921	3
nov-piR-139219	5
nov-piR-139234	26
nov-piR-139317	172
nov-piR-139320	1
nov-piR-139333	6
nov-piR-139353	4
nov-piR-139407	6
nov-piR-139420	11
nov-piR-139489	7
nov-piR-139509	1
nov-piR-139524	358
nov-piR-13958	3
nov-piR-139594	244
nov-piR-139617	6
nov-piR-139637	2
nov-piR-139665	2
nov-piR-139705	18
nov-piR-139709	2
nov-piR-139743	4
nov-piR-139746	3
nov-piR-139769	2
nov-piR-139820	6
nov-piR-13985	3
nov-piR-139878	372
nov-piR-139900	2
nov-piR-139909	2
nov-piR-139933	1
nov-piR-139972	1
nov-piR-140025	125
nov-piR-140047	7
nov-piR-140054	14
nov-piR-14006	12
nov-piR-140076	6
nov-piR-14012	6
nov-piR-140155	1
nov-piR-140158	9
nov-piR-140176	1
nov-piR-140276	2
nov-piR-140311	3
nov-piR-14037	4
nov-piR-140384	206
nov-piR-140402	20
nov-piR-140413	1
nov-piR-140441	2
nov-piR-140487	21
nov-piR-140540	1
nov-piR-14056	4
nov-piR-140578	10
nov-piR-140581	2
nov-piR-140612	7
nov-piR-140618	1
nov-piR-140711	28
nov-piR-140723	2
nov-piR-140766	2
nov-piR-140767	46
nov-piR-140795	2
nov-piR-140801	2
nov-piR-140840	13
nov-piR-140849	2
nov-piR-140891	3
nov-piR-140904	2
nov-piR-140981	14
nov-piR-140990	2
nov-piR-141038	9
nov-piR-141103	1
nov-piR-141106	1
nov-piR-141120	7
nov-piR-141135	151
nov-piR-141174	13
nov-piR-141215	2
nov-piR-141236	3
nov-piR-141276	5
nov-piR-141364	33
nov-piR-141387	1
nov-piR-141403	2
nov-piR-141431	2
nov-piR-141441	1
nov-piR-141445	4
nov-piR-14146	15
nov-piR-141473	15
nov-piR-141482	3
nov-piR-141488	113
nov-piR-141494	10
nov-piR-141562	59
nov-piR-141593	2
nov-piR-141612	6
nov-piR-141654	2
nov-piR-141664	1278
nov-piR-141700	1
nov-piR-141704	5
nov-piR-141711	2
nov-piR-141713	19
nov-piR-141782	1
nov-piR-141809	4
nov-piR-141852	1
nov-piR-141877	15
nov-piR-141896	1
nov-piR-141916	4
nov-piR-141932	11
nov-piR-141933	4
nov-piR-141965	5
nov-piR-142025	76
nov-piR-14206	166
nov-piR-142088	12
nov-piR-142099	3
nov-piR-142131	1
nov-piR-142185	9
nov-piR-142190	6305
nov-piR-142222	3
nov-piR-142240	4
nov-piR-142281	2
nov-piR-142321	20
nov-piR-142322	1
nov-piR-142330	3
nov-piR-142339	382
nov-piR-142353	2
nov-piR-142368	2
nov-piR-142382	1
nov-piR-142498	7
nov-piR-142526	3
nov-piR-14253	9
nov-piR-142530	2
nov-piR-142541	22
nov-piR-142559	112
nov-piR-142566	5
nov-piR-142588	2
nov-piR-142727	77
nov-piR-142731	3
nov-piR-142781	20
nov-piR-142803	12
nov-piR-142808	6
nov-piR-142859	4
nov-piR-142941	5
nov-piR-142951	5
nov-piR-142976	4
nov-piR-143010	21
nov-piR-143039	2
nov-piR-143053	11
nov-piR-143093	12
nov-piR-143111	8
nov-piR-143117	3
nov-piR-143129	13
nov-piR-14315	4
nov-piR-143156	41
nov-piR-143167	3
nov-piR-143168	2
nov-piR-143175	266
nov-piR-143184	8
nov-piR-143229	6
nov-piR-143271	3
nov-piR-14328	5
nov-piR-143308	2
nov-piR-14331	1
nov-piR-143328	11
nov-piR-143409	4
nov-piR-143429	3
nov-piR-143494	6
nov-piR-143529	10
nov-piR-143533	21
nov-piR-143537	4
nov-piR-14354	3
nov-piR-143558	9
nov-piR-143589	2
nov-piR-14365	2
nov-piR-143656	5
nov-piR-143687	2
nov-piR-143691	3
nov-piR-143699	2
nov-piR-14370	3
nov-piR-143739	29
nov-piR-143769	1
nov-piR-14379	6
nov-piR-143800	4
nov-piR-143846	4
nov-piR-143857	76
nov-piR-143860	4
nov-piR-143889	5
nov-piR-143896	4
nov-piR-143909	6
nov-piR-143963	601
nov-piR-143975	13
nov-piR-143995	2
nov-piR-143997	50
nov-piR-144002	35
nov-piR-144017	4
nov-piR-144018	19
nov-piR-144061	7
nov-piR-144111	5
nov-piR-144181	11
nov-piR-144236	24
nov-piR-144239	5
nov-piR-144241	3
nov-piR-144261	97
nov-piR-144294	4
nov-piR-144295	21
nov-piR-144319	53
nov-piR-144346	1
nov-piR-144392	8
nov-piR-144414	2
nov-piR-144425	21
nov-piR-14444	4
nov-piR-144461	10
nov-piR-144492	5
nov-piR-14454	2
nov-piR-144573	1
nov-piR-144601	2
nov-piR-144606	75
nov-piR-144622	140
nov-piR-144645	19
nov-piR-144676	2
nov-piR-144695	21
nov-piR-14475	7
nov-piR-144828	7
nov-piR-144841	1
nov-piR-144845	22
nov-piR-144857	3
nov-piR-144862	13
nov-piR-144884	1157
nov-piR-144888	3
nov-piR-144890	5
nov-piR-144927	9
nov-piR-144934	4
nov-piR-145013	6
nov-piR-145032	12
nov-piR-145076	1
nov-piR-145105	9
nov-piR-145119	3
nov-piR-145155	9
nov-piR-145160	2
nov-piR-145242	32
nov-piR-145246	10
nov-piR-145281	1
nov-piR-145298	144
nov-piR-145325	1
nov-piR-14534	11
nov-piR-145362	4
nov-piR-145381	7
nov-piR-14539	7
nov-piR-145414	4
nov-piR-145419	2
nov-piR-14545	7
nov-piR-145515	13
nov-piR-145530	12
nov-piR-145531	3
nov-piR-145585	72
nov-piR-145615	1
nov-piR-14562	1
nov-piR-145681	21
nov-piR-145706	2
nov-piR-145730	7
nov-piR-14580	1
nov-piR-145812	10
nov-piR-145876	1
nov-piR-145894	1
nov-piR-145922	3
nov-piR-145938	11
nov-piR-145966	3
nov-piR-145984	3
nov-piR-145989	2
nov-piR-146071	20
nov-piR-146095	4
nov-piR-146129	3
nov-piR-146146	4
nov-piR-146159	3
nov-piR-146168	8
nov-piR-146190	16
nov-piR-146193	36
nov-piR-14620	10
nov-piR-146208	6
nov-piR-146242	3
nov-piR-146268	5
nov-piR-146275	17
nov-piR-146312	3
nov-piR-146324	109
nov-piR-146329	1
nov-piR-146336	5
nov-piR-146343	1
nov-piR-146360	9
nov-piR-146386	8
nov-piR-146394	9
nov-piR-146403	2
nov-piR-146445	2
nov-piR-146462	6
nov-piR-146537	2
nov-piR-14655	4
nov-piR-146553	14
nov-piR-146594	7
nov-piR-146615	2
nov-piR-146670	1
nov-piR-146684	2
nov-piR-146686	5
nov-piR-146701	3
nov-piR-146702	87
nov-piR-146714	4
nov-piR-146734	2
nov-piR-146763	5
nov-piR-146770	13
nov-piR-146800	4
nov-piR-146840	4
nov-piR-146850	1
nov-piR-146877	1
nov-piR-146901	26
nov-piR-146917	4
nov-piR-146923	3
nov-piR-146988	15
nov-piR-1470	3
nov-piR-147006	5
nov-piR-147013	7
nov-piR-147034	4
nov-piR-147061	8
nov-piR-147090	1
nov-piR-147124	2
nov-piR-147147	3
nov-piR-147165	5
nov-piR-147210	3
nov-piR-147219	57
nov-piR-147238	21
nov-piR-14727	5
nov-piR-147313	116
nov-piR-147334	3
nov-piR-147353	11
nov-piR-147414	7
nov-piR-147420	1
nov-piR-147431	46
nov-piR-147537	4
nov-piR-147595	2
nov-piR-14760	3
nov-piR-147602	1
nov-piR-147625	20
nov-piR-147638	15
nov-piR-14765	11
nov-piR-147680	4
nov-piR-14770	26
nov-piR-147714	3
nov-piR-147741	26
nov-piR-147742	2
nov-piR-147765	13
nov-piR-147807	1
nov-piR-147809	10
nov-piR-147812	2
nov-piR-147876	3
nov-piR-147882	10
nov-piR-147898	9
nov-piR-147926	10
nov-piR-147934	1
nov-piR-147950	2
nov-piR-147952	5
nov-piR-147963	3
nov-piR-147981	3
nov-piR-147987	4
nov-piR-14804	18
nov-piR-148088	6
nov-piR-148107	4
nov-piR-148119	5
[truncated: 9,589 more rows]
