# Supplementary material for: Identification and application of piwi-interacting RNAs from seminal plasma exosomes in Cynoglossus semilaevis
Source: BMC Genomics. 2020 Apr 15;21:302. doi: 10.1186/s12864-020-6660-7 (PMC7158113; doi:10.1186/s12864-020-6660-7)
Supplement: Supplementary file 4 — Additional file 4. List of 26,135 differentially expressed piRNAs identified according to the criteria detailed in the methods section in the males and pseudomales. [file 12864_2020_6660_MOESM4_ESM.xls]

piRNA_id	Sample_ZW.counts	Sample_ZW.TPM	Sample_ZZ.counts	Sample_ZZ.TPM	foldChange(ZZ/ZW)	log2FoldChange	pval	padj	up_down	expression_Sample_ZZ	expression_Sample_ZW	Sequence	Length
nov-piR-10003	0	0.001	12	0.789820166	789.8201658	9.625380393	6.89E-05	0.000706898	Up	0	0.789820166	TCCCCGATTAGCGTCAACTGGTCACCC	27
nov-piR-100038	39	2.299276547	14	0.92145686	0.400759474	-1.319191468	0.005245659	0.02921352	Down	2.299276547	0.92145686	TCTGTCCTGGGCTGCCCGTTGGA	23
nov-piR-100126	14	0.825381325	0	0.001	0.001211561	-9.688916986	0.000230901	0.002099867	Down	0.825381325	0	AGAGGAGATATATGGATGCAGC	22
nov-piR-100143	13	0.766425516	30	1.974550415	2.576310906	1.365306706	0.001348739	0.009984038	Up	0.766425516	1.974550415	TCAAGTGATGACCAAGTGAGCT	22
nov-piR-100282	0	0.001	4	0.263273389	263.2733886	8.040417893	0.038415043	0.1327589	Up	0	0.263273389	TCAGGTAGGCTGTGGCGTTGCAACGA	26
nov-piR-100329	0	0.001	4	0.263273389	263.2733886	8.040417893	0.038415043	0.1327589	Up	0	0.263273389	TGCACTGGGACGCTGAAAAAGGC	23
nov-piR-100330	44	2.594055592	10	0.658183472	0.253727589	-1.978647695	4.44E-05	0.000485767	Down	2.594055592	0.658183472	TGCTTTGCCGGCACGGGGAACACAGG	26
nov-piR-100363	1	0.058955809	13	0.855638513	14.5132181	3.859295547	0.000270228	0.002445183	Up	0.058955809	0.855638513	TTTAAACACACACCCGGGAAG	21
nov-piR-100420	0	0.001	6	0.394910083	394.9100829	8.625380393	0.007904781	0.04013878	Up	0	0.394910083	ACCCTGAAGGTTCAGAGGACTGGA	24
nov-piR-100522	0	0.001	13	0.855638513	855.638513	9.740857611	3.12E-05	0.000350791	Up	0	0.855638513	TCAGAAATATCAAGGACATAAACACT	26
nov-piR-10059	0	0.001	4	0.263273389	263.2733886	8.040417893	0.038415043	0.1327589	Up	0	0.263273389	AGTTGCACCACAGACTGTCCAGGAGT	26
nov-piR-100688	946	55.77219523	364	23.95787836	0.429566709	-1.219045904	5.44E-39	3.36E-37	Down	55.77219523	23.95787836	TGTAAACCGGATTACCTTGACT	22
nov-piR-100705	14	0.825381325	0	0.001	0.001211561	-9.688916986	0.000230901	0.002099867	Down	0.825381325	0	TTTGTATCTTGGCTCCAGCGA	21
nov-piR-100726	8	0.471646471	0	0.001	0.002120232	-8.881562064	0.00867896	0.04215685	Down	0.471646471	0	ACCAGAACAAGGGGCTCCAGGA	22
nov-piR-100773	0	0.001	23	1.513821985	1513.821985	10.56397985	1.15E-08	2.17E-07	Up	0	1.513821985	CATTCTGTCAGGCCCTTGGAGC	22
nov-piR-100819	0	0.001	5	0.329091736	329.0917358	8.362345987	0.017425915	0.07204973	Up	0	0.329091736	AGGAGGTGCTGGTGGAGCTGGCC	23
nov-piR-100850	6	0.353734853	0	0.001	0.002826976	-8.466524564	0.029072442	0.113087	Down	0.353734853	0	CCAGGAAACAGTGGACATTCTCAAACC	27
nov-piR-100877	0	0.001	12	0.789820166	789.8201658	9.625380393	6.89E-05	0.000706898	Up	0	0.789820166	CCTCACTCGTGAACAAGACCC	21
nov-piR-100897	28	1.650762649	0	0.001	0.000605781	-10.68891699	4.88E-08	8.63E-07	Down	1.650762649	0	ACAGAATGCTCTCTGCACAAAC	22
nov-piR-100905	0	0.001	8	0.526546777	526.5467772	9.040417893	0.001626591	0.01089436	Up	0	0.526546777	TCCGAACAACACGATCTTTGG	21
nov-piR-100957	0	0.001	18	1.184730249	1184.730249	10.21034289	6.00E-07	9.12E-06	Up	0	1.184730249	TGCGTTGAGAGACCAGTTTACCAGATC	27
nov-piR-101068	0	0.001	5	0.329091736	329.0917358	8.362345987	0.017425915	0.07204973	Up	0	0.329091736	AATTCACTGACGGGCATTTCC	21
nov-piR-101124	19	1.120160369	1	0.065818347	0.058757968	-4.089071685	0.000113247	0.001149199	Down	1.120160369	0.065818347	ACGGCCATACCACCCTGAACACGCCCGATC	30
nov-piR-101146	26	1.532851032	74	4.870557689	3.177450117	1.667869476	6.98E-09	1.35E-07	Up	1.532851032	4.870557689	TCTGACTGACTGACTGACTGACTGACT	27
nov-piR-101265	0	0.001	11	0.724001819	724.0018187	9.499849511	0.000151831	0.001434544	Up	0	0.724001819	TGCTCAACATTCGCTCGCTGACAGA	25
nov-piR-101355	1	0.058955809	10	0.658183472	11.16401392	3.480783924	0.00234636	0.01552185	Up	0.058955809	0.658183472	TAAGTGTGGCTAAAGATGAGGA	22
nov-piR-10146	0	0.001	5	0.329091736	329.0917358	8.362345987	0.017425915	0.07204973	Up	0	0.329091736	CGACTGGCACTTCGGCAAAGG	21
nov-piR-101485	0	0.001	7	0.46072843	460.7284301	8.847772815	0.003585784	0.02112991	Up	0	0.46072843	AGACGACGTGACCGAGGCTCCAAAGGAAA	29
nov-piR-101520	0	0.001	8	0.526546777	526.5467772	9.040417893	0.001626591	0.01089436	Up	0	0.526546777	AAGCTGTATGATTCCAATGAAAAATATGT	29
nov-piR-101523	19	1.120160369	0	0.001	0.000892729	-10.12948958	1.12E-05	0.000139862	Down	1.120160369	0	TGTGTGGAGATTGAGAACCGGA	22
nov-piR-101601	0	0.001	15	0.987275207	987.2752073	9.947308488	6.43E-06	8.22E-05	Up	0	0.987275207	CGAGATGTAAATGTTGGACAC	21
nov-piR-101653	21	1.238071987	7	0.46072843	0.372133797	-1.426106672	0.031248307	0.1214223	Down	1.238071987	0.46072843	GTACGTGATGACAAGCTCTGTATGAAATTGTT	32
nov-piR-101821	21	1.238071987	6	0.394910083	0.318971826	-1.648499093	0.015540922	0.07199034	Down	1.238071987	0.394910083	AAGTGGCTGTGGACCGGGACC	21
nov-piR-101927	9	0.53060228	0	0.001	0.001884651	-9.051487065	0.004741991	0.02656133	Down	0.53060228	0	GCAGTGAGAGCTCAGCCGGAGTGGA	25
nov-piR-101934	13	0.766425516	26	1.711277026	2.232802785	1.158855829	0.007871465	0.04013878	Up	0.766425516	1.711277026	TGGATATGATGAAACACCCAGCTCACTGACATAAAAT	37
nov-piR-101997	0	0.001	5	0.329091736	329.0917358	8.362345987	0.017425915	0.07204973	Up	0	0.329091736	AAACGCTGTGATCGTGGCTAAATCTCCGGC	30
nov-piR-102008	0	0.001	23	1.513821985	1513.821985	10.56397985	1.15E-08	2.17E-07	Up	0	1.513821985	CAGAAAGACAGGAGATCCCGGGA	23
nov-piR-102031	2	0.117911618	28	1.84291372	15.62961949	3.966210751	3.25E-08	5.85E-07	Up	0.117911618	1.84291372	GCACAATTTTTAATCCCGGGATTTGTGGAGGACTT	35
nov-piR-102087	14	0.825381325	0	0.001	0.001211561	-9.688916986	0.000230901	0.002099867	Down	0.825381325	0	CGGTCACTGTGGTCGGTCACT	21
nov-piR-102159	17	1.002248751	5	0.329091736	0.328353351	-1.606678917	0.034272376	0.1324123	Down	1.002248751	0.329091736	GACCAGAGTCTGGACCAGAGT	21
nov-piR-102181	0	0.001	8	0.526546777	526.5467772	9.040417893	0.001626591	0.01089436	Up	0	0.526546777	ACACCAATAAGGCAACAGGACCTGAT	26
nov-piR-10221	9	0.53060228	38	2.501097192	4.713694768	2.236858341	7.26E-07	1.10E-05	Up	0.53060228	2.501097192	TTGGCAACTGAAGCTCGGTCGGT	23
nov-piR-102225	0	0.001	5	0.329091736	329.0917358	8.362345987	0.017425915	0.07204973	Up	0	0.329091736	GCAAGACCGAGATGGAGATGGTGAAAATTCTGAAAGAGA	39
nov-piR-102232	44	2.594055592	16	1.053093554	0.405964143	-1.30057579	0.003333756	0.021001	Down	2.594055592	1.053093554	TGAGCGGGCAAGGAGGGATGTGAATC	26
nov-piR-102254	13	0.766425516	0	0.001	0.001304758	-9.582001782	0.000422603	0.003508181	Down	0.766425516	0	AAAACACATCCTGACATGTAGTTCT	25
nov-piR-102270	0	0.001	13	0.855638513	855.638513	9.740857611	3.12E-05	0.000350791	Up	0	0.855638513	CATGAACACTGCCGTAGATACT	22
nov-piR-10232	0	0.001	4	0.263273389	263.2733886	8.040417893	0.038415043	0.1327589	Up	0	0.263273389	TAAAATAAGCTGGCGAGAGAT	21
nov-piR-102365	7	0.412690662	34	2.237823803	5.422521049	2.438963748	8.97E-07	1.36E-05	Up	0.412690662	2.237823803	CTGAGCAGGGTGACTTAAGTG	21
nov-piR-10244	0	0.001	25	1.645458679	1645.458679	10.68427408	2.37E-09	4.73E-08	Up	0	1.645458679	ACCCGCCCGTCCCTGTCCTCAG	22
nov-piR-102496	0	0.001	17	1.118911902	1118.911902	10.12788073	1.32E-06	1.92E-05	Up	0	1.118911902	CTTTGCCAGACACGGGATTCCTCAAG	26
nov-piR-102577	13	0.766425516	24	1.579640332	2.061048724	1.043378611	0.01792469	0.07407202	Up	0.766425516	1.579640332	TCTTGGCGAAAAGAATTGCTGTCC	24
nov-piR-102593	0	0.001	16	1.053093554	1053.093554	10.04041789	2.92E-06	4.02E-05	Up	0	1.053093554	CACCGAGACATGGCTGGACGACA	23
nov-piR-102604	16	0.943292943	32	2.106187109	2.232802785	1.158855829	0.003152162	0.01987474	Up	0.943292943	2.106187109	TCCTCCTCTCTGAGCTCCTCCTCTCTGTG	29
nov-piR-102703	0	0.001	6	0.394910083	394.9100829	8.625380393	0.007904781	0.04013878	Up	0	0.394910083	TCATTTAATCGCCAGCTAGCCAC	23
nov-piR-102718	7	0.412690662	0	0.001	0.002423122	-8.688916986	0.015884538	0.07199034	Down	0.412690662	0	GGATGATGACGGGCTGCCAGTT	22
nov-piR-102724	0	0.001	5	0.329091736	329.0917358	8.362345987	0.017425915	0.07204973	Up	0	0.329091736	CCGAAGCCAAGCCGATCTCATGTGCCTGTT	30
nov-piR-102822	1	0.058955809	46	3.027643969	51.35446405	5.682417785	3.91E-15	1.18E-13	Up	0.058955809	3.027643969	CTCCAGAGTAGAAAAGGGTCCAGCC	25
nov-piR-102864	0	0.001	5	0.329091736	329.0917358	8.362345987	0.017425915	0.07204973	Up	0	0.329091736	GAATGAGGAGCTGAAGTCGGAGATC	25
nov-piR-102886	0	0.001	18	1.184730249	1184.730249	10.21034289	6.00E-07	9.12E-06	Up	0	1.184730249	CGAGAAAATTCTTGAGAAACTTTGATGTCC	30
nov-piR-102893	7	0.412690662	0	0.001	0.002423122	-8.688916986	0.015884538	0.07199034	Down	0.412690662	0	TTTGCCTGTAATGTCCAACAT	21
nov-piR-102913	0	0.001	4	0.263273389	263.2733886	8.040417893	0.038415043	0.1327589	Up	0	0.263273389	GACCAGAATGAATGAAGCGAACTC	24
nov-piR-102926	19	1.120160369	50	3.290917358	2.937898401	1.554784505	5.74E-06	7.70E-05	Up	1.120160369	3.290917358	CCTGGCAGGGGAGATACCATGATCAAGAAGGTGGT	35
nov-piR-10299	91	5.364978611	40	2.632733886	0.490725887	-1.027010716	0.000578382	0.004767794	Down	5.364978611	2.632733886	TATATCCTGCTGTAACTCCAGC	22
nov-piR-103024	0	0.001	46	3.027643969	3027.643969	11.56397985	1.46E-16	4.74E-15	Up	0	3.027643969	GTCAGTCAGACAGTCAGTCAGA	22
nov-piR-103083	13	0.766425516	0	0.001	0.001304758	-9.582001782	0.000422603	0.003508181	Down	0.766425516	0	AGGTATCGTGGGAAGACATCC	21
nov-piR-103119	0	0.001	4	0.263273389	263.2733886	8.040417893	0.038415043	0.1327589	Up	0	0.263273389	GCTCAGATCTCTAATACAGTC	21
nov-piR-10312	10	0.589558089	0	0.001	0.001696186	-9.203490159	0.002590919	0.01644993	Down	0.589558089	0	TAGAAGTAGAGATGGTATGGCT	22
nov-piR-103165	6	0.353734853	0	0.001	0.002826976	-8.466524564	0.029072442	0.113087	Down	0.353734853	0	TATCGTAGAGGTTGGGGTCTGA	22
nov-piR-10328	0	0.001	8	0.526546777	526.5467772	9.040417893	0.001626591	0.01089436	Up	0	0.526546777	AACTCAGAGTTCCCTCTAATAC	22
nov-piR-10330	1	0.058955809	29	1.908732067	32.37564038	5.016836824	1.75E-09	3.57E-08	Up	0.058955809	1.908732067	TGGAAGGAAGGAAGGAAGGGTGGAA	25
nov-piR-103377	393	23.1696329	45180	2973.672924	128.3435494	7.003866977	0	0	Up	23.1696329	2973.672924	AGTCCCTGGTAGTCTAGTGGTTAGGATTCGGCGCTC	36
nov-piR-10346	0	0.001	4	0.263273389	263.2733886	8.040417893	0.038415043	0.1327589	Up	0	0.263273389	GCTCCTGTCGACACATCTGTTC	22
nov-piR-103495	3	0.176867427	13	0.855638513	4.837739367	2.274333046	0.004103306	0.02413158	Up	0.176867427	0.855638513	AGACAATGTACTCTGGCAGAGGCTT	25
nov-piR-103518	6	0.353734853	30	1.974550415	5.582006962	2.480783924	3.32E-06	4.54E-05	Up	0.353734853	1.974550415	TGCTGTCTTCACTCATTCCTCC	22
nov-piR-103520	23	1.355983605	48	3.159280663	2.329881167	1.220256374	0.000170495	0.00160495	Up	1.355983605	3.159280663	TGGTACGATCATGAACAGTTTTTGCCGAC	29
nov-piR-103599	0	0.001	6	0.394910083	394.9100829	8.625380393	0.007904781	0.04013878	Up	0	0.394910083	GAAGAGCGTTGGGGGGGCCGGCT	23
nov-piR-103682	18	1.06120456	1	0.065818347	0.0620223	-4.011069173	0.000197934	0.001856594	Down	1.06120456	0.065818347	AACCCGTCAGGAAAGGTTGCTT	22
nov-piR-103801	10	0.589558089	0	0.001	0.001696186	-9.203490159	0.002590919	0.01644993	Down	0.589558089	0	TGCTGGACCATGAGGCTTTGTC	22
nov-piR-10382	6	0.353734853	0	0.001	0.002826976	-8.466524564	0.029072442	0.113087	Down	0.353734853	0	GCGAGCTCTGCGACTGTATCC	21
nov-piR-1039	0	0.001	5	0.329091736	329.0917358	8.362345987	0.017425915	0.07204973	Up	0	0.329091736	CGTCGCGGAGGATGAACAGCT	21
nov-piR-103955	6	0.353734853	0	0.001	0.002826976	-8.466524564	0.029072442	0.113087	Down	0.353734853	0	ATAGCCACGGAACCCGAGGAGC	22
nov-piR-103976	0	0.001	9	0.592365124	592.3651244	9.210342894	0.000737858	0.005731561	Up	0	0.592365124	CCCTGACAAGCCAAAGTTTCTGAGAT	26
nov-piR-104031	27	1.59180684	4	0.263273389	0.165392799	-2.596031673	0.000161496	0.001523666	Down	1.59180684	0.263273389	TGGTGGATTCTGTGAGAGACT	21
nov-piR-104064	0	0.001	5	0.329091736	329.0917358	8.362345987	0.017425915	0.07204973	Up	0	0.329091736	CCTGGCTCTCCGTCTCCGCTCT	22
nov-piR-104095	245	14.44417318	1197	78.78456154	5.454418231	2.447425327	5.23E-192	9.54E-190	Up	14.44417318	78.78456154	CACGAATGATGATTTCAGTGCGTTAGACTTCTGAT	35
nov-piR-104121	0	0.001	14	0.92145686	921.4568602	9.847772815	1.42E-05	0.000170334	Up	0	0.92145686	AGACACCAGAGCTAACGTTACC	22
nov-piR-10413	3116	183.7063006	6267	412.4835816	2.245342595	1.166935589	0	0	Up	183.7063006	412.4835816	ACCTTGGCTTTAGACTGCTTACTGCTT	27
nov-piR-104161	15	0.884337134	0	0.001	0.00113079	-9.788452659	0.000126159	0.001244664	Down	0.884337134	0	CTGGACTGGACTAGACTGGACT	22
nov-piR-104162	7	0.412690662	0	0.001	0.002423122	-8.688916986	0.015884538	0.07199034	Down	0.412690662	0	TGAAGTGGACCTCAATAAGAA	21
nov-piR-104194	0	0.001	8	0.526546777	526.5467772	9.040417893	0.001626591	0.01089436	Up	0	0.526546777	AGGAAGAGGACGCCCCGAGCATC	23
nov-piR-104197	0	0.001	4	0.263273389	263.2733886	8.040417893	0.038415043	0.1327589	Up	0	0.263273389	ACTTCTTCACTTGAACACAAACCT	24
nov-piR-104217	0	0.001	8	0.526546777	526.5467772	9.040417893	0.001626591	0.01089436	Up	0	0.526546777	TCTGCATGTTGCTGACGCCAGCT	23
nov-piR-104240	14	0.825381325	2	0.131636694	0.159485913	-2.648499093	0.007503618	0.04013878	Down	0.825381325	0.131636694	ATCCCTGGTGGTCTAGTGGTTAGGATTCGGCGC	33
nov-piR-104259	8	0.471646471	0	0.001	0.002120232	-8.881562064	0.00867896	0.04215685	Down	0.471646471	0	AACATCTGACATTTATCAACCACT	24
nov-piR-104311	0	0.001	4	0.263273389	263.2733886	8.040417893	0.038415043	0.1327589	Up	0	0.263273389	GGCAAGGAACAGACATAAAGAAGA	24
nov-piR-104316	9	0.53060228	19	1.250548596	2.356847384	1.236858341	0.017711259	0.07319661	Up	0.53060228	1.250548596	TGCACTGGGAGGAAACTGAAATCTGT	26
nov-piR-104318	0	0.001	4	0.263273389	263.2733886	8.040417893	0.038415043	0.1327589	Up	0	0.263273389	TCCAAGCTGCTCCTGCTGATCACT	24
nov-piR-104488	0	0.001	6	0.394910083	394.9100829	8.625380393	0.007904781	0.04013878	Up	0	0.394910083	CACGAAGGGACGACCGGCCGCC	22
nov-piR-104533	80	4.716464713	10	0.658183472	0.139550174	-2.841144171	3.02E-12	7.66E-11	Down	4.716464713	0.658183472	TGGGAATCTCGACTGCATAATTTCTGGTAGT	31
nov-piR-104534	8	0.471646471	0	0.001	0.002120232	-8.881562064	0.00867896	0.04215685	Down	0.471646471	0	ACCAGGACCTGGACCTGGACC	21
nov-piR-10458	67	3.950039197	29	1.908732067	0.483218513	-1.049252366	0.002662193	0.01688846	Down	3.950039197	1.908732067	TGATAGAGGAGGATTTTGGCACAGGGA	27
nov-piR-104605	0	0.001	7	0.46072843	460.7284301	8.847772815	0.003585784	0.02112991	Up	0	0.46072843	TCTTTGGTGCCTGTGATGTCCTTGA	25
nov-piR-104624	8	0.471646471	0	0.001	0.002120232	-8.881562064	0.00867896	0.04215685	Down	0.471646471	0	TGGAGACAGCGGGCGGTGGTT	21
nov-piR-10466	2	0.117911618	45	2.961825622	25.11903133	4.650708925	1.13E-13	3.14E-12	Up	0.117911618	2.961825622	ACTCTGAGAACGGCACTGAGAAGGTC	26
nov-piR-104679	11	0.648513898	33	2.172005456	3.349204177	1.74381833	7.47E-05	0.000764022	Up	0.648513898	2.172005456	GCTGGCGGGAGCCCCGGGGAGAGTT	25
nov-piR-104721	26	1.532851032	4	0.263273389	0.17175406	-2.541583889	0.00026027	0.002361813	Down	1.532851032	0.263273389	ATGGACCGTTGAGAACCAGTTC	22
nov-piR-104722	0	0.001	4	0.263273389	263.2733886	8.040417893	0.038415043	0.1327589	Up	0	0.263273389	TGAAGGTCAATGAGTTCCAGC	21
nov-piR-104762	0	0.001	9	0.592365124	592.3651244	9.210342894	0.000737858	0.005731561	Up	0	0.592365124	ACCCTGAACACGCCCGATCTCGTCTGATCTCG	32
nov-piR-104912	15	0.884337134	3	0.197455041	0.223280278	-2.163072266	0.014181711	0.06771633	Down	0.884337134	0.197455041	CAACTAGTCCGCCCAGTAAAACCAAAACATCACT	34
nov-piR-104930	11	0.648513898	1	0.065818347	0.101491036	-3.30057579	0.009121504	0.04411919	Down	0.648513898	0.065818347	TACACGCCTAACTGCATCAACTTCTCGGCCCGCACTTCG	39
nov-piR-104986	0	0.001	4	0.263273389	263.2733886	8.040417893	0.038415043	0.1327589	Up	0	0.263273389	AAAGTAACAGAACTCTGCAGAGCAGATT	28
nov-piR-105	17	1.002248751	0	0.001	0.000997756	-9.969024905	3.77E-05	0.000414122	Down	1.002248751	0	AATTGAAAGTCCGGCTGGTCCCTTGT	26
nov-piR-105078	0	0.001	11	0.724001819	724.0018187	9.499849511	0.000151831	0.001434544	Up	0	0.724001819	TGCAACTCTGTTTCCTGGTCCCGAC	25
nov-piR-105227	6	0.353734853	0	0.001	0.002826976	-8.466524564	0.029072442	0.113087	Down	0.353734853	0	GGATGGAGGTGTGGTGGAACAC	22
nov-piR-105243	0	0.001	6	0.394910083	394.9100829	8.625380393	0.007904781	0.04013878	Up	0	0.394910083	TGCTCTGACTGTGCCTGAGTT	21
nov-piR-105310	7	0.412690662	45	2.961825622	7.176866094	2.843354003	8.23E-10	1.73E-08	Up	0.412690662	2.961825622	TGGTCACCCGGGGTACTGCTGCTGCACA	28
nov-piR-105326	13	0.766425516	3	0.197455041	0.257631091	-1.956621389	0.034327693	0.1325202	Down	0.766425516	0.197455041	ACAACCAGGGATGATGAAGGATGAGT	26
nov-piR-10535	6	0.353734853	0	0.001	0.002826976	-8.466524564	0.029072442	0.113087	Down	0.353734853	0	CGCCGAGGATCACAGCCAACT	21
nov-piR-105359	0	0.001	4	0.263273389	263.2733886	8.040417893	0.038415043	0.1327589	Up	0	0.263273389	CACTCGTACATCTCAACTCCCATGCC	26
nov-piR-105381	7	0.412690662	0	0.001	0.002423122	-8.688916986	0.015884538	0.07199034	Down	0.412690662	0	CACCAGAGGGACAGAGATAGGCTA	24
nov-piR-105414	46	2.71196721	14	0.92145686	0.339774337	-1.557351205	0.000486893	0.004032409	Down	2.71196721	0.92145686	ACCATGATCAAGAAGGTGGTTCACCCAGGGCGAGGCTTA	39
nov-piR-10544	0	0.001	5	0.329091736	329.0917358	8.362345987	0.017425915	0.07204973	Up	0	0.329091736	TATAGTGACATGTGGTTTGGGGGGT	25
nov-piR-105445	9	0.53060228	27	1.777095373	3.349204177	1.74381833	0.000349709	0.003012073	Up	0.53060228	1.777095373	ACAGTCACGGGTCAATGCAGC	21
nov-piR-105504	98	5.777669273	406	26.72224894	4.625091483	2.209481902	3.27E-59	2.72E-57	Up	5.777669273	26.72224894	TTAAAGGGAATTTGCGACTGTTA	23
nov-piR-105512	10	0.589558089	114	7.503291576	12.72697587	3.669817748	3.00E-28	1.44E-26	Up	0.589558089	7.503291576	TCAAATCCAAGAGTTCTGTAGTGG	24
nov-piR-105514	21	1.238071987	0	0.001	0.000807707	-10.27387949	3.36E-06	4.54E-05	Down	1.238071987	0	ACCACCCTGAACACGCCCGATCTCGTCTG	29
nov-piR-105538	14	0.825381325	0	0.001	0.001211561	-9.688916986	0.000230901	0.002099867	Down	0.825381325	0	AAAGACGTTGTTTGGACCGAG	21
nov-piR-105540	0	0.001	4	0.263273389	263.2733886	8.040417893	0.038415043	0.1327589	Up	0	0.263273389	TCCACCTGAGGCAGGACTTCATCCC	25
nov-piR-105544	1	0.058955809	10	0.658183472	11.16401392	3.480783924	0.00234636	0.01552185	Up	0.058955809	0.658183472	TGCCGCCCGACGATGTAGTGCTGAATGCACATCTTT	36
nov-piR-10556	7	0.412690662	0	0.001	0.002423122	-8.688916986	0.015884538	0.07199034	Down	0.412690662	0	TGAGGAGAACTGGTCCAGAGTT	22
nov-piR-105712	0	0.001	8	0.526546777	526.5467772	9.040417893	0.001626591	0.01089436	Up	0	0.526546777	AACTCTGCCTTGGATTCTTAAC	22
nov-piR-105808	1	0.058955809	8	0.526546777	8.931211139	3.158855829	0.009625191	0.0463613	Up	0.058955809	0.526546777	TGTGTACACCGAGGAACCTAAAGCT	25
nov-piR-105860	3	0.176867427	26	1.711277026	9.675478734	3.274333046	7.80E-07	1.18E-05	Up	0.176867427	1.711277026	ATTGATTTTTGGATCAGGGAGATGGAATAGGGGC	34
nov-piR-105880	16	0.943292943	0	0.001	0.001060116	-9.881562064	6.89E-05	0.000706898	Down	0.943292943	0	CTTCAACCTGTCCCTGAGCCAGTCCAC	27
nov-piR-105929	12	0.707469707	0	0.001	0.001413488	-9.466524564	0.000773464	0.005808493	Down	0.707469707	0	TTAGTCTTGGAGGCACTGGCTT	22
nov-piR-105952	0	0.001	8	0.526546777	526.5467772	9.040417893	0.001626591	0.01089436	Up	0	0.526546777	TGACCTGAAAAGAACCACACCTG	23
nov-piR-105963	0	0.001	5	0.329091736	329.0917358	8.362345987	0.017425915	0.07204973	Up	0	0.329091736	TGCGACAACCATGTAGTGCCTCGGGT	26
nov-piR-106040	0	0.001	5	0.329091736	329.0917358	8.362345987	0.017425915	0.07204973	Up	0	0.329091736	TCAGTGGAGCTAATAAGAGGATG	23
nov-piR-106078	165	9.72770847	47	3.093462316	0.318005245	-1.652877534	2.53E-12	6.41E-11	Down	9.72770847	3.093462316	ACAAGTCCTGGTCCAGAACAAG	22
nov-piR-106086	0	0.001	16	1.053093554	1053.093554	10.04041789	2.92E-06	4.02E-05	Up	0	1.053093554	GACGGGAACCGATCACCAGCTG	22
nov-piR-106181	0	0.001	9	0.592365124	592.3651244	9.210342894	0.000737858	0.005731561	Up	0	0.592365124	TGGAGTGTCCTGGAGAATCCTGG	23
nov-piR-106232	21	1.238071987	3	0.197455041	0.159485913	-2.648499093	0.00084571	0.00634327	Down	1.238071987	0.197455041	TTACCTTCTTCAGCGCCTGTCTCAC	25
nov-piR-106395	0	0.001	10	0.658183472	658.1834715	9.362345987	0.000334709	0.002889092	Up	0	0.658183472	TTCTTCCATGTCTTCAACACTCAGTC	26
nov-piR-106451	0	0.001	8	0.526546777	526.5467772	9.040417893	0.001626591	0.01089436	Up	0	0.526546777	CGCAGGGGAACAAGAGACAAAATCACTT	28
nov-piR-10648	0	0.001	9	0.592365124	592.3651244	9.210342894	0.000737858	0.005731561	Up	0	0.592365124	TTCCACCGAGCAGCTTTTTGA	21
nov-piR-106558	0	0.001	24	1.579640332	1579.640332	10.62538039	5.23E-09	1.02E-07	Up	0	1.579640332	TTCCATGGCAAACCGGCATTCTCAAT	26
nov-piR-106603	0	0.001	9	0.592365124	592.3651244	9.210342894	0.000737858	0.005731561	Up	0	0.592365124	ACGAGACCAGAGAGGCTGTAGCCTGGAC	28
nov-piR-106655	50	2.947790445	11	0.724001819	0.245608306	-2.025568742	9.24E-06	0.000117407	Down	2.947790445	0.724001819	CTGACACGGAGGACAGCGATGACAAAAAGAC	31
nov-piR-106677	0	0.001	13	0.855638513	855.638513	9.740857611	3.12E-05	0.000350791	Up	0	0.855638513	TGTGTGTTGGGAAACTGGGGTAT	23
nov-piR-106703	89	5.247066993	1160	76.3492827	14.55084961	3.863031488	2.52E-284	5.82E-282	Up	5.247066993	76.3492827	CGAGATCCAGGAAGAAGAGGCAGTCATCACTGCTT	35
nov-piR-106733	0	0.001	18	1.184730249	1184.730249	10.21034289	6.00E-07	9.12E-06	Up	0	1.184730249	CAACCCGGATGGACCAATGTGGTGG	25
nov-piR-106834	6	0.353734853	19	1.250548596	3.535271076	1.821820842	0.002149506	0.01429983	Up	0.353734853	1.250548596	GGGAGAGAGTCAATAGTGCGAATGTC	26
nov-piR-106901	56	3.301525299	19	1.250548596	0.378779044	-1.40057158	0.000402683	0.003460239	Down	3.301525299	1.250548596	AGAGAGAGAGAGAGAGTGGATGTTGAAATGGATCTC	36
nov-piR-106909	7	0.412690662	0	0.001	0.002423122	-8.688916986	0.015884538	0.07199034	Down	0.412690662	0	TTGCCCTGTAGTCCATTTACCAAAACAAACGAT	33
nov-piR-106938	6	0.353734853	0	0.001	0.002826976	-8.466524564	0.029072442	0.113087	Down	0.353734853	0	AATGGGGCGGGAGAAGAAGAAC	22
nov-piR-106962	0	0.001	13	0.855638513	855.638513	9.740857611	3.12E-05	0.000350791	Up	0	0.855638513	CCAGGCCCCAGCATTAGCATAAA	23
nov-piR-106998	0	0.001	9	0.592365124	592.3651244	9.210342894	0.000737858	0.005731561	Up	0	0.592365124	TTTTTAGAGAACCGGTTCTTTTGGC	25
nov-piR-107016	3	0.176867427	50	3.290917358	18.60668987	4.217749518	2.63E-14	7.57E-13	Up	0.176867427	3.290917358	AGAGTTGATCTGCTCCTTGTTGCTG	25
nov-piR-107037	0	0.001	4	0.263273389	263.2733886	8.040417893	0.038415043	0.1327589	Up	0	0.263273389	CGTCATCAGGATAAGCTTTGA	21
nov-piR-10713	8	0.471646471	1	0.065818347	0.139550174	-2.841144171	0.044111676	0.1516369	Down	0.471646471	0.065818347	AGATGTTGGAGGAGCAGGGCATGGT	25
nov-piR-107220	0	0.001	5	0.329091736	329.0917358	8.362345987	0.017425915	0.07204973	Up	0	0.329091736	AGGGAGGATGACAACGGAACA	21
nov-piR-107227	0	0.001	4	0.263273389	263.2733886	8.040417893	0.038415043	0.1327589	Up	0	0.263273389	TGACTGGCCTTGAATTACTTGTGC	24
nov-piR-107304	0	0.001	14	0.92145686	921.4568602	9.847772815	1.42E-05	0.000170334	Up	0	0.92145686	TATCTGCTCCGGGAACATGTCGAAT	25
nov-piR-107349	7	0.412690662	0	0.001	0.002423122	-8.688916986	0.015884538	0.07199034	Down	0.412690662	0	CTTTCAGCTGTGTGTGAGCCT	21
nov-piR-107354	0	0.001	4	0.263273389	263.2733886	8.040417893	0.038415043	0.1327589	Up	0	0.263273389	ACACGGCGGTTGGCAGACTCT	21
nov-piR-107361	12	0.707469707	1	0.065818347	0.093033449	-3.426106672	0.005334648	0.02963554	Down	0.707469707	0.065818347	CCAGAGTCCGCATCAAACCCTT	22
nov-piR-107370	18	1.06120456	68	4.475647606	4.217516371	2.076393669	1.88E-10	4.18E-09	Up	1.06120456	4.475647606	AACAAGACATGATCAGCCTCCTCAGC	26
nov-piR-107428	8	0.471646471	0	0.001	0.002120232	-8.881562064	0.00867896	0.04215685	Down	0.471646471	0	AGAGTATTATGCGGAAGGAGATCATT	26
nov-piR-107458	0	0.001	4	0.263273389	263.2733886	8.040417893	0.038415043	0.1327589	Up	0	0.263273389	CAGTACTGCATTTGGGTCCTGCC	23
nov-piR-107474	15	0.884337134	0	0.001	0.00113079	-9.788452659	0.000126159	0.001244664	Down	0.884337134	0	CACCCGGACATCACCTTCCAC	21
nov-piR-10753	0	0.001	16	1.053093554	1053.093554	10.04041789	2.92E-06	4.02E-05	Up	0	1.053093554	TGCTCTGTCTTCACTCTCTTCCTTT	25
nov-piR-10762	0	0.001	4	0.263273389	263.2733886	8.040417893	0.038415043	0.1327589	Up	0	0.263273389	TGGAAATGAAAAATACATCGCAATCTCTGAGGA	33
nov-piR-107658	0	0.001	4	0.263273389	263.2733886	8.040417893	0.038415043	0.1327589	Up	0	0.263273389	ACCCTGAGGAGCGCTTTGATGA	22
nov-piR-107707	24	1.414939414	8	0.526546777	0.372133797	-1.426106672	0.020762644	0.08517203	Down	1.414939414	0.526546777	CCCGGATAGCCGGCCTCCCTCGCGGGGGCC	30
nov-piR-107756	0	0.001	6	0.394910083	394.9100829	8.625380393	0.007904781	0.04013878	Up	0	0.394910083	ATCTAACTCTGAGAACGGCACTGA	24
nov-piR-107757	8	0.471646471	0	0.001	0.002120232	-8.881562064	0.00867896	0.04215685	Down	0.471646471	0	TTTGTTGGGCCTAGAAATAAA	21
nov-piR-107793	4	0.235823236	90	5.923651244	25.11903133	4.650708925	3.38E-26	1.54E-24	Up	0.235823236	5.923651244	ATTGCACTCCGGCTGTGCTGACCCCTGCGAATTCCC	36
nov-piR-107833	0	0.001	4	0.263273389	263.2733886	8.040417893	0.038415043	0.1327589	Up	0	0.263273389	TGCCTAATAATTCTGTACTCCCT	23
nov-piR-107900	9	0.53060228	0	0.001	0.001884651	-9.051487065	0.004741991	0.02656133	Down	0.53060228	0	AGAAGTGAGCGAATGTATGAGC	22
nov-piR-107951	0	0.001	6	0.394910083	394.9100829	8.625380393	0.007904781	0.04013878	Up	0	0.394910083	TTCTCTCCGATTCTGCATTGACT	23
nov-piR-107957	0	0.001	7	0.46072843	460.7284301	8.847772815	0.003585784	0.02112991	Up	0	0.46072843	TACTGTCCCCGACTGCCACGCGAT	24
nov-piR-108015	25	1.473895223	4	0.263273389	0.178624223	-2.485000361	0.000417723	0.003508181	Down	1.473895223	0.263273389	TAAACCAAAGGCCGGAGAATTAAT	24
nov-piR-108080	0	0.001	9	0.592365124	592.3651244	9.210342894	0.000737858	0.005731561	Up	0	0.592365124	GTACCATTCTGCAGCCTCTCTG	22
nov-piR-108103	0	0.001	19	1.250548596	1250.548596	10.28834541	2.72E-07	4.38E-06	Up	0	1.250548596	AGAGAGATGAAAGTTGTGGGTTCGATT	27
nov-piR-108197	0	0.001	10	0.658183472	658.1834715	9.362345987	0.000334709	0.002889092	Up	0	0.658183472	AGCTGACACCACCAGAGCATATC	23
nov-piR-108329	0	0.001	5	0.329091736	329.0917358	8.362345987	0.017425915	0.07204973	Up	0	0.329091736	TGAGACAGGCGCTGAAGAAGG	21
nov-piR-108353	50	2.947790445	281	18.49495555	6.274175825	2.649425959	2.08E-50	1.55E-48	Up	2.947790445	18.49495555	AGCTAGAAACTTTGCCTGGGAA	22
nov-piR-10836	0	0.001	25	1.645458679	1645.458679	10.68427408	2.37E-09	4.73E-08	Up	0	1.645458679	TACCTCTTGGGAATGATAATAC	22
nov-piR-108428	14	0.825381325	2	0.131636694	0.159485913	-2.648499093	0.007503618	0.04013878	Down	0.825381325	0.131636694	TATGGGAGCCAGAGCATTCAGTC	23
nov-piR-108502	0	0.001	4	0.263273389	263.2733886	8.040417893	0.038415043	0.1327589	Up	0	0.263273389	TTCGAACTTGGCCAGGAGGTGAACCC	26
nov-piR-108525	36	2.122409121	4	0.263273389	0.124044599	-3.011069173	1.89E-06	2.69E-05	Down	2.122409121	0.263273389	GCGAAAGACCACCAGACGAAGAAGACGAA	29
nov-piR-108529	0	0.001	10	0.658183472	658.1834715	9.362345987	0.000334709	0.002889092	Up	0	0.658183472	ACCTGAGGAATATCTTGTTACAGA	24
nov-piR-10855	1707	100.6375658	3612	237.7358699	2.362297498	1.240190663	9.40E-241	1.98E-238	Up	100.6375658	237.7358699	CACCGTGGTCTGTCTGTAGACCGT	24
nov-piR-108550	360	21.22409121	0	0.001	4.71E-05	-14.37341516	3.44E-95	3.95E-93	Down	21.22409121	0	CTGGACTGGACTGGACTGGACCTA	24
nov-piR-108569	396	23.34650033	1019	67.06889575	2.872760149	1.522437545	1.46E-91	1.63E-89	Up	23.34650033	67.06889575	CATCATCCTCTCCGACCAATTTCTCAT	27
nov-piR-108582	0	0.001	28	1.84291372	1842.91372	10.84777281	2.21E-10	4.83E-09	Up	0	1.84291372	AGCGATGAACAAAGAATGGTACC	23
nov-piR-108629	0	0.001	6	0.394910083	394.9100829	8.625380393	0.007904781	0.04013878	Up	0	0.394910083	ACCAGTGGGGCAAACGTACGAGT	23
nov-piR-108655	0	0.001	11	0.724001819	724.0018187	9.499849511	0.000151831	0.001434544	Up	0	0.724001819	TCTGCGCTCCTGGACCGTCAT	21
nov-piR-108741	0	0.001	6	0.394910083	394.9100829	8.625380393	0.007904781	0.04013878	Up	0	0.394910083	TGCACTTCCTCCGCCTCCGCTCT	23
nov-piR-108770	1344	79.23660717	160	10.53093554	0.132904928	-2.911533499	1.96E-188	3.52E-186	Down	79.23660717	10.53093554	CCTCACCGCCGGCCTTGACTAGCCTTTT	28
nov-piR-1088	0	0.001	4	0.263273389	263.2733886	8.040417893	0.038415043	0.1327589	Up	0	0.263273389	TTCCCCAGGGAACAGTGCTCTC	22
nov-piR-108954	0	0.001	4	0.263273389	263.2733886	8.040417893	0.038415043	0.1327589	Up	0	0.263273389	CCTCTATTCCGATGTACACCGT	22
nov-piR-108978	15502	913.9329497	3107	204.4976046	0.223755588	-2.160004382	0	0	Down	913.9329497	204.4976046	CCCTCACCGCCGGCCTTGACTAGCCTT	27
nov-piR-109005	0	0.001	6	0.394910083	394.9100829	8.625380393	0.007904781	0.04013878	Up	0	0.394910083	ACATTGGAACTGCAGTTTACTT	22
nov-piR-109048	0	0.001	5	0.329091736	329.0917358	8.362345987	0.017425915	0.07204973	Up	0	0.329091736	AAACCCTGATAAACCTGTTAACA	23
nov-piR-109077	0	0.001	5	0.329091736	329.0917358	8.362345987	0.017425915	0.07204973	Up	0	0.329091736	CTCTGGCCTACATCCTGCAGATGT	24
nov-piR-109084	13	0.766425516	27	1.777095373	2.318679815	1.213303613	0.005135817	0.02861566	Up	0.766425516	1.777095373	TCACCCCCTGACAGAACCCACG	22
nov-piR-109218	11	0.648513898	0	0.001	0.001541987	-9.340993682	0.001415621	0.01007563	Down	0.648513898	0	TCCGCGCTTGCCCCTCTTCCTTGTCC	26
nov-piR-109228	37	2.18136493	67	4.409829259	2.021591711	1.015491654	9.77E-05	0.000995831	Up	2.18136493	4.409829259	ACCCAGGGCGAGGCTTAGCCATTGCACTC	29
nov-piR-109247	0	0.001	7	0.46072843	460.7284301	8.847772815	0.003585784	0.02112991	Up	0	0.46072843	TGGACGAGTGCGGTATGGCTCC	22
nov-piR-109254	9	0.53060228	0	0.001	0.001884651	-9.051487065	0.004741991	0.02656133	Down	0.53060228	0	CAGAGGACGCGAGGCAGAAGAAGA	24
nov-piR-109563	8	0.471646471	1	0.065818347	0.139550174	-2.841144171	0.044111676	0.1516369	Down	0.471646471	0.065818347	TGGTGGTTCAAGCCCACCCAGGGACGAGAGCTT	33
nov-piR-109682	0	0.001	7	0.46072843	460.7284301	8.847772815	0.003585784	0.02112991	Up	0	0.46072843	AACCCCAGAAGTCCGTGATAGCTA	24
nov-piR-109700	0	0.001	4	0.263273389	263.2733886	8.040417893	0.038415043	0.1327589	Up	0	0.263273389	CTCTGTTAAACCATTCACACCTGGA	25
nov-piR-109760	0	0.001	40	2.632733886	2632.733886	11.36234599	1.68E-14	4.88E-13	Up	0	2.632733886	TGTACCAACTTTTCTGGAAATCGGGT	26
nov-piR-109786	0	0.001	6	0.394910083	394.9100829	8.625380393	0.007904781	0.04013878	Up	0	0.394910083	TTCGCCTACAGAACCAACAGGTCC	24
nov-piR-109844	27	1.59180684	0	0.001	0.000628217	-10.63644957	8.93E-08	1.52E-06	Down	1.59180684	0	TTGCACTCCGGCTGTGCTGACCCCT	25
nov-piR-10987	0	0.001	4	0.263273389	263.2733886	8.040417893	0.038415043	0.1327589	Up	0	0.263273389	TCTTGGTCATCAGTGCACGTTAACT	25
nov-piR-109886	12	0.707469707	0	0.001	0.001413488	-9.466524564	0.000773464	0.005808493	Down	0.707469707	0	AAAGGATGGAGAGAATGAATGT	22
nov-piR-109906	9	0.53060228	0	0.001	0.001884651	-9.051487065	0.004741991	0.02656133	Down	0.53060228	0	CCCCACCCTGACTACAACTACT	22
nov-piR-109936	0	0.001	38	2.501097192	2501.097192	11.28834541	8.17E-14	2.29E-12	Up	0	2.501097192	TTCGTGTCAAGTTAGCTTAGC	21
nov-piR-110018	0	0.001	10	0.658183472	658.1834715	9.362345987	0.000334709	0.002889092	Up	0	0.658183472	GCTCCTGGACGACAACATCATG	22
nov-piR-110024	0	0.001	15	0.987275207	987.2752073	9.947308488	6.43E-06	8.22E-05	Up	0	0.987275207	CTCAACACTACCCAGAACTGCCCTTAC	27
nov-piR-110091	10	0.589558089	0	0.001	0.001696186	-9.203490159	0.002590919	0.01644993	Down	0.589558089	0	ACCGGGAGGAGAGCGAGCCGA	21
nov-piR-110100	0	0.001	7	0.46072843	460.7284301	8.847772815	0.003585784	0.02112991	Up	0	0.46072843	TTTGCTCCCGGAGCTCTGCTGTGTT	25
nov-piR-110101	0	0.001	5	0.329091736	329.0917358	8.362345987	0.017425915	0.07204973	Up	0	0.329091736	CTGGCGGTGAAGTTTGATTGCT	22
nov-piR-110102	0	0.001	15	0.987275207	987.2752073	9.947308488	6.43E-06	8.22E-05	Up	0	0.987275207	TCTCCTCGCTGATGACCGACACTGT	25
nov-piR-110128	22	1.297027796	47	3.093462316	2.385039338	1.254013062	0.000149563	0.001434544	Up	1.297027796	3.093462316	TTGGAATAAAAGGGAAACGTAGAGACC	27
nov-piR-110140	0	0.001	4	0.263273389	263.2733886	8.040417893	0.038415043	0.1327589	Up	0	0.263273389	TCTCCCTGGACAATGATCTGT	21
nov-piR-110158	0	0.001	6	0.394910083	394.9100829	8.625380393	0.007904781	0.04013878	Up	0	0.394910083	TATCAACATTTGGGCACATTCT	22
nov-piR-11022	0	0.001	5	0.329091736	329.0917358	8.362345987	0.017425915	0.07204973	Up	0	0.329091736	GGTGTTGAAGTTCTGCTTCCTGAGG	25
nov-piR-110220	16	0.943292943	4	0.263273389	0.279100348	-1.841144171	0.023146501	0.09465973	Down	0.943292943	0.263273389	TCCCGAACTCCCTCTCCAGCCCTGA	25
nov-piR-11023	0	0.001	4	0.263273389	263.2733886	8.040417893	0.038415043	0.1327589	Up	0	0.263273389	ACCCTGGTGTAGACTGCAGCCT	22
nov-piR-110239	6	0.353734853	0	0.001	0.002826976	-8.466524564	0.029072442	0.113087	Down	0.353734853	0	ACCTGTGGCTGATGATAGTATTCTCT	26
nov-piR-110248	34	2.004497503	12	0.789820166	0.394024021	-1.343644512	0.008275885	0.04197914	Down	2.004497503	0.789820166	TGTGACTTAACCCTGGAAGATC	22
nov-piR-110277	0	0.001	8	0.526546777	526.5467772	9.040417893	0.001626591	0.01089436	Up	0	0.526546777	TTCAAACAAAATACGGCACTCAACAGT	27
nov-piR-110317	1602	94.44720587	3685	242.5406093	2.568001954	1.3606463	1.53E-279	3.49E-277	Up	94.44720587	242.5406093	CCCTGAGACCCTTAACCTGTGAGGT	25
nov-piR-110362	19	1.120160369	61	4.014919176	3.584236049	1.841665653	2.14E-08	3.97E-07	Up	1.120160369	4.014919176	GGAGAGACAGTGATGGACTACGG	23
nov-piR-110368	9	0.53060228	0	0.001	0.001884651	-9.051487065	0.004741991	0.02656133	Down	0.53060228	0	TGACTAGCACAGAAGTCCAATAAC	24
nov-piR-110465	0	0.001	6	0.394910083	394.9100829	8.625380393	0.007904781	0.04013878	Up	0	0.394910083	TCCATGTCTTCTGATGCTAGCA	22
nov-piR-110477	0	0.001	26	1.711277026	1711.277026	10.74085761	1.08E-09	2.23E-08	Up	0	1.711277026	TGGTATGGCCGTAAGCGAGAGC	22
nov-piR-110478	11	0.648513898	0	0.001	0.001541987	-9.340993682	0.001415621	0.01007563	Down	0.648513898	0	AATCATCGCAGTAACTCCAACGCC	24
nov-piR-110510	126	7.428431922	27	1.777095373	0.23922887	-2.063536592	6.20E-13	1.65E-11	Down	7.428431922	1.777095373	GTACACACTGTAGTACACACTGT	23
nov-piR-11052	0	0.001	10	0.658183472	658.1834715	9.362345987	0.000334709	0.002889092	Up	0	0.658183472	TATACACACTCATACACACTCT	22
nov-piR-110557	18	1.06120456	0	0.001	0.000942325	-10.05148707	2.06E-05	0.000240346	Down	1.06120456	0	AGCCACAGTGGACGAAGCTCC	21
nov-piR-110618	211	12.43967568	25	1.645458679	0.132275046	-2.91838717	5.51E-31	2.89E-29	Down	12.43967568	1.645458679	GTTGTCGTGGCCGAGTGGTTAAGG	24
nov-piR-110667	0	0.001	5	0.329091736	329.0917358	8.362345987	0.017425915	0.07204973	Up	0	0.329091736	CCCCGGGTGACCAGTTGACGCT	22
nov-piR-110696	0	0.001	29	1.908732067	1908.732067	10.89839889	1.00E-10	2.26E-09	Up	0	1.908732067	ACGGCGGTTTGGCGGCGGCGACT	23
nov-piR-110722	0	0.001	5	0.329091736	329.0917358	8.362345987	0.017425915	0.07204973	Up	0	0.329091736	TCATCTTCCTGAGGAACCGCCT	22
nov-piR-110724	0	0.001	5	0.329091736	329.0917358	8.362345987	0.017425915	0.07204973	Up	0	0.329091736	TCTGGACGGTCGTAGCTAACGT	22
nov-piR-110740	0	0.001	8	0.526546777	526.5467772	9.040417893	0.001626591	0.01089436	Up	0	0.526546777	CCAGAACTACCGCGGATCACCGA	23
nov-piR-110755	0	0.001	12	0.789820166	789.8201658	9.625380393	6.89E-05	0.000706898	Up	0	0.789820166	CCAAAAACCGTGGATGACCAACCA	24
nov-piR-110823	14	0.825381325	1	0.065818347	0.079742957	-3.648499093	0.001802029	0.01202211	Down	0.825381325	0.065818347	GCCACCGTAGACAGCTGCTTCAAAAAAAT	29
nov-piR-110893	0	0.001	5	0.329091736	329.0917358	8.362345987	0.017425915	0.07204973	Up	0	0.329091736	GAAACTTCAACTAGTACTACTGACCACT	28
nov-piR-110899	2	0.117911618	33	2.172005456	18.42062297	4.203249948	8.39E-10	1.76E-08	Up	0.117911618	2.172005456	ATGGCAAAACTGGTGGCAAGT	21
nov-piR-110911	0	0.001	11	0.724001819	724.0018187	9.499849511	0.000151831	0.001434544	Up	0	0.724001819	GCCGCTCTCGGTGAGGAAACT	21
nov-piR-111060	0	0.001	6	0.394910083	394.9100829	8.625380393	0.007904781	0.04013878	Up	0	0.394910083	ATTTCATAGTCAGAGGTGAAATTCTTGGATT	31
nov-piR-111127	19	1.120160369	3	0.197455041	0.176273904	-2.504109184	0.002215293	0.01470982	Down	1.120160369	0.197455041	CACCTGCTCCTGGATTAAAAACTTCC	26
nov-piR-111160	0	0.001	14	0.92145686	921.4568602	9.847772815	1.42E-05	0.000170334	Up	0	0.92145686	TGCGAAATAGTAGGGTGGAGTTT	23
nov-piR-111196	1	0.058955809	7	0.46072843	7.814809747	2.966210751	0.019259327	0.07919235	Up	0.058955809	0.46072843	TGCGCCTAGAAATTCTGTCCATGAA	25
nov-piR-111247	0	0.001	7	0.46072843	460.7284301	8.847772815	0.003585784	0.02112991	Up	0	0.46072843	TTGTCTGGTGGCATCTGTGAGA	22
nov-piR-1113	69	4.067950815	30	1.974550415	0.48539191	-1.042778032	0.002427948	0.01605663	Down	4.067950815	1.974550415	GAAGGAGAAGGAGGAGAGTTGC	22
nov-piR-111305	7	0.412690662	0	0.001	0.002423122	-8.688916986	0.015884538	0.07199034	Down	0.412690662	0	ATCAGGAAAACTCCGACAAAGT	22
nov-piR-111373	0	0.001	13	0.855638513	855.638513	9.740857611	3.12E-05	0.000350791	Up	0	0.855638513	TTTGCGTCATGATGAGAGCCCAGAGA	26
nov-piR-11145	0	0.001	5	0.329091736	329.0917358	8.362345987	0.017425915	0.07204973	Up	0	0.329091736	GATGACCTGAACATGCCTGCTA	22
nov-piR-111460	0	0.001	9	0.592365124	592.3651244	9.210342894	0.000737858	0.005731561	Up	0	0.592365124	TGCCCCAAACCATGACACTTCC	22
nov-piR-111479	0	0.001	5	0.329091736	329.0917358	8.362345987	0.017425915	0.07204973	Up	0	0.329091736	TGAGAATGATGCTGACCAATGT	22
nov-piR-11149	3	0.176867427	35	2.30364215	13.02468291	3.703176345	1.40E-09	2.86E-08	Up	0.176867427	2.30364215	TTTTCCTTCACCTGCGCACCTGTGGC	26
nov-piR-111495	15	0.884337134	3	0.197455041	0.223280278	-2.163072266	0.014181711	0.06771633	Down	0.884337134	0.197455041	TCTGAGGCTGGGAAATAGAGC	21
nov-piR-111499	0	0.001	6	0.394910083	394.9100829	8.625380393	0.007904781	0.04013878	Up	0	0.394910083	CACTGGAACAGAGGGATCTAC	21
nov-piR-111505	6	0.353734853	18	1.184730249	3.349204177	1.74381833	0.003694373	0.02175864	Up	0.353734853	1.184730249	CCCCTGGATTCCTGTGCTCAG	21
nov-piR-111561	0	0.001	7	0.46072843	460.7284301	8.847772815	0.003585784	0.02112991	Up	0	0.46072843	AGGGGAAAACAGGAGAAATATATC	24
nov-piR-111566	0	0.001	6	0.394910083	394.9100829	8.625380393	0.007904781	0.04013878	Up	0	0.394910083	AAACTGGAACTGGAAGAAGAGC	22
nov-piR-111569	0	0.001	5	0.329091736	329.0917358	8.362345987	0.017425915	0.07204973	Up	0	0.329091736	TACTTTGGAGGCTGTGCATATGCATT	26
nov-piR-111678	17	1.002248751	5	0.329091736	0.328353351	-1.606678917	0.034272376	0.1324123	Down	1.002248751	0.329091736	CACCAGCGGTTTGGCGACAGGGCT	24
nov-piR-111730	7	0.412690662	0	0.001	0.002423122	-8.688916986	0.015884538	0.07199034	Down	0.412690662	0	TGAGAGACTTGTTTGCTGGGGC	22
nov-piR-111758	2	0.117911618	16	1.053093554	8.931211139	3.158855829	0.000163206	0.001536963	Up	0.117911618	1.053093554	GGTGAACAGAGAGTAGAGGAGTGG	24
nov-piR-11182	0	0.001	5	0.329091736	329.0917358	8.362345987	0.017425915	0.07204973	Up	0	0.329091736	TGGCAGAAAGACAGGAGATCCC	22
nov-piR-111823	0	0.001	4	0.263273389	263.2733886	8.040417893	0.038415043	0.1327589	Up	0	0.263273389	TTTTTACAGACCATACAGCACC	22
nov-piR-111972	35	2.063453312	94	6.186924632	2.998335168	1.584161664	2.72E-10	5.93E-09	Up	2.063453312	6.186924632	TACCACGAGATGAGAAACAACCCCATG	27
nov-piR-11200	0	0.001	6	0.394910083	394.9100829	8.625380393	0.007904781	0.04013878	Up	0	0.394910083	GGAGGTGGGGCTGGGGGGAGAGCAGC	26
nov-piR-112086	14	0.825381325	0	0.001	0.001211561	-9.688916986	0.000230901	0.002099867	Down	0.825381325	0	TGTGATTTGCTGATGACTGCCATTA	25
nov-piR-112113	47	2.770923019	761	50.08776218	18.07620127	4.176019621	1.14E-197	2.12E-195	Up	2.770923019	50.08776218	GCGCCGGTATAGCTCAGTGGTTACTTCGTTGAACTTTCT	39
nov-piR-112336	14	0.825381325	2	0.131636694	0.159485913	-2.648499093	0.007503618	0.04013878	Down	0.825381325	0.131636694	CACTTTACGAGCCCTTTCAATC	22
nov-piR-112343	0	0.001	6	0.394910083	394.9100829	8.625380393	0.007904781	0.04013878	Up	0	0.394910083	TTTTCAAACAAAATACGGCACTCAAC	26
nov-piR-112358	0	0.001	6	0.394910083	394.9100829	8.625380393	0.007904781	0.04013878	Up	0	0.394910083	AGAAGAAGATCATGGACGACACTCCCA	27
nov-piR-112391	29	1.709718458	12	0.789820166	0.461959197	-1.114162666	0.039390687	0.1360897	Down	1.709718458	0.789820166	CGTTTCAATTTTTGACTGGGCACAGGTCTGT	31
nov-piR-112403	0	0.001	7	0.46072843	460.7284301	8.847772815	0.003585784	0.02112991	Up	0	0.46072843	AGGAAGATGACAGAGAGCAGC	21
nov-piR-112460	0	0.001	5	0.329091736	329.0917358	8.362345987	0.017425915	0.07204973	Up	0	0.329091736	CCCCGAGACCCTGAGACCCCGA	22
nov-piR-11247	0	0.001	16	1.053093554	1053.093554	10.04041789	2.92E-06	4.02E-05	Up	0	1.053093554	ATAAGGGGGGAAGAAATGGGCTA	23
nov-piR-112471	12	0.707469707	31	2.040368762	2.88403693	1.528089639	0.000434079	0.003603119	Up	0.707469707	2.040368762	CTGGACCCTGGTCTGGACCCT	21
nov-piR-112496	0	0.001	4	0.263273389	263.2733886	8.040417893	0.038415043	0.1327589	Up	0	0.263273389	CAGAGAAGAAGGCTGACGTCAACCC	25
nov-piR-112517	0	0.001	5	0.329091736	329.0917358	8.362345987	0.017425915	0.07204973	Up	0	0.329091736	TGCACCACCTGAACCAAACTGA	22
nov-piR-112526	28	1.650762649	8	0.526546777	0.318971826	-1.648499093	0.004837708	0.02697427	Down	1.650762649	0.526546777	CACTTCTGCTGCTGCTCCCTTGC	23
nov-piR-112556	0	0.001	8	0.526546777	526.5467772	9.040417893	0.001626591	0.01089436	Up	0	0.526546777	TGGCACAGTAGTCTCCTCCGA	21
nov-piR-112561	28	1.650762649	57	3.751645788	2.272674263	1.184390921	5.99E-05	0.000652623	Up	1.650762649	3.751645788	AACCCGTAGATCCGAACTTGTGTTAAC	27
nov-piR-112571	6	0.353734853	0	0.001	0.002826976	-8.466524564	0.029072442	0.113087	Down	0.353734853	0	ACATCAGGAGACGTGGACGAGGCC	24
nov-piR-112598	0	0.001	4	0.263273389	263.2733886	8.040417893	0.038415043	0.1327589	Up	0	0.263273389	AGAGGATACAAGAGGAAGGAG	21
nov-piR-112607	0	0.001	4	0.263273389	263.2733886	8.040417893	0.038415043	0.1327589	Up	0	0.263273389	TGGCGCCCATTCTGACCCGTTGTGGT	26
nov-piR-112660	0	0.001	14	0.92145686	921.4568602	9.847772815	1.42E-05	0.000170334	Up	0	0.92145686	TTTATGACAGAGTGGCCCGACGGA	24
nov-piR-112676	0	0.001	26	1.711277026	1711.277026	10.74085761	1.08E-09	2.23E-08	Up	0	1.711277026	CGCGCATCGACCTGGTATTGCAGTACTTC	29
nov-piR-112681	25	1.473895223	65	4.278192565	2.90264362	1.537367452	2.76E-07	4.44E-06	Up	1.473895223	4.278192565	GATTAGCGTCAACTGGTCACCCGGGGT	27
nov-piR-112772	12	0.707469707	0	0.001	0.001413488	-9.466524564	0.000773464	0.005808493	Down	0.707469707	0	TGAGGACGGAGACAAAGTGGA	21
nov-piR-112828	234	13.79565928	11	0.724001819	0.052480407	-4.252077272	2.89E-47	2.06E-45	Down	13.79565928	0.724001819	ACGGCGCCCGTCGGGAGCGTCCGCCT	26
nov-piR-112847	64	3.77317177	18	1.184730249	0.313987892	-1.67121917	1.25E-05	0.000155485	Down	3.77317177	1.184730249	TCCCATGAACCCTCAAGCACCCTCTGA	27
nov-piR-112894	0	0.001	6	0.394910083	394.9100829	8.625380393	0.007904781	0.04013878	Up	0	0.394910083	TAGAAGTTCCACCTCGCTGTCGGTC	25
nov-piR-112919	11	0.648513898	0	0.001	0.001541987	-9.340993682	0.001415621	0.01007563	Down	0.648513898	0	GATGAGGAAAGAACAAGTGGAACACA	26
nov-piR-112933	0	0.001	4	0.263273389	263.2733886	8.040417893	0.038415043	0.1327589	Up	0	0.263273389	AGTGGCAGGACTGTGTTGAGT	21
nov-piR-112982	0	0.001	4	0.263273389	263.2733886	8.040417893	0.038415043	0.1327589	Up	0	0.263273389	GAGAAGTTGAAATGTTAATGTGGC	24
nov-piR-112998	0	0.001	5	0.329091736	329.0917358	8.362345987	0.017425915	0.07204973	Up	0	0.329091736	CCGACTTCCCTTACGCCACCTT	22
nov-piR-113008	6	0.353734853	0	0.001	0.002826976	-8.466524564	0.029072442	0.113087	Down	0.353734853	0	CCTTCTTCGTCCTCTGCTGTCCTCAG	26
nov-piR-113065	18	1.06120456	6	0.394910083	0.372133797	-1.426106672	0.047362652	0.1625329	Down	1.06120456	0.394910083	GGAAGGAAGGAAGGGTTGAAGGATG	25
nov-piR-113092	9	0.53060228	39	2.566915539	4.837739367	2.274333046	4.01E-07	6.33E-06	Up	0.53060228	2.566915539	TGCAGACCACTGTAGACTACTGT	23
nov-piR-113114	0	0.001	7	0.46072843	460.7284301	8.847772815	0.003585784	0.02112991	Up	0	0.46072843	TGTTGGTTGTAACCTCCGTCT	21
nov-piR-11314	10	0.589558089	21	1.38218529	2.344442924	1.229245157	0.012948946	0.06201026	Up	0.589558089	1.38218529	GGCGGACCAACTAGACCGAGT	21
nov-piR-11331	7	0.412690662	0	0.001	0.002423122	-8.688916986	0.015884538	0.07199034	Down	0.412690662	0	TCGTGGCTGAGATTTAATTTGT	22
nov-piR-113324	11	0.648513898	1	0.065818347	0.101491036	-3.30057579	0.009121504	0.04411919	Down	0.648513898	0.065818347	TGAGGACACAGCCCTGGGGAGT	22
nov-piR-113383	19164	1129.829122	63779	4197.828363	3.715454206	1.893538588	0	0	Up	1129.829122	4197.828363	CTACAGACCGTCCACCGTGGTCT	23
nov-piR-113399	0	0.001	9	0.592365124	592.3651244	9.210342894	0.000737858	0.005731561	Up	0	0.592365124	TTAAATGTGAGGAGGAGTATTTTAAAGT	28
nov-piR-11340	164	9.668752661	12	0.789820166	0.081687907	-3.613733675	1.09E-29	5.47E-28	Down	9.668752661	0.789820166	CTACAGTGATGCCCTTTTTGAACTC	25
nov-piR-113421	6	0.353734853	0	0.001	0.002826976	-8.466524564	0.029072442	0.113087	Down	0.353734853	0	CGGAGGACGGTAGACACACATTT	23
nov-piR-113425	0	0.001	12	0.789820166	789.8201658	9.625380393	6.89E-05	0.000706898	Up	0	0.789820166	AGACCAGTGGTCTACATCTGACC	23
nov-piR-113471	0	0.001	7	0.46072843	460.7284301	8.847772815	0.003585784	0.02112991	Up	0	0.46072843	TGAAGAGTTGTGGCAATGGCATC	23
nov-piR-113500	0	0.001	6	0.394910083	394.9100829	8.625380393	0.007904781	0.04013878	Up	0	0.394910083	TGATGAAACACAGTGGACCAACAC	24
nov-piR-113549	0	0.001	6	0.394910083	394.9100829	8.625380393	0.007904781	0.04013878	Up	0	0.394910083	GGAGGAAGCATGAGGATGAGC	21
nov-piR-113653	8	0.471646471	0	0.001	0.002120232	-8.881562064	0.00867896	0.04215685	Down	0.471646471	0	AGAATCTGAAGTACTTGAGAGC	22
nov-piR-113690	15	0.884337134	31	2.040368762	2.307229544	1.206161544	0.00279859	0.01772196	Up	0.884337134	2.040368762	ATCCATGCATGGTCTGAGACAACA	24
nov-piR-113719	10	0.589558089	0	0.001	0.001696186	-9.203490159	0.002590919	0.01644993	Down	0.589558089	0	GAATATGTGGAGGGAGACGAGGAT	24
nov-piR-113743	8	0.471646471	0	0.001	0.002120232	-8.881562064	0.00867896	0.04215685	Down	0.471646471	0	AGAGTCAGACGACAAACGCAGGC	23
nov-piR-113827	8	0.471646471	0	0.001	0.002120232	-8.881562064	0.00867896	0.04215685	Down	0.471646471	0	TGTGGCCTGTAAGTCTGTTCTCACCT	26
nov-piR-11385	0	0.001	4	0.263273389	263.2733886	8.040417893	0.038415043	0.1327589	Up	0	0.263273389	TCCGAGTTGACAGTAGTGTATATTATG	27
nov-piR-113873	11	0.648513898	0	0.001	0.001541987	-9.340993682	0.001415621	0.01007563	Down	0.648513898	0	AGATGATCATCGACTTCAGAAGGG	24
nov-piR-113888	106	6.249315744	25	1.645458679	0.263302215	-1.925208436	3.45E-10	7.50E-09	Down	6.249315744	1.645458679	GAGTGGAGTAACTGGCTTTGGTT	23
nov-piR-113915	0	0.001	7	0.46072843	460.7284301	8.847772815	0.003585784	0.02112991	Up	0	0.46072843	TCCCTGCTGAGCTGTGTCTCT	21
nov-piR-113968	29	1.709718458	4	0.263273389	0.153986399	-2.699125166	6.15E-05	0.000669591	Down	1.709718458	0.263273389	TCTTCTCAGCTGATCGGTGCT	21
nov-piR-114063	0	0.001	9	0.592365124	592.3651244	9.210342894	0.000737858	0.005731561	Up	0	0.592365124	CTTTGCTGCCTGGTTTCTAGA	21
nov-piR-114077	0	0.001	4	0.263273389	263.2733886	8.040417893	0.038415043	0.1327589	Up	0	0.263273389	TGATGCGCTGACAGATCTGATTGT	24
nov-piR-114132	68	4.008995006	2	0.131636694	0.032835335	-4.928607012	8.16E-16	2.55E-14	Down	4.008995006	0.131636694	AACAGTGGTCTGTAGGCTGGC	21
nov-piR-11422	523	30.83388806	200	13.16366943	0.426922139	-1.227955118	1.54E-22	6.33E-21	Down	30.83388806	13.16366943	TCCGTGTAAACCGGATTACCTTGAC	25
nov-piR-114221	99	5.836625082	44	2.896007275	0.496178397	-1.011069173	0.000400891	0.003445805	Down	5.836625082	2.896007275	TACTTCCCTGGTGGTCTAGTGGTTAGGATTCGGCGC	36
nov-piR-114309	8	0.471646471	0	0.001	0.002120232	-8.881562064	0.00867896	0.04215685	Down	0.471646471	0	GGCAATGGACTTGTAGCGGGG	21
nov-piR-11439	0	0.001	33	2.172005456	2172.005456	11.08481201	4.25E-12	1.06E-10	Up	0	2.172005456	TGCACATGTCCAAACCATCTCT	22
nov-piR-114490	9	0.53060228	0	0.001	0.001884651	-9.051487065	0.004741991	0.02656133	Down	0.53060228	0	GGCCGCAGACTTCACTCACAATTT	24
nov-piR-114536	0	0.001	63	4.146555871	4146.555871	12.01769782	2.14E-22	8.76E-21	Up	0	4.146555871	CTGTCACGTCGGAGCGTCAAC	21
nov-piR-114537	0	0.001	7	0.46072843	460.7284301	8.847772815	0.003585784	0.02112991	Up	0	0.46072843	AGTTCCACGTCATCTGGTAGTGATA	25
nov-piR-114579	0	0.001	12	0.789820166	789.8201658	9.625380393	6.89E-05	0.000706898	Up	0	0.789820166	CACATGCACCGGGAACAGGTCCGACT	26
nov-piR-114703	0	0.001	6	0.394910083	394.9100829	8.625380393	0.007904781	0.04013878	Up	0	0.394910083	ACTCTGTGGTTGTGTATGTCCT	22
nov-piR-114725	0	0.001	5	0.329091736	329.0917358	8.362345987	0.017425915	0.07204973	Up	0	0.329091736	GACGCAGCGCTGCAGACGGATCGGC	25
nov-piR-11487	0	0.001	8	0.526546777	526.5467772	9.040417893	0.001626591	0.01089436	Up	0	0.526546777	TCACTTCTGATGGGGGATCATTGTC	25
nov-piR-114881	0	0.001	23	1.513821985	1513.821985	10.56397985	1.15E-08	2.17E-07	Up	0	1.513821985	TTCTCTGATGACTTGCACTGGG	22
nov-piR-114898	941	55.47741618	2610	171.7858861	3.096501205	1.630639008	1.25E-253	2.68E-251	Up	55.47741618	171.7858861	GTAACGGAACCCATAATGCAGCT	23
nov-piR-114925	0	0.001	7	0.46072843	460.7284301	8.847772815	0.003585784	0.02112991	Up	0	0.46072843	AGTGCAGTGAAGAATATACGGAGC	24
nov-piR-114952	8	0.471646471	0	0.001	0.002120232	-8.881562064	0.00867896	0.04215685	Down	0.471646471	0	CAACGCAAGATCCCTGGTGCAC	22
nov-piR-114986	0	0.001	6	0.394910083	394.9100829	8.625380393	0.007904781	0.04013878	Up	0	0.394910083	AAGGGCGGAGTGAGGGCGACGG	22
nov-piR-115040	0	0.001	5	0.329091736	329.0917358	8.362345987	0.017425915	0.07204973	Up	0	0.329091736	CGCCGGTATAGCTCAGTGGTTACTTCGT	28
nov-piR-115133	0	0.001	4	0.263273389	263.2733886	8.040417893	0.038415043	0.1327589	Up	0	0.263273389	CCACCATAACATATTTTACGATTG	24
nov-piR-115218	0	0.001	4	0.263273389	263.2733886	8.040417893	0.038415043	0.1327589	Up	0	0.263273389	GGCAACCAGGGATTGGAAATTCT	23
nov-piR-115230	346	20.39870988	9	0.592365124	0.029039343	-5.105847397	3.12E-77	3.10E-75	Down	20.39870988	0.592365124	CAATACCCCGCCTTGACGACTCTC	24
nov-piR-115238	1	0.058955809	10	0.658183472	11.16401392	3.480783924	0.00234636	0.01552185	Up	0.058955809	0.658183472	TCATCCAGGACTTCATCACGGA	22
nov-piR-115267	19	1.120160369	195	12.8345777	11.45780376	3.518258629	8.65E-46	6.02E-44	Up	1.120160369	12.8345777	ACTCCTCTCTGTGTGGTGTTCT	22
nov-piR-115280	7	0.412690662	0	0.001	0.002423122	-8.688916986	0.015884538	0.07199034	Down	0.412690662	0	TGGAAGGAGCTGAGGTTGAGGTCA	24
nov-piR-115293	0	0.001	5	0.329091736	329.0917358	8.362345987	0.017425915	0.07204973	Up	0	0.329091736	ACCGCCCTGAACCTCAGCATC	21
nov-piR-115317	10	0.589558089	0	0.001	0.001696186	-9.203490159	0.002590919	0.01644993	Down	0.589558089	0	GGAGGCGGAGGGAGGAGGAGAGGAT	25
nov-piR-115400	9	0.53060228	0	0.001	0.001884651	-9.051487065	0.004741991	0.02656133	Down	0.53060228	0	TAGGTTTTCTTGTAGGTGCACCCCC	25
nov-piR-115409	0	0.001	7	0.46072843	460.7284301	8.847772815	0.003585784	0.02112991	Up	0	0.46072843	ATTGAGAAGAGGGTTCTGGGGTTAC	25
nov-piR-115412	0	0.001	60	3.949100829	3949.100829	11.94730849	2.29E-21	9.06E-20	Up	0	3.949100829	ACAACAACGACTGCTTTGGACCACGGTT	28
nov-piR-11542	7	0.412690662	0	0.001	0.002423122	-8.688916986	0.015884538	0.07199034	Down	0.412690662	0	GACGCTGCACCGTGTCTGTAGAAATAGACC	30
nov-piR-115507	7	0.412690662	64	4.212374218	10.20709844	3.351500907	2.27E-15	6.92E-14	Up	0.412690662	4.212374218	CCCCAAAGAGGACTGGTTGCCC	22
nov-piR-115536	0	0.001	5	0.329091736	329.0917358	8.362345987	0.017425915	0.07204973	Up	0	0.329091736	CCCAGAGGAGAGGAGCTGGATCTCTCG	27
nov-piR-115600	9	0.53060228	70	4.607284301	8.683121941	3.118213844	9.46E-16	2.95E-14	Up	0.53060228	4.607284301	CTCTAGATCAGTAGTTCACCAC	22
nov-piR-11567	0	0.001	5	0.329091736	329.0917358	8.362345987	0.017425915	0.07204973	Up	0	0.329091736	TCTGTAGTGGTTCAGCTCCCTGGC	24
nov-piR-11569	81	4.775420521	0	0.001	0.000209406	-12.22141207	5.96E-22	2.42E-20	Down	4.775420521	0	GGTGGCGTAAGGGAAGTCGGC	21
nov-piR-115706	13	0.766425516	0	0.001	0.001304758	-9.582001782	0.000422603	0.003508181	Down	0.766425516	0	AGAGGCGGGTTCTCTGGTGCGGCT	24
nov-piR-115781	48	2.829878828	244	16.05967671	5.675040411	2.504630666	1.63E-41	1.06E-39	Up	2.829878828	16.05967671	TCCCTGATGACCGACCTGTACTCCAGT	27
nov-piR-115794	6	0.353734853	0	0.001	0.002826976	-8.466524564	0.029072442	0.113087	Down	0.353734853	0	CCTTTCCATCAGCAGATGTTTCGGCCTGCAGA	32
nov-piR-115825	0	0.001	4	0.263273389	263.2733886	8.040417893	0.038415043	0.1327589	Up	0	0.263273389	TCCCTGTTCTCTGTATCTTCTATT	24
nov-piR-11583	6	0.353734853	0	0.001	0.002826976	-8.466524564	0.029072442	0.113087	Down	0.353734853	0	CACACCCCAATGAAGTTCCTGA	22
nov-piR-115844	17	1.002248751	0	0.001	0.000997756	-9.969024905	3.77E-05	0.000414122	Down	1.002248751	0	ACAGGCTGAAGTGACAACATC	21
nov-piR-115870	0	0.001	8	0.526546777	526.5467772	9.040417893	0.001626591	0.01089436	Up	0	0.526546777	TGCCTCGGGCCCCTCCTCATCC	22
nov-piR-116042	0	0.001	6	0.394910083	394.9100829	8.625380393	0.007904781	0.04013878	Up	0	0.394910083	ATCGGGGGATTAGCTCAAATGG	22
nov-piR-116064	0	0.001	10	0.658183472	658.1834715	9.362345987	0.000334709	0.002889092	Up	0	0.658183472	TTGGCCATAACTTTGTCACCTAGGATT	27
nov-piR-116120	0	0.001	8	0.526546777	526.5467772	9.040417893	0.001626591	0.01089436	Up	0	0.526546777	TCAAATCACAAACAGTATGAAC	22
nov-piR-116171	27	1.59180684	153	10.07020711	6.326274557	2.661356169	2.79E-28	1.35E-26	Up	1.59180684	10.07020711	CTATTGAAAGTCAGCCCTCGATCCAAGCTTTTG	33
nov-piR-116174	0	0.001	8	0.526546777	526.5467772	9.040417893	0.001626591	0.01089436	Up	0	0.526546777	ACAGATTCGATCAAAGGCCCCCA	23
nov-piR-116175	9	0.53060228	0	0.001	0.001884651	-9.051487065	0.004741991	0.02656133	Down	0.53060228	0	TCTCCTCATTGTCTTCCTAAT	21
nov-piR-116237	0	0.001	4	0.263273389	263.2733886	8.040417893	0.038415043	0.1327589	Up	0	0.263273389	GGACGGACTGGTGGTGTGAAC	21
nov-piR-116330	0	0.001	5	0.329091736	329.0917358	8.362345987	0.017425915	0.07204973	Up	0	0.329091736	ACTGGGCATCGTGGTCGGCATC	22
nov-piR-116344	7	0.412690662	0	0.001	0.002423122	-8.688916986	0.015884538	0.07199034	Down	0.412690662	0	TGGGAGGCTAAGGCTGGCGGATCGTT	26
nov-piR-116416	0	0.001	5	0.329091736	329.0917358	8.362345987	0.017425915	0.07204973	Up	0	0.329091736	ACAGGTTGGACGCTGATACGG	21
nov-piR-116446	6	0.353734853	0	0.001	0.002826976	-8.466524564	0.029072442	0.113087	Down	0.353734853	0	AACGCCGTGGACCAGAAGCAGG	22
nov-piR-116550	0	0.001	4	0.263273389	263.2733886	8.040417893	0.038415043	0.1327589	Up	0	0.263273389	TCAATCTGAATATTCTACCGGT	22
nov-piR-116572	0	0.001	4	0.263273389	263.2733886	8.040417893	0.038415043	0.1327589	Up	0	0.263273389	TCCAGGTTGACAAAGATGGCTTCT	24
nov-piR-116655	0	0.001	4	0.263273389	263.2733886	8.040417893	0.038415043	0.1327589	Up	0	0.263273389	ACAATGGGAATCTCTCTGAAAAGA	24
nov-piR-116704	0	0.001	4	0.263273389	263.2733886	8.040417893	0.038415043	0.1327589	Up	0	0.263273389	TCAAACAAACCATCGACGTGACCACCGT	28
nov-piR-116705	0	0.001	5	0.329091736	329.0917358	8.362345987	0.017425915	0.07204973	Up	0	0.329091736	TCCCCGACAGAGGAACTGTTTATG	24
nov-piR-116799	9	0.53060228	39	2.566915539	4.837739367	2.274333046	4.01E-07	6.33E-06	Up	0.53060228	2.566915539	CTATACAACCTACTGCCTTCCCT	23
nov-piR-116806	2	0.117911618	9	0.592365124	5.023806266	2.32878083	0.016884295	0.07204973	Up	0.117911618	0.592365124	AAAGATGAACAGAGTTGAGGAG	22
nov-piR-116816	0	0.001	4	0.263273389	263.2733886	8.040417893	0.038415043	0.1327589	Up	0	0.263273389	ATCACCATGGACCATACTCACC	22
nov-piR-116864	11	0.648513898	0	0.001	0.001541987	-9.340993682	0.001415621	0.01007563	Down	0.648513898	0	TAATATTGAATTCTGGGCACA	21
nov-piR-116877	10	0.589558089	0	0.001	0.001696186	-9.203490159	0.002590919	0.01644993	Down	0.589558089	0	TGTCGTAAACACTGTGGCCCG	21
nov-piR-11689	66	3.891083388	1	0.065818347	0.016915173	-5.88553829	1.62E-16	5.24E-15	Down	3.891083388	0.065818347	TGGAGAGGAACAACAAGAGTT	21
nov-piR-116894	0	0.001	27	1.777095373	1777.095373	10.79530539	4.88E-10	1.04E-08	Up	0	1.777095373	ATCGAGAGCATCCTGACAAGCCGGG	25
nov-piR-116920	433	25.52786526	823	54.16849971	2.121936134	1.085381235	8.22E-47	5.80E-45	Up	25.52786526	54.16849971	CGCGGGAGACCGGGGTTCGATTCCCCGACGGGGAGC	36
nov-piR-116922	0	0.001	4	0.263273389	263.2733886	8.040417893	0.038415043	0.1327589	Up	0	0.263273389	AAACCTGCGGGAGATTGTGGT	21
nov-piR-116935	6	0.353734853	0	0.001	0.002826976	-8.466524564	0.029072442	0.113087	Down	0.353734853	0	TGTGGATAATGGCTCTGACAGTGGT	25
nov-piR-116938	0	0.001	4	0.263273389	263.2733886	8.040417893	0.038415043	0.1327589	Up	0	0.263273389	AGAATCGGAAAGCAACTTGGAG	22
nov-piR-116963	0	0.001	4	0.263273389	263.2733886	8.040417893	0.038415043	0.1327589	Up	0	0.263273389	AATTGCCCACTGCTGCCCTTGG	22
nov-piR-117131	8	0.471646471	17	1.118911902	2.372352959	1.24631867	0.024302128	0.09925338	Up	0.471646471	1.118911902	TCCCTGTGCACAGGTGAACTCGAGC	25
nov-piR-117133	0	0.001	15	0.987275207	987.2752073	9.947308488	6.43E-06	8.22E-05	Up	0	0.987275207	TATGGACAGCACTGAATGGTACC	23
nov-piR-117255	14	0.825381325	42	2.76437058	3.349204177	1.74381833	7.56E-06	9.63E-05	Up	0.825381325	2.76437058	TGAGATCTCAAAGGCACCGGGA	22
nov-piR-117455	17	1.002248751	2	0.131636694	0.13134134	-2.928607012	0.001670407	0.01117481	Down	1.002248751	0.131636694	ACTGGTACTGTAACTGATGGT	21
nov-piR-117466	38	2.240320738	6	0.394910083	0.176273904	-2.504109184	9.94E-06	0.000126132	Down	2.240320738	0.394910083	TGACGGGAATGAACTGGAGTACAGG	25
nov-piR-117507	3108	183.2346541	936	61.60597294	0.336213547	-1.57255024	3.27E-189	5.88E-187	Down	183.2346541	61.60597294	CGTTAAAGAGGCATAGGGCATGGGAAAAT	29
nov-piR-117515	0	0.001	5	0.329091736	329.0917358	8.362345987	0.017425915	0.07204973	Up	0	0.329091736	ACCAGACTGCCTGACCTCCACTGC	24
nov-piR-117553	0	0.001	4	0.263273389	263.2733886	8.040417893	0.038415043	0.1327589	Up	0	0.263273389	TCAGAATTTGTGGAGCAGCTTGGAC	25
nov-piR-117583	3	0.176867427	9	0.592365124	3.349204177	1.74381833	0.043361647	0.1494384	Up	0.176867427	0.592365124	ACTCAGACCATCTCCACACTCATC	24
nov-piR-117589	0	0.001	6	0.394910083	394.9100829	8.625380393	0.007904781	0.04013878	Up	0	0.394910083	TATGGATCTCTGAGGCTGGGAA	22
nov-piR-117660	7	0.412690662	0	0.001	0.002423122	-8.688916986	0.015884538	0.07199034	Down	0.412690662	0	CAGGACCAGGACCACCAGCTGTG	23
nov-piR-117673	0	0.001	5	0.329091736	329.0917358	8.362345987	0.017425915	0.07204973	Up	0	0.329091736	GGAGATAGAGACGGGACACAGAAC	24
nov-piR-117769	113	6.662006406	1	0.065818347	0.009879658	-6.661323134	1.25E-28	6.10E-27	Down	6.662006406	0.065818347	CTGGACTGGACTGGACTGGACCT	23
nov-piR-117776	0	0.001	9	0.592365124	592.3651244	9.210342894	0.000737858	0.005731561	Up	0	0.592365124	TTAAGCCCCCGACAACATAGCTCCTA	26
nov-piR-117799	0	0.001	14	0.92145686	921.4568602	9.847772815	1.42E-05	0.000170334	Up	0	0.92145686	TTTGAAAACAATGAACTCGAGTG	23
nov-piR-117952	0	0.001	6	0.394910083	394.9100829	8.625380393	0.007904781	0.04013878	Up	0	0.394910083	ACAACCCGGATGGACCAATGTGGT	24
nov-piR-117973	0	0.001	6	0.394910083	394.9100829	8.625380393	0.007904781	0.04013878	Up	0	0.394910083	TGCATGGTTGCAGAGTCTTATC	22
nov-piR-117985	0	0.001	4	0.263273389	263.2733886	8.040417893	0.038415043	0.1327589	Up	0	0.263273389	TTGCGGATCCGGCGCACGAGAC	22
nov-piR-118008	0	0.001	6	0.394910083	394.9100829	8.625380393	0.007904781	0.04013878	Up	0	0.394910083	AACTATCTCAGCAGCCTCCTGC	22
nov-piR-118049	24	1.414939414	3	0.197455041	0.139550174	-2.841144171	0.000192842	0.001810683	Down	1.414939414	0.197455041	TAAGAATCCAAGGCAGAGTTTATT	24
nov-piR-11805	8	0.471646471	0	0.001	0.002120232	-8.881562064	0.00867896	0.04215685	Down	0.471646471	0	AAACGAGAACTTTGAAGGCCGAAGTGGAGAAGG	33
nov-piR-118057	0	0.001	14	0.92145686	921.4568602	9.847772815	1.42E-05	0.000170334	Up	0	0.92145686	TTCAGGGAACAGGGATGAGCT	21
nov-piR-118120	0	0.001	11	0.724001819	724.0018187	9.499849511	0.000151831	0.001434544	Up	0	0.724001819	TTATCCGAGGCGCGATTATTGCTAG	25
nov-piR-118208	25	1.473895223	2	0.131636694	0.089312111	-3.485000361	2.54E-05	0.00029535	Down	1.473895223	0.131636694	AGAGCAGAGCTGAAGGAAGTAGAGGAC	27
nov-piR-118234	0	0.001	11	0.724001819	724.0018187	9.499849511	0.000151831	0.001434544	Up	0	0.724001819	GAACACTGTGGCAGCTGAGGGAATGGT	27
nov-piR-118257	8	0.471646471	1	0.065818347	0.139550174	-2.841144171	0.044111676	0.1516369	Down	0.471646471	0.065818347	TTCGGGATTGCGCAGATCAACTGGC	25
nov-piR-118293	5	0.294779045	13	0.855638513	2.90264362	1.537367452	0.023764536	0.09710952	Up	0.294779045	0.855638513	TAGATAGATGCTCGTAGGTTTGGGC	25
nov-piR-118323	2	0.117911618	16	1.053093554	8.931211139	3.158855829	0.000163206	0.001536963	Up	0.117911618	1.053093554	TCTTGAATCCGAGGTTCGACTATCGTCC	28
nov-piR-118359	12	0.707469707	0	0.001	0.001413488	-9.466524564	0.000773464	0.005808493	Down	0.707469707	0	GAACGCCCCTATGAACCAACCAC	23
nov-piR-118360	9	0.53060228	0	0.001	0.001884651	-9.051487065	0.004741991	0.02656133	Down	0.53060228	0	AGAGGAGGAGATGCAGAGAACAG	23
nov-piR-118441	1	0.058955809	53	3.488372399	59.1692738	5.886776283	1.77E-17	5.97E-16	Up	0.058955809	3.488372399	ACGACCCTGACTGTACGACTCT	22
nov-piR-118446	12	0.707469707	0	0.001	0.001413488	-9.466524564	0.000773464	0.005808493	Down	0.707469707	0	CGAAGAAGGGAACCGAGCTGG	21
nov-piR-118488	0	0.001	4	0.263273389	263.2733886	8.040417893	0.038415043	0.1327589	Up	0	0.263273389	GATGAAAAGGGATGGATGGAT	21
nov-piR-118507	6	0.353734853	0	0.001	0.002826976	-8.466524564	0.029072442	0.113087	Down	0.353734853	0	CCAGTTGCCTAACAGAACTCC	21
nov-piR-118510	10	0.589558089	0	0.001	0.001696186	-9.203490159	0.002590919	0.01644993	Down	0.589558089	0	TCACAGGAAGTCCATGCTGAAGT	23
nov-piR-118548	0	0.001	9	0.592365124	592.3651244	9.210342894	0.000737858	0.005731561	Up	0	0.592365124	AGTGTTGCATATAAGCCTCTACAG	24
nov-piR-118552	0	0.001	4	0.263273389	263.2733886	8.040417893	0.038415043	0.1327589	Up	0	0.263273389	TTTCCTCCTCATCTGATCCAAC	22
nov-piR-118556	16	0.943292943	0	0.001	0.001060116	-9.881562064	6.89E-05	0.000706898	Down	0.943292943	0	TACCACGAGGGACACGATCGAAAGCC	26
nov-piR-118562	0	0.001	4	0.263273389	263.2733886	8.040417893	0.038415043	0.1327589	Up	0	0.263273389	TCCATGCTCTAGACACTACGCTGACA	26
nov-piR-118623	0	0.001	6	0.394910083	394.9100829	8.625380393	0.007904781	0.04013878	Up	0	0.394910083	TTTTTCATTGGAATCATCCAGC	22
nov-piR-118793	0	0.001	14	0.92145686	921.4568602	9.847772815	1.42E-05	0.000170334	Up	0	0.92145686	TGTGTATGGCCGAGACTCGGT	21
nov-piR-118827	0	0.001	6	0.394910083	394.9100829	8.625380393	0.007904781	0.04013878	Up	0	0.394910083	CGCACTGGGAGCCAACAATGACGTT	25
nov-piR-11884	0	0.001	5	0.329091736	329.0917358	8.362345987	0.017425915	0.07204973	Up	0	0.329091736	CAGGAAAAGAATCCAAAGTGCATT	24
nov-piR-118849	0	0.001	9	0.592365124	592.3651244	9.210342894	0.000737858	0.005731561	Up	0	0.592365124	TGTGTAGAATTCCAGTCTTCTGCT	24
nov-piR-119009	1	0.058955809	48	3.159280663	53.58726684	5.74381833	8.37E-16	2.61E-14	Up	0.058955809	3.159280663	CGCTCGCCCAAAGACACATTCACCTC	26
nov-piR-119081	4	0.235823236	67	4.409829259	18.69972332	4.224945019	8.70E-19	3.10E-17	Up	0.235823236	4.409829259	ATTACATCCACACGGCACTGACCAGA	26
nov-piR-119145	11	0.648513898	0	0.001	0.001541987	-9.340993682	0.001415621	0.01007563	Down	0.648513898	0	AGCCCTGCAAAACCTCAACGA	21
nov-piR-11916	0	0.001	19	1.250548596	1250.548596	10.28834541	2.72E-07	4.38E-06	Up	0	1.250548596	TAACATGCTACCGAGCGGACAGGACC	26
nov-piR-119167	0	0.001	6	0.394910083	394.9100829	8.625380393	0.007904781	0.04013878	Up	0	0.394910083	TGTGAAAGAAACTGGGTGATGAGT	24
nov-piR-119169	8	0.471646471	0	0.001	0.002120232	-8.881562064	0.00867896	0.04215685	Down	0.471646471	0	TAAGTCGCACCCGAGTATAAGTC	23
nov-piR-119219	0	0.001	5	0.329091736	329.0917358	8.362345987	0.017425915	0.07204973	Up	0	0.329091736	CTACTCCGAGGAACAGAACACCAGG	25
nov-piR-119260	6	0.353734853	0	0.001	0.002826976	-8.466524564	0.029072442	0.113087	Down	0.353734853	0	CCTTGGCCTGTTCGTTCAGCTCTCTGAT	28
nov-piR-119379	9	0.53060228	0	0.001	0.001884651	-9.051487065	0.004741991	0.02656133	Down	0.53060228	0	CGGGATGGTAAGCACAATGTGT	22
nov-piR-119386	0	0.001	6	0.394910083	394.9100829	8.625380393	0.007904781	0.04013878	Up	0	0.394910083	CTTGAACCTGTGACACTCCCTG	22
nov-piR-119424	0	0.001	11	0.724001819	724.0018187	9.499849511	0.000151831	0.001434544	Up	0	0.724001819	CTTTGTCAAAACTGTGTGGTACC	23
nov-piR-119461	0	0.001	4	0.263273389	263.2733886	8.040417893	0.038415043	0.1327589	Up	0	0.263273389	GGCAAAACAGACAGATCCAGGGAGGGG	27
nov-piR-119493	2	0.117911618	26	1.711277026	14.5132181	3.859295547	1.38E-07	2.31E-06	Up	0.117911618	1.711277026	CGCGCCGGGCCCTTCTCGCGGATCTCCCC	29
nov-piR-119494	0	0.001	5	0.329091736	329.0917358	8.362345987	0.017425915	0.07204973	Up	0	0.329091736	CATGGAGACAACATGCTGGAGGC	23
nov-piR-119539	0	0.001	6	0.394910083	394.9100829	8.625380393	0.007904781	0.04013878	Up	0	0.394910083	TATCGATATGGTTCTCCCGGGG	22
nov-piR-119543	0	0.001	6	0.394910083	394.9100829	8.625380393	0.007904781	0.04013878	Up	0	0.394910083	CTTCAGTTGTAATGAACTGGTT	22
nov-piR-11957	0	0.001	7	0.46072843	460.7284301	8.847772815	0.003585784	0.02112991	Up	0	0.46072843	TGTTTGTTGACTGTTTTCTCGAG	23
nov-piR-11964	0	0.001	9	0.592365124	592.3651244	9.210342894	0.000737858	0.005731561	Up	0	0.592365124	TGCGGAGAATCGAGGACTTAT	21
nov-piR-11972	54	3.183613681	126	8.293111741	2.604936582	1.38124825	2.68E-11	6.32E-10	Up	3.183613681	8.293111741	TGAAAAGGAAGGTGCACTCACTGCT	25
nov-piR-11973	1	0.058955809	9	0.592365124	10.04761253	3.32878083	0.004769349	0.02661408	Up	0.058955809	0.592365124	CGATGTTGGACCAGGACATCCT	22
nov-piR-119744	35	2.063453312	9	0.592365124	0.287074644	-1.800502187	0.000708811	0.005731561	Down	2.063453312	0.592365124	TGCACGTTTGAGCCACCGGAGGGCGAA	27
nov-piR-119763	4	0.235823236	28	1.84291372	7.814809747	2.966210751	9.04E-07	1.37E-05	Up	0.235823236	1.84291372	AAAGAATAGGCGTGTGTGTGT	21
nov-piR-119793	6	0.353734853	22	1.448003637	4.093471772	2.033324947	0.000400391	0.003441833	Up	0.353734853	1.448003637	TTAGCGTCAACTGGTCACCCGGGG	24
nov-piR-119797	0	0.001	6	0.394910083	394.9100829	8.625380393	0.007904781	0.04013878	Up	0	0.394910083	TCCTCCACCACTGCTTCCACCTC	23
nov-piR-119961	11	0.648513898	0	0.001	0.001541987	-9.340993682	0.001415621	0.01007563	Down	0.648513898	0	TGACCCACAACTCATGACCATA	22
nov-piR-120045	75	4.421685668	16	1.053093554	0.23816563	-2.069962862	3.01E-08	5.42E-07	Down	4.421685668	1.053093554	AGACACATTGGGTGTAGGTGAC	22
nov-piR-120060	0	0.001	4	0.263273389	263.2733886	8.040417893	0.038415043	0.1327589	Up	0	0.263273389	CGGACACCTATTTCCACCTCTCCAG	25
nov-piR-120170	1	0.058955809	26	1.711277026	29.0264362	4.859295547	1.69E-08	3.15E-07	Up	0.058955809	1.711277026	GAGTTCTGTTAGGCAACTGGAGGTGAAT	28
nov-piR-12019	11	0.648513898	0	0.001	0.001541987	-9.340993682	0.001415621	0.01007563	Down	0.648513898	0	CTGAGGCAGAGCAGGAGGACGCAGC	25
nov-piR-120190	0	0.001	7	0.46072843	460.7284301	8.847772815	0.003585784	0.02112991	Up	0	0.46072843	TAATCACTGCAGCTGTAGTCT	21
nov-piR-120291	0	0.001	4	0.263273389	263.2733886	8.040417893	0.038415043	0.1327589	Up	0	0.263273389	TGACCGTGAGATCCTGTTACATAGGC	26
nov-piR-120293	0	0.001	15	0.987275207	987.2752073	9.947308488	6.43E-06	8.22E-05	Up	0	0.987275207	AAAGAAGAACTCCATCCGGGAGGAGG	26
nov-piR-120310	7	0.412690662	0	0.001	0.002423122	-8.688916986	0.015884538	0.07199034	Down	0.412690662	0	CAGCCTGGCCCCCGGTCCTGGACCTCTGG	29
nov-piR-120360	37926	2235.958009	1125	74.04564055	0.033115846	-4.916334485	0	0	Down	2235.958009	74.04564055	TCCCTGATGGTCTAGTGGCTAGGATTCGGCGCTC	34
nov-piR-120361	0	0.001	17	1.118911902	1118.911902	10.12788073	1.32E-06	1.92E-05	Up	0	1.118911902	GAGAAAGAACGAACAAACCATTT	23
nov-piR-120398	0	0.001	6	0.394910083	394.9100829	8.625380393	0.007904781	0.04013878	Up	0	0.394910083	TTCTGGCAGAACGACCCTGCTT	22
nov-piR-120411	0	0.001	9	0.592365124	592.3651244	9.210342894	0.000737858	0.005731561	Up	0	0.592365124	CGTAAGCGGAGCCAACTCACCACCAGT	27
nov-piR-120505	28	1.650762649	4	0.263273389	0.159485913	-2.648499093	9.98E-05	0.001016292	Down	1.650762649	0.263273389	TGCCGATGATGTGATGATTCTGCCAAATGAATTTT	35
nov-piR-120547	46	2.71196721	0	0.001	0.000368736	-11.40512402	9.19E-13	2.38E-11	Down	2.71196721	0	TTCGCCCTGAAGAACATGACAGATTTT	27
nov-piR-12057	0	0.001	15	0.987275207	987.2752073	9.947308488	6.43E-06	8.22E-05	Up	0	0.987275207	CCATGCATGGTCTGAGACAACA	22
nov-piR-120703	0	0.001	10	0.658183472	658.1834715	9.362345987	0.000334709	0.002889092	Up	0	0.658183472	GGCTGCGTTGCTGGAGATGAGGAGAC	26
nov-piR-12076	0	0.001	10	0.658183472	658.1834715	9.362345987	0.000334709	0.002889092	Up	0	0.658183472	TGTTCTGGGTGACCTTGGGTC	21
nov-piR-120874	0	0.001	7	0.46072843	460.7284301	8.847772815	0.003585784	0.02112991	Up	0	0.46072843	ATCGAGAGCATCCTGACAAGCCGG	24
nov-piR-120969	8	0.471646471	0	0.001	0.002120232	-8.881562064	0.00867896	0.04215685	Down	0.471646471	0	ACAAACGAGTTGTTCTGGGCT	21
nov-piR-120974	0	0.001	5	0.329091736	329.0917358	8.362345987	0.017425915	0.07204973	Up	0	0.329091736	TGTTTAGGTACACGTTGGCTATG	23
nov-piR-121184	9	0.53060228	0	0.001	0.001884651	-9.051487065	0.004741991	0.02656133	Down	0.53060228	0	CACTTCCTCAGTACGATCAGTCCTG	25
nov-piR-1212	23	1.355983605	3	0.197455041	0.145617573	-2.779743626	0.000316941	0.002861959	Down	1.355983605	0.197455041	CGCCGGTGGCGGTGTCCGTCT	21
nov-piR-121221	0	0.001	4	0.263273389	263.2733886	8.040417893	0.038415043	0.1327589	Up	0	0.263273389	ACAATTTAGAATGACAGGTCTGAT	24
nov-piR-121233	0	0.001	9	0.592365124	592.3651244	9.210342894	0.000737858	0.005731561	Up	0	0.592365124	CTCCTCCTGCTCCTCACCCTC	21
nov-piR-121246	0	0.001	16	1.053093554	1053.093554	10.04041789	2.92E-06	4.02E-05	Up	0	1.053093554	TGACGGGAATGAACTGGAGTACA	23
nov-piR-121275	0	0.001	184	12.11057588	12110.57588	13.56397985	6.16E-64	5.38E-62	Up	0	12.11057588	ACCCGGCTTTAGGAAACAGAA	21
nov-piR-121289	6	0.353734853	72	4.738920995	13.39681671	3.74381833	1.38E-18	4.86E-17	Up	0.353734853	4.738920995	TGAGCTCAGAGTGAAGACCAAG	22
nov-piR-121297	270	15.9180684	755	49.6928521	3.121789079	1.642373066	1.97E-75	1.93E-73	Up	15.9180684	49.6928521	TGTTGTGATGAAACCTAAACTGAAATAGCT	30
nov-piR-121341	50	2.947790445	434	28.56516266	9.690364086	3.276550872	3.54E-94	4.05E-92	Up	2.947790445	28.56516266	TGCTGCTGTGTACCAAGAGATTT	23
nov-piR-12135	17	1.002248751	1	0.065818347	0.06567067	-3.928607012	0.000345181	0.002973628	Down	1.002248751	0.065818347	GATGGAGACAAACGGTGGAGT	21
nov-piR-12156	0	0.001	4	0.263273389	263.2733886	8.040417893	0.038415043	0.1327589	Up	0	0.263273389	GAACCAGCTAGTCGGAGGACA	21
nov-piR-12159	0	0.001	12	0.789820166	789.8201658	9.625380393	6.89E-05	0.000706898	Up	0	0.789820166	CAACAAACGGAAGGTCCTGGCT	22
nov-piR-121609	174	10.25831075	4	0.263273389	0.0256644	-5.284087667	4.15E-40	2.62E-38	Down	10.25831075	0.263273389	GTTCGTGTCAAGTTAGCTTAGC	22
nov-piR-121646	0	0.001	6	0.394910083	394.9100829	8.625380393	0.007904781	0.04013878	Up	0	0.394910083	GGGATATTAGTAGTGTTTGCTTACACT	27
nov-piR-121753	0	0.001	4	0.263273389	263.2733886	8.040417893	0.038415043	0.1327589	Up	0	0.263273389	GAACTAACCGGTGATCTTGACGC	23
nov-piR-121794	0	0.001	11	0.724001819	724.0018187	9.499849511	0.000151831	0.001434544	Up	0	0.724001819	TCAGCTCTGAAGTCCAACCCCTC	23
nov-piR-121839	0	0.001	8	0.526546777	526.5467772	9.040417893	0.001626591	0.01089436	Up	0	0.526546777	GGACTGGACTGTCTGCTGTGGACT	24
nov-piR-12184	0	0.001	9	0.592365124	592.3651244	9.210342894	0.000737858	0.005731561	Up	0	0.592365124	TTCACAGCGGACCGAGAGAAAGTG	24
nov-piR-12193	0	0.001	5	0.329091736	329.0917358	8.362345987	0.017425915	0.07204973	Up	0	0.329091736	TGTCGTGGCGTTTTCCTGTGTTT	23
nov-piR-121936	0	0.001	5	0.329091736	329.0917358	8.362345987	0.017425915	0.07204973	Up	0	0.329091736	TTCCTGCTCCCCGTCTACCTACCAG	25
nov-piR-122048	0	0.001	4	0.263273389	263.2733886	8.040417893	0.038415043	0.1327589	Up	0	0.263273389	GAGAGCAAAAAAGACCCGAGC	21
nov-piR-122057	0	0.001	8	0.526546777	526.5467772	9.040417893	0.001626591	0.01089436	Up	0	0.526546777	ACAGGGAAGCCAGGAGTCACAA	22
nov-piR-122228	13	0.766425516	169	11.12330067	14.5132181	3.859295547	9.61E-43	6.35E-41	Up	0.766425516	11.12330067	CGCGGGATCGAACCACGGGCGCTGCCCAGC	30
nov-piR-122231	0	0.001	4	0.263273389	263.2733886	8.040417893	0.038415043	0.1327589	Up	0	0.263273389	TGATGAACATGGCAGGGCAGC	21
nov-piR-122269	6	0.353734853	0	0.001	0.002826976	-8.466524564	0.029072442	0.113087	Down	0.353734853	0	ACGCATGAGCCGACGGCCAATGAGGAC	27
nov-piR-122312	7	0.412690662	0	0.001	0.002423122	-8.688916986	0.015884538	0.07199034	Down	0.412690662	0	TTTACCGGGGAGTCAGTGGTC	21
nov-piR-122356	19	1.120160369	0	0.001	0.000892729	-10.12948958	1.12E-05	0.000139862	Down	1.120160369	0	AGTTGGTCAGTTAGGAATAGTT	22
nov-piR-122367	0	0.001	4	0.263273389	263.2733886	8.040417893	0.038415043	0.1327589	Up	0	0.263273389	TGACAACCAGGGATGATGAAGG	22
nov-piR-122370	0	0.001	13	0.855638513	855.638513	9.740857611	3.12E-05	0.000350791	Up	0	0.855638513	TAACCAAACCTGTAGAACAGCCTT	24
nov-piR-122373	0	0.001	5	0.329091736	329.0917358	8.362345987	0.017425915	0.07204973	Up	0	0.329091736	TGAGGGGACGGTTGACTTTAGTGGCAGC	28
nov-piR-122400	0	0.001	4	0.263273389	263.2733886	8.040417893	0.038415043	0.1327589	Up	0	0.263273389	TGGGTTCTTGGAGGTTCTGCTGAGCT	26
nov-piR-122404	0	0.001	7	0.46072843	460.7284301	8.847772815	0.003585784	0.02112991	Up	0	0.46072843	CATCATTAGCTCTGGTCTGGTA	22
nov-piR-122419	17	1.002248751	2395	157.6349414	157.281255	7.297202928	0	0	Up	1.002248751	157.6349414	CGTGTCAAGTTAGCTTAGCCCT	22
nov-piR-122433	12	0.707469707	0	0.001	0.001413488	-9.466524564	0.000773464	0.005808493	Down	0.707469707	0	TGAGCGGGCCGAAATTATCGAGAA	24
nov-piR-12245	1	0.058955809	10	0.658183472	11.16401392	3.480783924	0.00234636	0.01552185	Up	0.058955809	0.658183472	CGTTAAAGAGGCATAGGGCATGGGA	25
nov-piR-122451	1	0.058955809	11	0.724001819	12.28041532	3.618287448	0.001147318	0.00852692	Up	0.058955809	0.724001819	CTGTCACGCGGGAGACCGGGGTTCAATTCCCCGAC	35
nov-piR-122456	0	0.001	20	1.316366943	1316.366943	10.36234599	1.23E-07	2.07E-06	Up	0	1.316366943	GTGACGAAATGTGGTGGCCTGAGA	24
nov-piR-122476	0	0.001	4	0.263273389	263.2733886	8.040417893	0.038415043	0.1327589	Up	0	0.263273389	TAGAGAATGAAGAACTGACGACT	23
nov-piR-122497	88	5.188111184	194	12.76875935	2.461157615	1.299337052	2.24E-15	6.82E-14	Up	5.188111184	12.76875935	GGGAAACTGGTCAAAGAGGATGATGTC	27
nov-piR-122588	0	0.001	5	0.329091736	329.0917358	8.362345987	0.017425915	0.07204973	Up	0	0.329091736	AGTTAATCAAGTCAGATAAGA	21
nov-piR-122617	35	2.063453312	77	5.068012731	2.456083063	1.296359353	6.45E-07	9.80E-06	Up	2.063453312	5.068012731	GATGCCCTCGGAACGTCTCCT	21
nov-piR-122700	0	0.001	6	0.394910083	394.9100829	8.625380393	0.007904781	0.04013878	Up	0	0.394910083	TCCAGGACCTGATCCAGAACCT	22
nov-piR-12273	7	0.412690662	324	21.32514448	51.67343588	5.69135091	6.53E-100	7.81E-98	Up	0.412690662	21.32514448	AGATGATGCATGGAGACCTTGGCC	24
nov-piR-122748	0	0.001	4	0.263273389	263.2733886	8.040417893	0.038415043	0.1327589	Up	0	0.263273389	GCACAGATTTCAGACAACAAAAT	23
nov-piR-122754	247	14.5620848	13	0.855638513	0.058757968	-4.089071685	1.80E-48	1.31E-46	Down	14.5620848	0.855638513	ACTTCACACCACTGAAATCTG	21
nov-piR-122755	24	1.414939414	0	0.001	0.000706744	-10.46652456	5.47E-07	8.50E-06	Down	1.414939414	0	TCACCTCCATCACCGACTGGCACT	24
nov-piR-122821	0	0.001	8	0.526546777	526.5467772	9.040417893	0.001626591	0.01089436	Up	0	0.526546777	TGATATGGACAGCACTGAATGGTAC	25
nov-piR-122824	0	0.001	4	0.263273389	263.2733886	8.040417893	0.038415043	0.1327589	Up	0	0.263273389	TATTGTAGCCCAATTCCCGGAC	22
nov-piR-122845	0	0.001	21	1.38218529	1382.18529	10.43273532	5.60E-08	9.72E-07	Up	0	1.38218529	ACAGCCCCAGAGACAACCACAC	22
nov-piR-122859	0	0.001	6	0.394910083	394.9100829	8.625380393	0.007904781	0.04013878	Up	0	0.394910083	TCCTGAGGATTATGCATGCAGA	22
nov-piR-122965	11	0.648513898	26	1.711277026	2.638766927	1.399863928	0.002429974	0.01605882	Up	0.648513898	1.711277026	TGCTGTTACTGCTGCGGTTACT	22
nov-piR-122988	19	1.120160369	3	0.197455041	0.176273904	-2.504109184	0.002215293	0.01470982	Down	1.120160369	0.197455041	GGGGGCAGTGGAGAGTCAGGCC	22
nov-piR-122989	1	0.058955809	31	2.040368762	34.60844316	5.113052139	3.82E-10	8.28E-09	Up	0.058955809	2.040368762	TGCTTTTCCACTTATCTCCCTGAA	24
nov-piR-123024	0	0.001	5	0.329091736	329.0917358	8.362345987	0.017425915	0.07204973	Up	0	0.329091736	AACTCCTGCACACTCAAATGA	21
nov-piR-123055	16	0.943292943	68	4.475647606	4.744705918	2.24631867	2.50E-11	5.90E-10	Up	0.943292943	4.475647606	TGTTTTTGGATTTCATGGACCTGAGGGC	28
nov-piR-123057	0	0.001	6	0.394910083	394.9100829	8.625380393	0.007904781	0.04013878	Up	0	0.394910083	CTCCAGGTGATCTCAAGTGAC	21
nov-piR-123062	0	0.001	5	0.329091736	329.0917358	8.362345987	0.017425915	0.07204973	Up	0	0.329091736	AGGAACCTTGAGTGCTGCAGAAACT	25
nov-piR-123147	0	0.001	6	0.394910083	394.9100829	8.625380393	0.007904781	0.04013878	Up	0	0.394910083	AGCAGGATTTTGACCATCTAC	21
nov-piR-123344	0	0.001	17	1.118911902	1118.911902	10.12788073	1.32E-06	1.92E-05	Up	0	1.118911902	TTTACCCGACAAACGCTGCATCTTCCC	27
nov-piR-123507	3	0.176867427	18	1.184730249	6.698408354	2.74381833	0.00017105	0.00160902	Up	0.176867427	1.184730249	TTCACCAAGCGTTGGATTGTTCACCCACTAATAGG	35
nov-piR-12352	6	0.353734853	27	1.777095373	5.023806266	2.32878083	2.09E-05	0.000244225	Up	0.353734853	1.777095373	TTTCCCCGTTAGATTTGGACAACCGTCCGTT	31
nov-piR-123523	12	0.707469707	189	12.43966761	17.58332193	4.136135752	6.10E-50	4.53E-48	Up	0.707469707	12.43966761	GGACGGAGAACTGATAAGAGGA	22
nov-piR-123575	37	2.18136493	149	9.806933726	4.49577858	2.168570984	2.83E-22	1.16E-20	Up	2.18136493	9.806933726	TCCCGAGATAAAGAATTACTGCGCGCAG	28
nov-piR-123578	8	0.471646471	29	1.908732067	4.046955047	2.016836824	4.91E-05	0.000536695	Up	0.471646471	1.908732067	AAGGCTAAGCTAACTTGACACG	22
nov-piR-12359	25	1.473895223	9	0.592365124	0.401904501	-1.315075359	0.027340809	0.1111309	Down	1.473895223	0.592365124	TAAAGTCCATCTGGTCCACCTCT	23
nov-piR-123602	0	0.001	5	0.329091736	329.0917358	8.362345987	0.017425915	0.07204973	Up	0	0.329091736	TAAGATGCCTTACCCGAACTAGGACCTGC	29
nov-piR-123616	0	0.001	9	0.592365124	592.3651244	9.210342894	0.000737858	0.005731561	Up	0	0.592365124	TGCACGGAGACCAAGAGAATG	21
nov-piR-123632	64	3.77317177	26	1.711277026	0.453538066	-1.140704453	0.001531069	0.01088301	Down	3.77317177	1.711277026	ATGGACAATCTGAAGATCTTGAGGACAGTTC	31
nov-piR-123646	0	0.001	4	0.263273389	263.2733886	8.040417893	0.038415043	0.1327589	Up	0	0.263273389	TAAGAACCCTCCTCTCTCTTC	21
nov-piR-123677	6	0.353734853	0	0.001	0.002826976	-8.466524564	0.029072442	0.113087	Down	0.353734853	0	AGAGAAAAAAAAGCTGCTTCTGC	23
nov-piR-12373	0	0.001	24	1.579640332	1579.640332	10.62538039	5.23E-09	1.02E-07	Up	0	1.579640332	TGCTAAGGGTGATGTTGTCTAAA	23
nov-piR-123759	0	0.001	4	0.263273389	263.2733886	8.040417893	0.038415043	0.1327589	Up	0	0.263273389	TTTGCACTGATTACCTGCACCC	22
nov-piR-123786	0	0.001	14	0.92145686	921.4568602	9.847772815	1.42E-05	0.000170334	Up	0	0.92145686	TGGACACTCGTTGCTGCTGACA	22
nov-piR-123823	0	0.001	5	0.329091736	329.0917358	8.362345987	0.017425915	0.07204973	Up	0	0.329091736	TATTCTGACTCAAAATCACCACCGC	25
nov-piR-123883	7	0.412690662	0	0.001	0.002423122	-8.688916986	0.015884538	0.07199034	Down	0.412690662	0	AGAAGCTGAGTCTGGTTCAGGAGGAACTGG	30
nov-piR-123899	0	0.001	5	0.329091736	329.0917358	8.362345987	0.017425915	0.07204973	Up	0	0.329091736	CTGCCAGTCCTTTAGTGTAGCC	22
nov-piR-123925	0	0.001	4	0.263273389	263.2733886	8.040417893	0.038415043	0.1327589	Up	0	0.263273389	TCATTAGAGGGACAACACAGA	21
nov-piR-123948	2	0.117911618	9	0.592365124	5.023806266	2.32878083	0.016884295	0.07204973	Up	0.117911618	0.592365124	GGTTCTTTAGCGTTGCGGCTGA	22
nov-piR-123954	116	6.838873833	23	1.513821985	0.221355448	-2.17556321	8.39E-13	2.22E-11	Down	6.838873833	1.513821985	TCAAGTTAGCTTAGCCCTCGT	21
nov-piR-124038	1231	72.57460076	79085	5205.243985	71.72266785	6.164357248	0	0	Up	72.57460076	5205.243985	TCCCCTCCCTCACCGCCGGCCTTGACTAGCCTT	33
nov-piR-124060	55	3.24256949	3	0.197455041	0.060894621	-4.037541384	1.29E-11	3.11E-10	Down	3.24256949	0.197455041	TGAGGGAAATCGCCACGGACAGATACGG	28
nov-piR-12408	0	0.001	147	9.675297032	9675.297032	13.24009024	3.10E-51	2.33E-49	Up	0	9.675297032	ACTGATGATCACTGGACTGGTA	22
nov-piR-124153	0	0.001	14	0.92145686	921.4568602	9.847772815	1.42E-05	0.000170334	Up	0	0.92145686	TACAAAGACAAGATTGCAGGATTACT	26
nov-piR-124181	0	0.001	4	0.263273389	263.2733886	8.040417893	0.038415043	0.1327589	Up	0	0.263273389	TTGTCAATGAGAACTTTAACTTGT	24
nov-piR-124211	22	1.297027796	90	5.923651244	4.567096605	2.191277307	3.52E-14	1.01E-12	Up	1.297027796	5.923651244	GGTTCTACTGTGGTTCTACTGTG	23
nov-piR-124288	0	0.001	6	0.394910083	394.9100829	8.625380393	0.007904781	0.04013878	Up	0	0.394910083	AACCACGCATCTGTCTCATCT	21
nov-piR-124293	0	0.001	4	0.263273389	263.2733886	8.040417893	0.038415043	0.1327589	Up	0	0.263273389	ACTCCTGGCGGTACTCCTCTGC	22
nov-piR-124313	0	0.001	5	0.329091736	329.0917358	8.362345987	0.017425915	0.07204973	Up	0	0.329091736	ACACAGAGGGAGTGCAGATCAC	22
nov-piR-124325	31	1.827630076	58	3.817464135	2.088750992	1.062640514	0.000180393	0.00169604	Up	1.827630076	3.817464135	TGACGGGAATGAACTGGAGTACAGGT	26
nov-piR-124381	11	0.648513898	0	0.001	0.001541987	-9.340993682	0.001415621	0.01007563	Down	0.648513898	0	TCCACGGAAGTCCAGTCTCGGCAC	24
nov-piR-124385	0	0.001	4	0.263273389	263.2733886	8.040417893	0.038415043	0.1327589	Up	0	0.263273389	TGGGAGCCAATGAAGATAGTAGATTGT	27
nov-piR-124390	7	0.412690662	0	0.001	0.002423122	-8.688916986	0.015884538	0.07199034	Down	0.412690662	0	CTGAAGGCTGGACGAGGATAA	21
nov-piR-12444	42	2.476143974	252	16.58622348	6.698408354	2.74381833	5.45E-47	3.86E-45	Up	2.476143974	16.58622348	CCCAGGGCGAGGCTTAGCCAT	21
nov-piR-124563	0	0.001	6	0.394910083	394.9100829	8.625380393	0.007904781	0.04013878	Up	0	0.394910083	TTAAACAACACACCGTCATCCTGAGAT	27
nov-piR-12465	0	0.001	4	0.263273389	263.2733886	8.040417893	0.038415043	0.1327589	Up	0	0.263273389	ACTTGGTGCCGTCAAACCCACAACCTTTGAAAGTAA	36
nov-piR-124668	1	0.058955809	6	0.394910083	6.698408354	2.74381833	0.038137762	0.1327589	Up	0.058955809	0.394910083	AAGTTCTGTGATACACTAAGACT	23
nov-piR-124811	0	0.001	16	1.053093554	1053.093554	10.04041789	2.92E-06	4.02E-05	Up	0	1.053093554	GGCATGTTGGTTTATCGGGTCTTTTGATT	29
nov-piR-124930	0	0.001	4	0.263273389	263.2733886	8.040417893	0.038415043	0.1327589	Up	0	0.263273389	AACTTCAGTGGGACTTGGCCTGCCCTG	27
nov-piR-125014	0	0.001	4	0.263273389	263.2733886	8.040417893	0.038415043	0.1327589	Up	0	0.263273389	TTTTATGGTTTGGCAGCAGGT	21
nov-piR-125072	22	1.297027796	49	3.225099011	2.486530374	1.314134054	6.29E-05	0.000683314	Up	1.297027796	3.225099011	TACATAAGGGGGGAAGAAATGGGCTACATT	30
nov-piR-125102	0	0.001	12	0.789820166	789.8201658	9.625380393	6.89E-05	0.000706898	Up	0	0.789820166	TTTAGGTTCCTCGGTGTACACATC	24
nov-piR-125109	11	0.648513898	0	0.001	0.001541987	-9.340993682	0.001415621	0.01007563	Down	0.648513898	0	CATGTGTAGAATTCCAGTCTTCTGC	25
nov-piR-125144	0	0.001	12	0.789820166	789.8201658	9.625380393	6.89E-05	0.000706898	Up	0	0.789820166	AGCCACCCAATTTGCCAAGAACTCTCA	27
nov-piR-125161	0	0.001	6	0.394910083	394.9100829	8.625380393	0.007904781	0.04013878	Up	0	0.394910083	CCTGACAGAATGCCTTCCAAA	21
nov-piR-125181	0	0.001	9	0.592365124	592.3651244	9.210342894	0.000737858	0.005731561	Up	0	0.592365124	GAGATGTCGCTGTGGCCAATT	21
nov-piR-125199	0	0.001	4	0.263273389	263.2733886	8.040417893	0.038415043	0.1327589	Up	0	0.263273389	TCTGCACAAAACTGTAGAGATGAACCAGT	29
nov-piR-125243	14	0.825381325	0	0.001	0.001211561	-9.688916986	0.000230901	0.002099867	Down	0.825381325	0	GGTGGAGGAGGAGGGGGAGGA	21
nov-piR-125245	1	0.058955809	85	5.594559508	94.89411835	6.568246765	2.87E-28	1.39E-26	Up	0.058955809	5.594559508	AATACCCCGCCTTGACGACTCTC	23
nov-piR-125247	26	1.532851032	0	0.001	0.000652379	-10.58200178	1.63E-07	2.69E-06	Down	1.532851032	0	TACTTCTCTGCCACTCCTGACT	22
nov-piR-125296	0	0.001	17	1.118911902	1118.911902	10.12788073	1.32E-06	1.92E-05	Up	0	1.118911902	ATGACACCCAGACTCTTTACC	21
nov-piR-125298	25	1.473895223	72	4.738920995	3.21523601	1.684924641	8.92E-09	1.71E-07	Up	1.473895223	4.738920995	GGAGAACTTGAGATCGCACCGCGTC	25
nov-piR-125324	563	33.19212041	1060	69.76744798	2.101928021	1.071713266	1.01E-58	8.31E-57	Up	33.19212041	69.76744798	TCTAACCAACTAGTCCGCCCAGTAAAACCAAAACAT	36
nov-piR-125330	29	1.709718458	10	0.658183472	0.384965997	-1.377197071	0.013092325	0.06268383	Down	1.709718458	0.658183472	TGCACAGGGAGGATCCAACGGAGAGT	26
nov-piR-125409	4249	250.503232	1048	68.97762782	0.275356239	-1.860628798	0	0	Down	250.503232	68.97762782	GCGAAGCATTGGTGGTTCAGTGGTAGAATTCTCGCCTGC	39
nov-piR-125418	0	0.001	5	0.329091736	329.0917358	8.362345987	0.017425915	0.07204973	Up	0	0.329091736	AGATTGCATCTTCCGTGGAGC	21
nov-piR-125535	11	0.648513898	2	0.131636694	0.202982071	-2.30057579	0.031842639	0.123289	Down	0.648513898	0.131636694	TCCACTCCTTGCCTGAAGACC	21
nov-piR-1256	14	0.825381325	163	10.72839059	12.99810193	3.700229061	4.93E-40	3.11E-38	Up	0.825381325	10.72839059	TGTGTGATGAAATAAATGTTGGTAGGGAC	29
nov-piR-125606	0	0.001	6	0.394910083	394.9100829	8.625380393	0.007904781	0.04013878	Up	0	0.394910083	GATTTAGAAAAGGCATATGACAAAG	25
nov-piR-125676	0	0.001	4	0.263273389	263.2733886	8.040417893	0.038415043	0.1327589	Up	0	0.263273389	GGGAGAGACTGACAACGGAAACGTTGTC	28
nov-piR-125705	18	1.06120456	2	0.131636694	0.124044599	-3.011069173	0.001002461	0.00749576	Down	1.06120456	0.131636694	AATGTTTGCTCGTGAAATGAC	21
nov-piR-125841	7	0.412690662	0	0.001	0.002423122	-8.688916986	0.015884538	0.07199034	Down	0.412690662	0	CACCCGTCCTCACCCCTGCCC	21
nov-piR-125893	0	0.001	6	0.394910083	394.9100829	8.625380393	0.007904781	0.04013878	Up	0	0.394910083	TTCAAAGAAAACTGGAAGAGGAGG	24
nov-piR-12590	0	0.001	10	0.658183472	658.1834715	9.362345987	0.000334709	0.002889092	Up	0	0.658183472	TGAGGAGGTAGATTGGGAGATCTCCCATT	29
nov-piR-125921	17	1.002248751	0	0.001	0.000997756	-9.969024905	3.77E-05	0.000414122	Down	1.002248751	0	GGGAGTTATCAGGGCCACCAGTCTTTGA	28
nov-piR-126077	0	0.001	10	0.658183472	658.1834715	9.362345987	0.000334709	0.002889092	Up	0	0.658183472	GAGGACTGGACAGCAGAGGGCAGC	24
nov-piR-126147	39	2.299276547	15	0.987275207	0.429385151	-1.219655794	0.009121807	0.04411919	Down	2.299276547	0.987275207	GTAGTTGGATCTCGGGATCGAGCTGGCGGT	30
nov-piR-126153	0	0.001	9	0.592365124	592.3651244	9.210342894	0.000737858	0.005731561	Up	0	0.592365124	CCACGGCAGTTTTATTTCAGT	21
nov-piR-126293	15	0.884337134	3	0.197455041	0.223280278	-2.163072266	0.014181711	0.06771633	Down	0.884337134	0.197455041	GGATGTCACGATGTCAGGACG	21
nov-piR-126357	0	0.001	6	0.394910083	394.9100829	8.625380393	0.007904781	0.04013878	Up	0	0.394910083	AGAGGTGGCGGTGGATTTGGAG	22
nov-piR-126429	0	0.001	4	0.263273389	263.2733886	8.040417893	0.038415043	0.1327589	Up	0	0.263273389	GAACGAGATCCCGGATACAAGCTGCT	26
nov-piR-126430	0	0.001	4	0.263273389	263.2733886	8.040417893	0.038415043	0.1327589	Up	0	0.263273389	GGAAATATTCATGGGCTATGACTGTC	26
nov-piR-126479	0	0.001	5	0.329091736	329.0917358	8.362345987	0.017425915	0.07204973	Up	0	0.329091736	TGCAGCGCAGCCTCTGAGAGA	21
nov-piR-12651	0	0.001	11	0.724001819	724.0018187	9.499849511	0.000151831	0.001434544	Up	0	0.724001819	AACGTCGAGAGCCGGCGGAGGACTCCTCCGTAGAT	35
nov-piR-126515	1	0.058955809	15	0.987275207	16.74602089	4.065746424	6.26E-05	0.000680454	Up	0.058955809	0.987275207	AGATGTGATGAGTTTGAATCAGGTCTCTGATCCAGTT	37
nov-piR-126555	0	0.001	12	0.789820166	789.8201658	9.625380393	6.89E-05	0.000706898	Up	0	0.789820166	CCCTGCAGAGCTGTGCCATGGAATCCAAGGTAG	33
nov-piR-126659	17	1.002248751	33	2.172005456	2.167132115	1.115787107	0.003513661	0.02112991	Up	1.002248751	2.172005456	TTTGTGATCACTTAACTCAGGAACAGCCT	29
nov-piR-126677	13	0.766425516	0	0.001	0.001304758	-9.582001782	0.000422603	0.003508181	Down	0.766425516	0	GGGCAGAGAGGAACAGTGACAG	22
nov-piR-126734	0	0.001	19	1.250548596	1250.548596	10.28834541	2.72E-07	4.38E-06	Up	0	1.250548596	TGGCTCCCTGTAATGACTCAAAAAC	25
nov-piR-126744	38	2.240320738	82	5.397104467	2.409076689	1.26848032	4.21E-07	6.63E-06	Up	2.240320738	5.397104467	TTTTCGGAAAAATAGTGTGGCAGACC	26
nov-piR-126769	42	2.476143974	79	5.199649425	2.099897857	1.070319154	1.10E-05	0.000138805	Up	2.476143974	5.199649425	TGGCTGTGCTGTAGTGTTGTG	21
nov-piR-126770	228	13.44192443	411	27.05134068	2.012460405	1.008960398	6.27E-22	2.54E-20	Up	13.44192443	27.05134068	TGAGGTAGTTGGTTGTATGGTTTCGCA	27
nov-piR-126895	27	1.59180684	85	5.594559508	3.514596976	1.813359263	5.54E-11	1.28E-09	Up	1.59180684	5.594559508	ATGGCACACAACTGAAGCACACC	23
nov-piR-126900	0	0.001	4	0.263273389	263.2733886	8.040417893	0.038415043	0.1327589	Up	0	0.263273389	TTTTCACTTCAGTCTCCTAAAC	22
nov-piR-126910	8	0.471646471	0	0.001	0.002120232	-8.881562064	0.00867896	0.04215685	Down	0.471646471	0	TTACACTCAACCTTGGTGCCTCTGT	25
nov-piR-126928	5	0.294779045	15	0.987275207	3.349204177	1.74381833	0.008253454	0.0418769	Up	0.294779045	0.987275207	TGAAAGAAGAACGGTGTCGTCAGC	24
nov-piR-127096	0	0.001	10	0.658183472	658.1834715	9.362345987	0.000334709	0.002889092	Up	0	0.658183472	TGTCAATGCAGTGGAGCCAGAA	22
nov-piR-127140	11	0.648513898	1	0.065818347	0.101491036	-3.30057579	0.009121504	0.04411919	Down	0.648513898	0.065818347	TTGTCGGGGCCGTGGCGGAGTGAA	24
nov-piR-127194	24	1.414939414	0	0.001	0.000706744	-10.46652456	5.47E-07	8.50E-06	Down	1.414939414	0	CAAGGTGGCGTAAGGGAAGTC	21
nov-piR-127207	0	0.001	4	0.263273389	263.2733886	8.040417893	0.038415043	0.1327589	Up	0	0.263273389	AAACGGTGTCATCTGAATTCCTAAT	25
nov-piR-127396	0	0.001	4	0.263273389	263.2733886	8.040417893	0.038415043	0.1327589	Up	0	0.263273389	GAACACCGGACGGTCAGACCCT	22
nov-piR-127404	13	0.766425516	0	0.001	0.001304758	-9.582001782	0.000422603	0.003508181	Down	0.766425516	0	ATTACACGGGGAAGCTGACAG	21
nov-piR-127416	21	1.238071987	0	0.001	0.000807707	-10.27387949	3.36E-06	4.54E-05	Down	1.238071987	0	TTGCACATTTGAGCCACCGGAGGGCGAA	28
nov-piR-127459	11	0.648513898	0	0.001	0.001541987	-9.340993682	0.001415621	0.01007563	Down	0.648513898	0	TTAATATGGATTGTTATTCAGCT	23
nov-piR-127494	9	0.53060228	0	0.001	0.001884651	-9.051487065	0.004741991	0.02656133	Down	0.53060228	0	GGTGATGCAGCCGGGCGAGGA	21
nov-piR-127502	0	0.001	5	0.329091736	329.0917358	8.362345987	0.017425915	0.07204973	Up	0	0.329091736	CACCCAGACTTCCCTCTCCCTC	22
nov-piR-127516	0	0.001	6	0.394910083	394.9100829	8.625380393	0.007904781	0.04013878	Up	0	0.394910083	TCCACCAGTCTGGACCATTCGGAC	24
nov-piR-12752	27	1.59180684	53	3.488372399	2.191454585	1.131888781	0.000180046	0.001692948	Up	1.59180684	3.488372399	ATCCGTCCCATATGGTCTAGCGGTTAGGATTCCTGGTT	38
nov-piR-127529	19	1.120160369	2	0.131636694	0.117515936	-3.089071685	0.000599094	0.004933659	Down	1.120160369	0.131636694	TGAGAGAACATTATGCCGGAAAA	23
nov-piR-127537	0	0.001	4	0.263273389	263.2733886	8.040417893	0.038415043	0.1327589	Up	0	0.263273389	AAGAACTCCTCCACTTCCACGACCATGCTCT	31
nov-piR-127639	2	0.117911618	13	0.855638513	7.256609051	2.859295547	0.001249549	0.009259025	Up	0.117911618	0.855638513	CACTTGAGATCACCTGGAGGTT	22
nov-piR-127648	0	0.001	8	0.526546777	526.5467772	9.040417893	0.001626591	0.01089436	Up	0	0.526546777	TCTGTAACTCGGCCAACTCAAACT	24
nov-piR-127653	0	0.001	8	0.526546777	526.5467772	9.040417893	0.001626591	0.01089436	Up	0	0.526546777	TTTATTTTGGAACGTGTTTTGTG	23
nov-piR-127657	6	0.353734853	0	0.001	0.002826976	-8.466524564	0.029072442	0.113087	Down	0.353734853	0	TCAAGTCTCTAAGGACTGACATTGGGGC	28
nov-piR-127671	0	0.001	5	0.329091736	329.0917358	8.362345987	0.017425915	0.07204973	Up	0	0.329091736	GTCACGATGTCAGGACGTCAGGA	23
nov-piR-127698	0	0.001	4	0.263273389	263.2733886	8.040417893	0.038415043	0.1327589	Up	0	0.263273389	TTCGATTCCGGCTCTCTTTCC	21
nov-piR-127719	0	0.001	4	0.263273389	263.2733886	8.040417893	0.038415043	0.1327589	Up	0	0.263273389	AGAGAGGTCTAAAGAGTAAAATCTAT	26
nov-piR-127818	33	1.945541694	4	0.263273389	0.135321381	-2.88553829	8.56E-06	0.000108966	Down	1.945541694	0.263273389	AACGAGATCCCGGATACAAGCTGCT	25
nov-piR-127821	9	0.53060228	0	0.001	0.001884651	-9.051487065	0.004741991	0.02656133	Down	0.53060228	0	TGAGTAGGGCGATAGTAAAACT	22
nov-piR-127826	11	0.648513898	0	0.001	0.001541987	-9.340993682	0.001415621	0.01007563	Down	0.648513898	0	ATAATGGGAGTCACGCGAACA	21
nov-piR-127859	0	0.001	6	0.394910083	394.9100829	8.625380393	0.007904781	0.04013878	Up	0	0.394910083	TTGGCAGACACCGTGTTCCCC	21
nov-piR-127915	14	0.825381325	0	0.001	0.001211561	-9.688916986	0.000230901	0.002099867	Down	0.825381325	0	TGACGGACATCACAGAGACAGCC	23
nov-piR-127935	0	0.001	4	0.263273389	263.2733886	8.040417893	0.038415043	0.1327589	Up	0	0.263273389	TTGTGGATGCCGGAGCCTGCC	21
nov-piR-127955	0	0.001	5	0.329091736	329.0917358	8.362345987	0.017425915	0.07204973	Up	0	0.329091736	GATCAAGCAAGCGGTGGGGACCT	23
nov-piR-128206	0	0.001	6	0.394910083	394.9100829	8.625380393	0.007904781	0.04013878	Up	0	0.394910083	ATTACATCCACACGGCTCTGACCAG	25
nov-piR-128227	0	0.001	4	0.263273389	263.2733886	8.040417893	0.038415043	0.1327589	Up	0	0.263273389	AGAAACCCATCAGTCCATGAAC	22
nov-piR-128263	0	0.001	6	0.394910083	394.9100829	8.625380393	0.007904781	0.04013878	Up	0	0.394910083	CATGGTACCATCAGAACAACA	21
nov-piR-128265	0	0.001	4	0.263273389	263.2733886	8.040417893	0.038415043	0.1327589	Up	0	0.263273389	CCCACCAAGAACCAAAAGAAGACCAGC	27
nov-piR-128270	0	0.001	17	1.118911902	1118.911902	10.12788073	1.32E-06	1.92E-05	Up	0	1.118911902	TGCAAGGTATCCAGAGCCACTCT	23
nov-piR-128482	0	0.001	6	0.394910083	394.9100829	8.625380393	0.007904781	0.04013878	Up	0	0.394910083	AGGACCGCGGTACACAATGAAG	22
nov-piR-12849	25	1.473895223	73	4.804739342	3.259892066	1.704824198	5.38E-09	1.05E-07	Up	1.473895223	4.804739342	TCACTCGTGAACAAGACCCCCAGAT	25
nov-piR-128491	10	0.589558089	0	0.001	0.001696186	-9.203490159	0.002590919	0.01644993	Down	0.589558089	0	AGAGCAAGAGATGAGAGAGAGAGGGAGA	28
nov-piR-128514	14	0.825381325	3	0.197455041	0.23922887	-2.063536592	0.022159698	0.09074919	Down	0.825381325	0.197455041	GCCGACCAGGGATCAGCGGATGTTGCTTTTAGG	33
nov-piR-128665	15	0.884337134	0	0.001	0.00113079	-9.788452659	0.000126159	0.001244664	Down	0.884337134	0	ACCCTTGCTGAATGTCGAGCTCTGAGC	27
nov-piR-128744	284	16.74344973	27	1.777095373	0.106136752	-3.236003788	1.18E-45	8.15E-44	Down	16.74344973	1.777095373	AAATTGATTTTTGGATCAGGGAGATGGAATAGGGGCTT	38
nov-piR-128823	5	0.294779045	28	1.84291372	6.251847797	2.644282656	3.46E-06	4.68E-05	Up	0.294779045	1.84291372	TCATCTGTCGTCTGGTGGATTCT	23
nov-piR-128912	34	2.004497503	12	0.789820166	0.394024021	-1.343644512	0.008275885	0.04197914	Down	2.004497503	0.789820166	AGTTCATTCCCGTCAGACACGCAGC	25
nov-piR-128995	8	0.471646471	0	0.001	0.002120232	-8.881562064	0.00867896	0.04215685	Down	0.471646471	0	GGACTAGTTGGATTTTATGGAGAG	24
nov-piR-129020	13	0.766425516	1	0.065818347	0.08587703	-3.541583889	0.003106436	0.01959583	Down	0.766425516	0.065818347	TCCTCTCTGTGTGGTGTTCTG	21
nov-piR-129043	19	1.120160369	2	0.131636694	0.117515936	-3.089071685	0.000599094	0.004933659	Down	1.120160369	0.131636694	CTTCGAACCAGGACCTGCAGC	21
nov-piR-12915	9	0.53060228	0	0.001	0.001884651	-9.051487065	0.004741991	0.02656133	Down	0.53060228	0	TTTTAGGACCTAATCTTGCAT	21
nov-piR-129158	153	9.020238763	387	25.47170035	2.823838816	1.497657742	4.18E-35	2.39E-33	Up	9.020238763	25.47170035	TGAGAAACTAACGGTGTAGATACAGT	26
nov-piR-129167	0	0.001	4	0.263273389	263.2733886	8.040417893	0.038415043	0.1327589	Up	0	0.263273389	TTATAGACAGCCTTGGCCTCTCTGATGCCCC	31
nov-piR-129293	12	0.707469707	0	0.001	0.001413488	-9.466524564	0.000773464	0.005808493	Down	0.707469707	0	CAAGATCCTATGTCTGGTGGCC	22
nov-piR-129492	0	0.001	6	0.394910083	394.9100829	8.625380393	0.007904781	0.04013878	Up	0	0.394910083	CACCATCCGATTCCGCTGAACC	22
nov-piR-129497	15	0.884337134	1	0.065818347	0.074426759	-3.748034767	0.001041818	0.007764795	Down	0.884337134	0.065818347	GTTTCTGCTGACTGGAGGTCTG	22
nov-piR-129510	0	0.001	5	0.329091736	329.0917358	8.362345987	0.017425915	0.07204973	Up	0	0.329091736	CACAGGAGCCGGAGCAGGAAGT	22
nov-piR-129570	60	3.537348534	2	0.131636694	0.03721338	-4.748034767	8.11E-14	2.29E-12	Down	3.537348534	0.131636694	TCTCGTGTGACAGAGCTCCTC	21
nov-piR-129604	0	0.001	17	1.118911902	1118.911902	10.12788073	1.32E-06	1.92E-05	Up	0	1.118911902	CCGCCACCTCTCCCCCCTGTTC	22
nov-piR-12963	0	0.001	4	0.263273389	263.2733886	8.040417893	0.038415043	0.1327589	Up	0	0.263273389	CAAATCTCCATCTGTTTGCCCCTGA	25
nov-piR-129647	7	0.412690662	18	1.184730249	2.870746438	1.521425908	0.007887583	0.04013878	Up	0.412690662	1.184730249	GAAGATGACATCGATGGCCTCACTGA	26
nov-piR-129669	30	1.768674267	4	0.263273389	0.148853519	-2.748034767	3.77E-05	0.000414763	Down	1.768674267	0.263273389	TGTTAGAACAAGGTGGCGTAAGGGAAGT	28
nov-piR-129692	6	0.353734853	0	0.001	0.002826976	-8.466524564	0.029072442	0.113087	Down	0.353734853	0	ACCAGGGGATCTGTGACAAATATGAGGTGA	30
nov-piR-129719	0	0.001	7	0.46072843	460.7284301	8.847772815	0.003585784	0.02112991	Up	0	0.46072843	TGAAAACACACAGACACCGACCTTGCAC	28
nov-piR-129830	2319	136.7185209	332	21.85169126	0.159829781	-2.645391844	1.34E-290	3.17E-288	Down	136.7185209	21.85169126	CGTCCACCGTGGTCTGTCTGTA	22
nov-piR-129873	0	0.001	6	0.394910083	394.9100829	8.625380393	0.007904781	0.04013878	Up	0	0.394910083	ATCTGATGCTGTTTCTGTCGCT	22
nov-piR-129904	0	0.001	4	0.263273389	263.2733886	8.040417893	0.038415043	0.1327589	Up	0	0.263273389	ATAGACAGACAGATAGACAGACAGAC	26
nov-piR-129925	0	0.001	5	0.329091736	329.0917358	8.362345987	0.017425915	0.07204973	Up	0	0.329091736	TGGAAGACCGTTTTTCACAAC	21
nov-piR-130057	0	0.001	6	0.394910083	394.9100829	8.625380393	0.007904781	0.04013878	Up	0	0.394910083	ACAGAGAAAACGATAGGCAATGCACT	26
nov-piR-130083	48	2.829878828	16	1.053093554	0.372133797	-1.426106672	0.000904968	0.006783316	Down	2.829878828	1.053093554	ATTTTAGGGCATTTCGGGGACT	22
nov-piR-130102	31	1.827630076	6	0.394910083	0.216077689	-2.210377981	0.000241899	0.002197709	Down	1.827630076	0.394910083	CTCGTGTCTTGTGTTGCAGCC	21
nov-piR-130137	8	0.471646471	0	0.001	0.002120232	-8.881562064	0.00867896	0.04215685	Down	0.471646471	0	TCCCGTAGACAAACAATCATCTGTT	25
nov-piR-130146	0	0.001	6	0.394910083	394.9100829	8.625380393	0.007904781	0.04013878	Up	0	0.394910083	GATGATCTCAGCTACAGCACTCAGGA	26
nov-piR-13020	0	0.001	6	0.394910083	394.9100829	8.625380393	0.007904781	0.04013878	Up	0	0.394910083	ATCTCGCAGCCTGGCTCAGAAA	22
nov-piR-13022	11	0.648513898	0	0.001	0.001541987	-9.340993682	0.001415621	0.01007563	Down	0.648513898	0	ACCACTGTGAAAGAACTACGTTCT	24
nov-piR-130260	0	0.001	4	0.263273389	263.2733886	8.040417893	0.038415043	0.1327589	Up	0	0.263273389	TGTGAAAAGAGGAGTACTTGGTGTGG	26
nov-piR-130275	10	0.589558089	24	1.579640332	2.679363342	1.421890235	0.00326277	0.02056509	Up	0.589558089	1.579640332	TGAAATGATGACATGGGTTAATACCCAATACACACC	36
nov-piR-130288	18	1.06120456	87	5.726196202	5.395940063	2.431874323	2.68E-15	8.16E-14	Up	1.06120456	5.726196202	TTCGAGAGTCAACTTTGCCGTGTGCTT	27
nov-piR-130336	1	0.058955809	7	0.46072843	7.814809747	2.966210751	0.019259327	0.07919235	Up	0.058955809	0.46072843	ATACGGGTGGCGACTATGGAATT	23
nov-piR-130343	0	0.001	26	1.711277026	1711.277026	10.74085761	1.08E-09	2.23E-08	Up	0	1.711277026	TTGGGACAGCAATTCTTTTCGC	22
nov-piR-130354	29	1.709718458	0	0.001	0.000584892	-10.73954306	2.67E-08	4.81E-07	Down	1.709718458	0	ACAAGCGGTAAACAGAGACAC	21
nov-piR-130398	0	0.001	5	0.329091736	329.0917358	8.362345987	0.017425915	0.07204973	Up	0	0.329091736	TAGAGTACAGTACTAGCATGTTC	23
nov-piR-130439	13	0.766425516	25	1.645458679	2.146925755	1.102272301	0.01194217	0.05729937	Up	0.766425516	1.645458679	AGAATCCCACGTCAACACTTTGCAGCA	27
nov-piR-130445	14	0.825381325	2	0.131636694	0.159485913	-2.648499093	0.007503618	0.04013878	Down	0.825381325	0.131636694	GGCGGGATTAAGTGGTGGGAC	21
nov-piR-130514	0	0.001	5	0.329091736	329.0917358	8.362345987	0.017425915	0.07204973	Up	0	0.329091736	TGACCATAGGTGAGGGTAGGAACG	24
nov-piR-130531	7	0.412690662	0	0.001	0.002423122	-8.688916986	0.015884538	0.07199034	Down	0.412690662	0	GGTTTGACGAGGGCTTAACTGTCT	24
nov-piR-130543	9	0.53060228	25	1.645458679	3.101114979	1.632787017	0.000986932	0.007388054	Up	0.53060228	1.645458679	AGAGGACACACACGCACACAC	21
nov-piR-130589	0	0.001	6	0.394910083	394.9100829	8.625380393	0.007904781	0.04013878	Up	0	0.394910083	TCATGATTCAGGAGTGGAGGT	21
nov-piR-130597	42	2.476143974	94	6.186924632	2.49861264	1.321127258	2.46E-08	4.56E-07	Up	2.476143974	6.186924632	ATCTCCTCGTTAGTATAGTGGTGAGTATCCCCGCCTGT	38
nov-piR-130619	0	0.001	6	0.394910083	394.9100829	8.625380393	0.007904781	0.04013878	Up	0	0.394910083	TTCTGTATTATGTAAAAATGTTGGCC	26
nov-piR-130729	7	0.412690662	0	0.001	0.002423122	-8.688916986	0.015884538	0.07199034	Down	0.412690662	0	TCAGTCAGTCTGCAGACCGAC	21
nov-piR-130732	22	1.297027796	0	0.001	0.000770994	-10.34099368	1.83E-06	2.60E-05	Down	1.297027796	0	ATTTCCGTGGAGAGGAACAACAAG	24
nov-piR-130745	0	0.001	4	0.263273389	263.2733886	8.040417893	0.038415043	0.1327589	Up	0	0.263273389	TGTAGACTTTGTCAGCGGACT	21
nov-piR-130768	0	0.001	6	0.394910083	394.9100829	8.625380393	0.007904781	0.04013878	Up	0	0.394910083	AAACGGAGCGACTGCAGCTGCTC	23
nov-piR-130769	0	0.001	8	0.526546777	526.5467772	9.040417893	0.001626591	0.01089436	Up	0	0.526546777	AAAATTCACGTCCAGTTGCCTAAC	24
nov-piR-130955	0	0.001	4	0.263273389	263.2733886	8.040417893	0.038415043	0.1327589	Up	0	0.263273389	TGTAGACTTTGTCAGCGGAAGC	22
nov-piR-130963	0	0.001	5	0.329091736	329.0917358	8.362345987	0.017425915	0.07204973	Up	0	0.329091736	TCCTTGTAGCCTCACTATTTCAC	23
nov-piR-130981	2	0.117911618	26	1.711277026	14.5132181	3.859295547	1.38E-07	2.31E-06	Up	0.117911618	1.711277026	GAAGACTGGACCAGAGGGACATGAT	25
nov-piR-130983	0	0.001	5	0.329091736	329.0917358	8.362345987	0.017425915	0.07204973	Up	0	0.329091736	TTATTGGCAAAACAGCAAGACTTTCTTC	28
nov-piR-1310	7	0.412690662	20	1.316366943	3.189718264	1.673429002	0.002832486	0.01793414	Up	0.412690662	1.316366943	GTGAGACCGGAGCTGGAAAAC	21
nov-piR-131003	10	0.589558089	0	0.001	0.001696186	-9.203490159	0.002590919	0.01644993	Down	0.589558089	0	ACTCCCAATCCTTGTACCAGTGTC	24
nov-piR-131014	9	0.53060228	25	1.645458679	3.101114979	1.632787017	0.000986932	0.007388054	Up	0.53060228	1.645458679	AGTTACAGTAATCGAGGCGGGAAG	24
nov-piR-131018	0	0.001	12	0.789820166	789.8201658	9.625380393	6.89E-05	0.000706898	Up	0	0.789820166	TAAATTGATTTTTGGATCTGGGAGA	25
nov-piR-13103	0	0.001	5	0.329091736	329.0917358	8.362345987	0.017425915	0.07204973	Up	0	0.329091736	TTCTTCTCAGGCATCAGTGTGA	22
nov-piR-13107	0	0.001	5	0.329091736	329.0917358	8.362345987	0.017425915	0.07204973	Up	0	0.329091736	ACACCGGAGACTGAGGGCATACTGC	25
nov-piR-131070	0	0.001	6	0.394910083	394.9100829	8.625380393	0.007904781	0.04013878	Up	0	0.394910083	ACATAGGGAAGTGCATTGAGGA	22
nov-piR-131090	2	0.117911618	15	0.987275207	8.373010443	3.065746424	0.000323645	0.002889092	Up	0.117911618	0.987275207	TGTCTTGCATGCTGGGAAATGGC	23
nov-piR-131124	63	3.714215961	14	0.92145686	0.248089198	-2.011069173	6.77E-07	1.03E-05	Down	3.714215961	0.92145686	ATCCAAGACATCGTTGGAAAACCGGGAT	28
nov-piR-131137	1	0.058955809	25	1.645458679	27.91003481	4.802712019	3.61E-08	6.48E-07	Up	0.058955809	1.645458679	CTTCTCGCGGATCTCCCCAGCTACGGCGCCCG	32
nov-piR-131155	0	0.001	4	0.263273389	263.2733886	8.040417893	0.038415043	0.1327589	Up	0	0.263273389	GCCGGTATAGCTCAGTGGTTACTTCGTTGAACT	33
nov-piR-131196	9	0.53060228	26	1.711277026	3.225159578	1.689370546	0.000589866	0.004861588	Up	0.53060228	1.711277026	TGAGTTTCCCCTGGCCTTGTAGCTGCA	27
nov-piR-131250	40	2.358232356	162	10.66257224	4.521425639	2.176777737	3.46E-24	1.49E-22	Up	2.358232356	10.66257224	CGCGCTGGTTTAGCTCAGTGGTTACTTCACTGACTT	36
nov-piR-131266	0	0.001	6	0.394910083	394.9100829	8.625380393	0.007904781	0.04013878	Up	0	0.394910083	CTTCATCTCCTCCTCCTCCTCC	22
nov-piR-131412	0	0.001	8	0.526546777	526.5467772	9.040417893	0.001626591	0.01089436	Up	0	0.526546777	TTGGCACTTGCACATTTTTGCT	22
nov-piR-131437	0	0.001	4	0.263273389	263.2733886	8.040417893	0.038415043	0.1327589	Up	0	0.263273389	TTGTCATAGACCGAGCTGCAAGCT	24
nov-piR-13145	21	1.238071987	0	0.001	0.000807707	-10.27387949	3.36E-06	4.54E-05	Down	1.238071987	0	GCCGGTTCCTGCTACTACTACC	22
nov-piR-131481	0	0.001	7	0.46072843	460.7284301	8.847772815	0.003585784	0.02112991	Up	0	0.46072843	ATAATCACTGTTGTTAACTTGCAA	24
nov-piR-131540	8	0.471646471	1	0.065818347	0.139550174	-2.841144171	0.044111676	0.1516369	Down	0.471646471	0.065818347	TCTGCAGAGGGACGACGCGCT	21
nov-piR-131584	0	0.001	7	0.46072843	460.7284301	8.847772815	0.003585784	0.02112991	Up	0	0.46072843	TGACTTGGCCATTCTAACACCTGGA	25
nov-piR-131606	0	0.001	10	0.658183472	658.1834715	9.362345987	0.000334709	0.002889092	Up	0	0.658183472	CACTGAATGAAATTGAATCCCT	22
nov-piR-131790	6	0.353734853	16	1.053093554	2.97707038	1.573893328	0.010561994	0.05075662	Up	0.353734853	1.053093554	GGGTACGGCCTGGCGCGAGAT	21
nov-piR-131877	0	0.001	4	0.263273389	263.2733886	8.040417893	0.038415043	0.1327589	Up	0	0.263273389	TCAGCTGGGGAACATTTGGGTT	22
nov-piR-131924	11	0.648513898	0	0.001	0.001541987	-9.340993682	0.001415621	0.01007563	Down	0.648513898	0	GGTGTCGTGGTGTTTGGTAAC	21
nov-piR-131983	0	0.001	4	0.263273389	263.2733886	8.040417893	0.038415043	0.1327589	Up	0	0.263273389	TTTGTCTTGGCCCAACTCTAGG	22
nov-piR-13202	0	0.001	9	0.592365124	592.3651244	9.210342894	0.000737858	0.005731561	Up	0	0.592365124	CACACCCGAGCTGGCCCAGAC	21
nov-piR-132024	602	35.49139696	14	0.92145686	0.025962823	-5.267408926	1.88E-135	2.74E-133	Down	35.49139696	0.92145686	CGAGACAGGGCTGGGGCGCGG	21
nov-piR-132028	0	0.001	4	0.263273389	263.2733886	8.040417893	0.038415043	0.1327589	Up	0	0.263273389	AGTTCTGTCAGCTGGACTACCAGGA	25
nov-piR-132045	265	15.62328936	47	3.093462316	0.198003266	-2.336403869	5.49E-30	2.79E-28	Down	15.62328936	3.093462316	TGGGAAGATCTGCTGGGAACA	21
nov-piR-132071	0	0.001	8	0.526546777	526.5467772	9.040417893	0.001626591	0.01089436	Up	0	0.526546777	AGCCAAAGGAACCCAGGAAGAA	22
nov-piR-132096	0	0.001	5	0.329091736	329.0917358	8.362345987	0.017425915	0.07204973	Up	0	0.329091736	GAGGTGAACGAGAAGAAGGAACTGC	25
nov-piR-132097	12	0.707469707	0	0.001	0.001413488	-9.466524564	0.000773464	0.005808493	Down	0.707469707	0	CCAGAGAACAGGAGAACAGGA	21
nov-piR-132102	16	0.943292943	2	0.131636694	0.139550174	-2.841144171	0.002770657	0.01754749	Down	0.943292943	0.131636694	AGGTGAAGCCGGGCCAGCTCTGCGAC	26
nov-piR-13214	29	1.709718458	131	8.622203477	5.043054566	2.334297835	2.20E-21	8.75E-20	Up	1.709718458	8.622203477	TGGGTTGATTGAAGGCAGGTGC	22
nov-piR-132239	6	0.353734853	0	0.001	0.002826976	-8.466524564	0.029072442	0.113087	Down	0.353734853	0	CTGACCCCCCCAGTCTGACTGT	22
nov-piR-132244	0	0.001	5	0.329091736	329.0917358	8.362345987	0.017425915	0.07204973	Up	0	0.329091736	CGTAATTACGTGATACTGAGCC	22
nov-piR-13226	32	1.886585885	9	0.592365124	0.313987892	-1.67121917	0.002257843	0.0149837	Down	1.886585885	0.592365124	TACTTCTGAGAACAGGCAGTGGATCATT	28
nov-piR-132281	6	0.353734853	0	0.001	0.002826976	-8.466524564	0.029072442	0.113087	Down	0.353734853	0	TGATGATGATGAAGATGAACGAAGTC	26
nov-piR-132299	0	0.001	4	0.263273389	263.2733886	8.040417893	0.038415043	0.1327589	Up	0	0.263273389	TGGTAAACGAGGCCACTGGGCAA	23
nov-piR-132344	0	0.001	4	0.263273389	263.2733886	8.040417893	0.038415043	0.1327589	Up	0	0.263273389	TCAACCATAACGTGCTAGCCTGCT	24
nov-piR-132478	0	0.001	13	0.855638513	855.638513	9.740857611	3.12E-05	0.000350791	Up	0	0.855638513	TGAGAGTGTGAGCCAGTGTTG	21
nov-piR-132492	9	0.53060228	1	0.065818347	0.124044599	-3.011069173	0.026252714	0.1067884	Down	0.53060228	0.065818347	CTCAAGTGATGTCCAAGTGAGCT	23
nov-piR-132500	145	8.548592292	4	0.263273389	0.03079728	-5.021053261	8.37E-33	4.56E-31	Down	8.548592292	0.263273389	GTCCTTGGACTGGATCTGAGCC	22
nov-piR-13257	0	0.001	4	0.263273389	263.2733886	8.040417893	0.038415043	0.1327589	Up	0	0.263273389	GAACGAGAGCGCGAACGGGAG	21
nov-piR-132652	16	0.943292943	97	6.384379674	6.768183441	2.758768671	4.26E-19	1.54E-17	Up	0.943292943	6.384379674	TGAACACTCAAGGACACTGTACAGG	25
nov-piR-132735	6	0.353734853	0	0.001	0.002826976	-8.466524564	0.029072442	0.113087	Down	0.353734853	0	AGCATGCAGATTCAGAGGCCGAGACT	26
nov-piR-132815	8	0.471646471	0	0.001	0.002120232	-8.881562064	0.00867896	0.04215685	Down	0.471646471	0	AGGCCTGACCTGGAGAAGAAC	21
nov-piR-13290	0	0.001	9	0.592365124	592.3651244	9.210342894	0.000737858	0.005731561	Up	0	0.592365124	TGGCAGGGGAGATACCATGATCAAGAAGGTGGTTCAC	37
nov-piR-132908	0	0.001	5	0.329091736	329.0917358	8.362345987	0.017425915	0.07204973	Up	0	0.329091736	ATGGGCCCTTGCGAATCTTTGCG	23
nov-piR-132920	10	0.589558089	24	1.579640332	2.679363342	1.421890235	0.00326277	0.02056509	Up	0.589558089	1.579640332	GAATTCTCAAAGACCGTGGTAGCT	24
nov-piR-132976	0	0.001	4	0.263273389	263.2733886	8.040417893	0.038415043	0.1327589	Up	0	0.263273389	TGCATGTTCTGATTTGAGGTGAACCCAAAC	30
nov-piR-132991	0	0.001	6	0.394910083	394.9100829	8.625380393	0.007904781	0.04013878	Up	0	0.394910083	ATTAGCTTCACTTGTGTCACCTG	23
nov-piR-132993	0	0.001	7	0.46072843	460.7284301	8.847772815	0.003585784	0.02112991	Up	0	0.46072843	TTACATTCAGAACTGCACCGAGGA	24
nov-piR-133010	0	0.001	4	0.263273389	263.2733886	8.040417893	0.038415043	0.1327589	Up	0	0.263273389	TCCACTGGAAAGTATTAACCGCCT	24
nov-piR-133029	0	0.001	4	0.263273389	263.2733886	8.040417893	0.038415043	0.1327589	Up	0	0.263273389	GCACAATTTTTAATCCCGGGAT	22
nov-piR-133108	0	0.001	16	1.053093554	1053.093554	10.04041789	2.92E-06	4.02E-05	Up	0	1.053093554	AATGGGATGAGAAACCAACGGTGT	24
nov-piR-133265	8	0.471646471	0	0.001	0.002120232	-8.881562064	0.00867896	0.04215685	Down	0.471646471	0	AGACCTTCGGAATGGCATGGACC	23
nov-piR-13327	11	0.648513898	2	0.131636694	0.202982071	-2.30057579	0.031842639	0.123289	Down	0.648513898	0.131636694	TGAATGACTCCACGGATGCCCTCCA	25
nov-piR-133352	3	0.176867427	11	0.724001819	4.093471772	2.033324947	0.013697248	0.06549827	Up	0.176867427	0.724001819	TGGACATGAGTGTACCACTGCT	22
nov-piR-133394	0	0.001	10	0.658183472	658.1834715	9.362345987	0.000334709	0.002889092	Up	0	0.658183472	GCTGGCGGCCAGGGGCGTGAC	21
nov-piR-133429	0	0.001	6	0.394910083	394.9100829	8.625380393	0.007904781	0.04013878	Up	0	0.394910083	ATCATGGCAGCTCAAGAGGAC	21
nov-piR-133437	131	7.723210967	1194	78.5871065	10.17544475	3.347019949	8.79E-261	1.91E-258	Up	7.723210967	78.5871065	GTGTCAAGTTAGCTTAGCCCTC	22
nov-piR-133466	6	0.353734853	0	0.001	0.002826976	-8.466524564	0.029072442	0.113087	Down	0.353734853	0	TGGCACTTCGGCAAAGGATTC	21
nov-piR-133482	0	0.001	8	0.526546777	526.5467772	9.040417893	0.001626591	0.01089436	Up	0	0.526546777	TACATCATGGCTGGTCTCACCACT	24
nov-piR-133574	0	0.001	30	1.974550415	1974.550415	10.94730849	4.56E-11	1.05E-09	Up	0	1.974550415	TCTCAGTCTCAGTCTCAGCCT	21
nov-piR-133649	8	0.471646471	32	2.106187109	4.46560557	2.158855829	8.77E-06	0.000111558	Up	0.471646471	2.106187109	AGCCTGCTATGAAGAACATAACC	23
nov-piR-133692	0	0.001	15	0.987275207	987.2752073	9.947308488	6.43E-06	8.22E-05	Up	0	0.987275207	TGGAGAAGTACAGGGAAGGTC	21
nov-piR-133771	0	0.001	5	0.329091736	329.0917358	8.362345987	0.017425915	0.07204973	Up	0	0.329091736	TTGGGAACCACTGCACTAGAAG	22
nov-piR-13381	0	0.001	5	0.329091736	329.0917358	8.362345987	0.017425915	0.07204973	Up	0	0.329091736	CAAGTGTTTTTAGGGTGGATGT	22
nov-piR-133849	32	1.886585885	152	10.00438877	5.302906614	2.406783342	2.23E-25	9.94E-24	Up	1.886585885	10.00438877	TCATCCTAACTGTTCTCTCCTCCT	24
nov-piR-133870	0	0.001	7	0.46072843	460.7284301	8.847772815	0.003585784	0.02112991	Up	0	0.46072843	ACTGGTCAAAGAGGATGATGT	21
nov-piR-133873	30	1.768674267	10	0.658183472	0.372133797	-1.426106672	0.009310677	0.04502559	Down	1.768674267	0.658183472	TATATGATGAAGAGGAGGGGCCCCAGGA	28
nov-piR-133877	0	0.001	5	0.329091736	329.0917358	8.362345987	0.017425915	0.07204973	Up	0	0.329091736	CACACCGTCATCCTGAGATACAGTT	25
nov-piR-133920	0	0.001	11	0.724001819	724.0018187	9.499849511	0.000151831	0.001434544	Up	0	0.724001819	ATCAAGGGCAGCTGGACTGGT	21
nov-piR-13405	15	0.884337134	33	2.172005456	2.456083063	1.296359353	0.001172325	0.008710662	Up	0.884337134	2.172005456	ATTGAGGATGTGAAACAGGGCT	22
nov-piR-134058	9	0.53060228	0	0.001	0.001884651	-9.051487065	0.004741991	0.02656133	Down	0.53060228	0	AGAAGCGGATGAAAGACAAAT	21
nov-piR-134078	0	0.001	9	0.592365124	592.3651244	9.210342894	0.000737858	0.005731561	Up	0	0.592365124	TCCGTGCGCAGATTCCAGTTGAGACA	26
nov-piR-134167	0	0.001	4	0.263273389	263.2733886	8.040417893	0.038415043	0.1327589	Up	0	0.263273389	ATTCCCTGTAGTAGTATCGCATGCTGC	27
nov-piR-134196	11	0.648513898	74	4.870557689	7.51033664	2.908877576	1.28E-15	3.98E-14	Up	0.648513898	4.870557689	CATCCTCCCAACGTCCTCTCT	21
nov-piR-134207	0	0.001	5	0.329091736	329.0917358	8.362345987	0.017425915	0.07204973	Up	0	0.329091736	TGATCTTGTGTCCCTGGGCAATGCC	25
nov-piR-134212	14	0.825381325	0	0.001	0.001211561	-9.688916986	0.000230901	0.002099867	Down	0.825381325	0	TCCCGTTTGTCTGATCCAACTCTCT	25
nov-piR-134215	32	1.886585885	59	3.883282482	2.058365067	1.041498878	0.000197105	0.001850521	Up	1.886585885	3.883282482	AGAGTAGTGTACCGGAAGCACGAAGAGTTTTGATCTC	37
nov-piR-134244	34	2.004497503	8	0.526546777	0.262682681	-1.928607012	0.00045298	0.003757294	Down	2.004497503	0.526546777	TGAGAGAGCTGCAGACTGGAG	21
nov-piR-13428	2	0.117911618	21	1.38218529	11.72221462	3.551173252	4.96E-06	6.66E-05	Up	0.117911618	1.38218529	GTTGTTTTTCAGGAGCTGGGCT	22
nov-piR-134371	0	0.001	4	0.263273389	263.2733886	8.040417893	0.038415043	0.1327589	Up	0	0.263273389	AGTGTGTGGGTGTGTGTGTCT	21
nov-piR-134398	7	0.412690662	0	0.001	0.002423122	-8.688916986	0.015884538	0.07199034	Down	0.412690662	0	TGGAAAAGGACCGAAAGAAGAC	22
nov-piR-134637	8	0.471646471	0	0.001	0.002120232	-8.881562064	0.00867896	0.04215685	Down	0.471646471	0	GACAATCTGAAGATCTTGAGGACAGT	26
nov-piR-134671	9	0.53060228	0	0.001	0.001884651	-9.051487065	0.004741991	0.02656133	Down	0.53060228	0	AACATCCCTGGTGGTCTAGTGGTTAGGATTCGGCGCT	37
nov-piR-134737	0	0.001	8	0.526546777	526.5467772	9.040417893	0.001626591	0.01089436	Up	0	0.526546777	TGCAGCTGAGGGTTGAGTATGA	22
nov-piR-134829	11	0.648513898	0	0.001	0.001541987	-9.340993682	0.001415621	0.01007563	Down	0.648513898	0	TTAAACGTCATTGTTGGCTCCC	22
nov-piR-134862	9	0.53060228	0	0.001	0.001884651	-9.051487065	0.004741991	0.02656133	Down	0.53060228	0	TGGTGGCATCTGTGAGAGACTT	22
nov-piR-134938	0	0.001	16	1.053093554	1053.093554	10.04041789	2.92E-06	4.02E-05	Up	0	1.053093554	TATTCCTTCCACCTCCCGACGACCTC	26
nov-piR-134994	31	1.827630076	7	0.46072843	0.252090637	-1.987985559	0.000638849	0.00524228	Down	1.827630076	0.46072843	CTACACATCTGACTGCTCCCCGACC	25
nov-piR-135189	16	0.943292943	33	2.172005456	2.302577872	1.203249948	0.002070423	0.01378568	Up	0.943292943	2.172005456	GTTAAGATGGCAGAGCCTGGCCATCGCAAAAGATC	35
nov-piR-135262	0	0.001	4	0.263273389	263.2733886	8.040417893	0.038415043	0.1327589	Up	0	0.263273389	ACCTGATCGAGGTCGATCTTTCTGACC	27
nov-piR-135268	16	0.943292943	0	0.001	0.001060116	-9.881562064	6.89E-05	0.000706898	Down	0.943292943	0	CAAGATCCCTCTGTCCCGACC	21
nov-piR-135292	0	0.001	4	0.263273389	263.2733886	8.040417893	0.038415043	0.1327589	Up	0	0.263273389	GAATACGGGATTTGGTACAGACT	23
nov-piR-135417	0	0.001	9	0.592365124	592.3651244	9.210342894	0.000737858	0.005731561	Up	0	0.592365124	TCACTCTCTGAGCTGCTCTGGTACCT	26
nov-piR-135430	11	0.648513898	0	0.001	0.001541987	-9.340993682	0.001415621	0.01007563	Down	0.648513898	0	CGTTGAGCGGGCAAGGAGGGATG	23
nov-piR-135431	0	0.001	7	0.46072843	460.7284301	8.847772815	0.003585784	0.02112991	Up	0	0.46072843	AACCGACAGATTTCTTTAATGAGC	24
nov-piR-135482	9	0.53060228	0	0.001	0.001884651	-9.051487065	0.004741991	0.02656133	Down	0.53060228	0	ACACAGAGACAGAGACAGAGACAC	24
nov-piR-135540	0	0.001	5	0.329091736	329.0917358	8.362345987	0.017425915	0.07204973	Up	0	0.329091736	GTTCACTCTTGTTTCTCTTCAGAT	24
nov-piR-135545	16	0.943292943	3	0.197455041	0.209325261	-2.25618167	0.009005404	0.0436641	Down	0.943292943	0.197455041	GGGTGGCTGGAGGATTTTGTTGAG	24
nov-piR-135587	0	0.001	4	0.263273389	263.2733886	8.040417893	0.038415043	0.1327589	Up	0	0.263273389	TGGTTACGGAACTGACAAAAAAAGTTGAGG	30
nov-piR-135602	0	0.001	5	0.329091736	329.0917358	8.362345987	0.017425915	0.07204973	Up	0	0.329091736	TAAAGATCTGGCTCTGAGTTTGTCC	25
nov-piR-135665	26	1.532851032	58	3.817464135	2.490433875	1.316397106	1.29E-05	0.00015948	Up	1.532851032	3.817464135	GCTGAGAAGATGGAAGGAATACTTTGT	27
nov-piR-135692	10	0.589558089	0	0.001	0.001696186	-9.203490159	0.002590919	0.01644993	Down	0.589558089	0	TATCCATGATAAAGAGCTCCAGCCTGTT	28
nov-piR-135768	0	0.001	5	0.329091736	329.0917358	8.362345987	0.017425915	0.07204973	Up	0	0.329091736	TTAGAATCAACGCAGTCCTCCTG	23
nov-piR-135925	35	2.063453312	2681	176.4589887	85.51634666	6.418128316	0	0	Up	2.063453312	176.4589887	AGTCAGCCCTCGATCCAAGCTTTTGT	26
nov-piR-135946	0	0.001	6	0.394910083	394.9100829	8.625380393	0.007904781	0.04013878	Up	0	0.394910083	AGGACATAAAGGAGGAGATTGAAT	24
nov-piR-135956	8	0.471646471	0	0.001	0.002120232	-8.881562064	0.00867896	0.04215685	Down	0.471646471	0	TGTTTTTGTCGACCTGGAGCC	21
nov-piR-135991	0	0.001	6	0.394910083	394.9100829	8.625380393	0.007904781	0.04013878	Up	0	0.394910083	GTGGCGGTAAATTTCCTGACTGGGT	25
nov-piR-136007	0	0.001	5	0.329091736	329.0917358	8.362345987	0.017425915	0.07204973	Up	0	0.329091736	CCTGCAGCCACAGCGGCCCTCTGTGC	26
nov-piR-136047	11	0.648513898	2	0.131636694	0.202982071	-2.30057579	0.031842639	0.123289	Down	0.648513898	0.131636694	GGAGTGACAAGAATGGACAGGAT	23
nov-piR-136089	1	0.058955809	17	1.118911902	18.97882367	4.24631867	1.43E-05	0.000171954	Up	0.058955809	1.118911902	TAATCTCTTTCTCTGCACACTCTCCC	26
nov-piR-136098	0	0.001	9	0.592365124	592.3651244	9.210342894	0.000737858	0.005731561	Up	0	0.592365124	GTCTGAAGTCCACGGTGTCCCT	22
nov-piR-136109	0	0.001	9	0.592365124	592.3651244	9.210342894	0.000737858	0.005731561	Up	0	0.592365124	CTGAGAGATGTGCGTGTGACC	21
nov-piR-136138	0	0.001	4	0.263273389	263.2733886	8.040417893	0.038415043	0.1327589	Up	0	0.263273389	TGGGACGGAGAGGTGGATGGAGGAGGAGTA	30
nov-piR-136141	0	0.001	14	0.92145686	921.4568602	9.847772815	1.42E-05	0.000170334	Up	0	0.92145686	TTGGTTATTGAATGATGTGTT	21
nov-piR-13618	2	0.117911618	15	0.987275207	8.373010443	3.065746424	0.000323645	0.002889092	Up	0.117911618	0.987275207	TGAATATTCTTTGGTGCCCTCTGGTGA	27
nov-piR-136263	0	0.001	8	0.526546777	526.5467772	9.040417893	0.001626591	0.01089436	Up	0	0.526546777	ACATCAAGGATTGGCCCTGAGC	22
nov-piR-136309	0	0.001	4	0.263273389	263.2733886	8.040417893	0.038415043	0.1327589	Up	0	0.263273389	TAGACAAGAAGAGGACCAGGAGGGGAC	27
nov-piR-136328	0	0.001	18	1.184730249	1184.730249	10.21034289	6.00E-07	9.12E-06	Up	0	1.184730249	GGGAATAAGAGTTTTAACTGGGC	23
nov-piR-136336	6	0.353734853	17	1.118911902	3.163137278	1.661356169	0.006282648	0.03481364	Up	0.353734853	1.118911902	TGCATCTGGGGTCTCTGATCTGTTT	25
nov-piR-136345	10	0.589558089	1	0.065818347	0.111640139	-3.163072266	0.015519199	0.07199034	Down	0.589558089	0.065818347	TTGTCCACGTCAACCTGCTCCACC	24
nov-piR-136386	2	0.117911618	50	3.290917358	27.91003481	4.802712019	2.63E-15	8.02E-14	Up	0.117911618	3.290917358	TTCCTGGGATTGTAATTCCGACAACGGTT	29
nov-piR-136448	11	0.648513898	0	0.001	0.001541987	-9.340993682	0.001415621	0.01007563	Down	0.648513898	0	CAAGACCTGAAGCCATGACACA	22
nov-piR-136628	0	0.001	7	0.46072843	460.7284301	8.847772815	0.003585784	0.02112991	Up	0	0.46072843	AGCCTGGATAGTGCAAGGTCGGAGG	25
nov-piR-136644	28	1.650762649	0	0.001	0.000605781	-10.68891699	4.88E-08	8.63E-07	Down	1.650762649	0	GTTAAGATGGCAGAGCCTGGCCAT	24
nov-piR-136670	0	0.001	17	1.118911902	1118.911902	10.12788073	1.32E-06	1.92E-05	Up	0	1.118911902	TTTCATCCAACCTCCTCTCCT	21
nov-piR-136692	0	0.001	4	0.263273389	263.2733886	8.040417893	0.038415043	0.1327589	Up	0	0.263273389	TACGCAGATAGAGAGAAATAC	21
nov-piR-136727	0	0.001	6	0.394910083	394.9100829	8.625380393	0.007904781	0.04013878	Up	0	0.394910083	TGACCAAGTGAAGACCAAGCAACCT	25
nov-piR-136770	0	0.001	4	0.263273389	263.2733886	8.040417893	0.038415043	0.1327589	Up	0	0.263273389	CGGAAAGCAAAGAAACAATATA	22
nov-piR-136820	0	0.001	7	0.46072843	460.7284301	8.847772815	0.003585784	0.02112991	Up	0	0.46072843	GGTGGATGATTTTGCAATTTT	21
nov-piR-136921	0	0.001	12	0.789820166	789.8201658	9.625380393	6.89E-05	0.000706898	Up	0	0.789820166	CCTGTTCTGGAGTGTTGGTCC	21
nov-piR-136933	3	0.176867427	21	1.38218529	7.814809747	2.966210751	2.35E-05	0.000272847	Up	0.176867427	1.38218529	TCATCACCAGGGGCGACGAGACTCAC	26
nov-piR-136979	600	35.37348534	164	10.79420893	0.305149714	-1.712410857	4.10E-43	2.73E-41	Down	35.37348534	10.79420893	AAGTCCCTGGTAGTCTAGTGGTTAGGATTCGGCGCTC	37
nov-piR-1370	0	0.001	4	0.263273389	263.2733886	8.040417893	0.038415043	0.1327589	Up	0	0.263273389	TCTGACCACGAAACAGAACGACCTCC	26
nov-piR-137087	0	0.001	9	0.592365124	592.3651244	9.210342894	0.000737858	0.005731561	Up	0	0.592365124	GGCGCTGGTATAGCTCAGTGGTTACTTCATCGAATT	36
nov-piR-137230	59	3.478392726	1088	71.6103617	20.58719856	4.363675621	5.12E-290	1.21E-287	Up	3.478392726	71.6103617	TTGAAAGTCAGCCCTCGATCCAAGCTTTTGT	31
nov-piR-137238	10	0.589558089	0	0.001	0.001696186	-9.203490159	0.002590919	0.01644993	Down	0.589558089	0	ACATTTGGCCGGAGTTAGACC	21
nov-piR-137404	0	0.001	6	0.394910083	394.9100829	8.625380393	0.007904781	0.04013878	Up	0	0.394910083	CTGACCACCCGAGTCCCTGTTT	22
nov-piR-137444	0	0.001	14	0.92145686	921.4568602	9.847772815	1.42E-05	0.000170334	Up	0	0.92145686	TACCACAGTCTTTGAGAATTCACCC	25
nov-piR-137510	8	0.471646471	0	0.001	0.002120232	-8.881562064	0.00867896	0.04215685	Down	0.471646471	0	TGCTCGGACGACATTTCAGACTGT	24
nov-piR-137634	27	1.59180684	4	0.263273389	0.165392799	-2.596031673	0.000161496	0.001523666	Down	1.59180684	0.263273389	CCTTGGACCCGGCGCCTGAAATC	23
nov-piR-13765	541	31.89509262	2766	182.0535482	5.707885862	2.512956486	0	0	Up	31.89509262	182.0535482	CAGCCCTCGATCCAAGCTTTTGTC	24
nov-piR-137754	0	0.001	5	0.329091736	329.0917358	8.362345987	0.017425915	0.07204973	Up	0	0.329091736	ACTGAGCGACCAACTGCCATTTTGTGGCAGA	31
nov-piR-137904	8	0.471646471	0	0.001	0.002120232	-8.881562064	0.00867896	0.04215685	Down	0.471646471	0	CTCCTATGTACGCCTGCTCTT	21
nov-piR-137987	19	1.120160369	6	0.394910083	0.352547808	-1.504109184	0.032958861	0.1274499	Down	1.120160369	0.394910083	TTCCCAAGAGGTAGTAAAGGAC	22
nov-piR-13800	47	2.770923019	5	0.329091736	0.118766106	-3.073804928	3.14E-08	5.66E-07	Down	2.770923019	0.329091736	TGGATGGGAGACCGCCTGGGAATACCAGGTGCTGTAAGC	39
nov-piR-138022	9	0.53060228	0	0.001	0.001884651	-9.051487065	0.004741991	0.02656133	Down	0.53060228	0	CGTGAACGCTGCCAGCCTCAGGCT	24
nov-piR-138030	0	0.001	10	0.658183472	658.1834715	9.362345987	0.000334709	0.002889092	Up	0	0.658183472	TGGAGAAGTACAGAGAAGGTCA	22
nov-piR-138066	6	0.353734853	0	0.001	0.002826976	-8.466524564	0.029072442	0.113087	Down	0.353734853	0	GGAGAGCAGTGGCAGTAAAAC	21
nov-piR-138082	11	0.648513898	0	0.001	0.001541987	-9.340993682	0.001415621	0.01007563	Down	0.648513898	0	GATTGCGGAGAGACAGAGAAC	21
nov-piR-138141	9	0.53060228	0	0.001	0.001884651	-9.051487065	0.004741991	0.02656133	Down	0.53060228	0	TGTCCGAGAGTTTGCTGTCGAAGG	24
nov-piR-138196	0	0.001	6	0.394910083	394.9100829	8.625380393	0.007904781	0.04013878	Up	0	0.394910083	CGTGCATTTATCAGACCCAAAACCC	25
nov-piR-138276	0	0.001	4	0.263273389	263.2733886	8.040417893	0.038415043	0.1327589	Up	0	0.263273389	ACACTCTGCTCCACTGACCTC	21
nov-piR-138310	0	0.001	6	0.394910083	394.9100829	8.625380393	0.007904781	0.04013878	Up	0	0.394910083	TTGACACACACTCCCACTCTCTCACTT	27
nov-piR-138338	24	1.414939414	142	9.346205296	6.605374905	2.723640448	5.90E-27	2.75E-25	Up	1.414939414	9.346205296	AGCAAACATCAGACTGAAAGCC	22
nov-piR-138352	0	0.001	16	1.053093554	1053.093554	10.04041789	2.92E-06	4.02E-05	Up	0	1.053093554	TGCACAGGGAGAGTCCAGCGGAGAGT	26
nov-piR-138354	0	0.001	5	0.329091736	329.0917358	8.362345987	0.017425915	0.07204973	Up	0	0.329091736	TCTGTGACTAACACTCCTACCCGCC	25
nov-piR-138560	34	2.004497503	9	0.592365124	0.295518016	-1.758682011	0.001048306	0.007811889	Down	2.004497503	0.592365124	TTGTAAGATGCCTTACCCGAACTAGGACCTGCC	33
nov-piR-138601	0	0.001	10	0.658183472	658.1834715	9.362345987	0.000334709	0.002889092	Up	0	0.658183472	AATCCCGGGATTTGTGGAGGACT	23
nov-piR-138675	6	0.353734853	0	0.001	0.002826976	-8.466524564	0.029072442	0.113087	Down	0.353734853	0	TGTGGTGAGTGTGAAGTGTCTGA	23
nov-piR-138713	0	0.001	6	0.394910083	394.9100829	8.625380393	0.007904781	0.04013878	Up	0	0.394910083	AGAATTCATGTCGGTGAGATG	21
nov-piR-138739	6	0.353734853	0	0.001	0.002826976	-8.466524564	0.029072442	0.113087	Down	0.353734853	0	TGAAGAGGGCTCAGCAACAGTACAGGT	27
nov-piR-138740	160	9.432929425	20	1.316366943	0.139550174	-2.841144171	3.43E-23	1.44E-21	Down	9.432929425	1.316366943	GCGCCGGTATAGCTCAGTGGTTACTTCGTTGAACTTTC	38
nov-piR-13878	59	3.478392726	25	1.645458679	0.473051437	-1.079931031	0.003836189	0.02258666	Down	3.478392726	1.645458679	CTACCCGGGGACCATATATTAAATTGAT	28
nov-piR-138809	0	0.001	4	0.263273389	263.2733886	8.040417893	0.038415043	0.1327589	Up	0	0.263273389	TAATGGTTTAATGACTCCCTGACT	24
nov-piR-138859	6	0.353734853	0	0.001	0.002826976	-8.466524564	0.029072442	0.113087	Down	0.353734853	0	TAACAGCGCGTGACATTCTTGTAGA	25
nov-piR-138941	3	0.176867427	28	1.84291372	10.41974633	3.38124825	1.95E-07	3.20E-06	Up	0.176867427	1.84291372	CACCAAGGACAGCTCTGTTTTT	22
nov-piR-138971	0	0.001	5	0.329091736	329.0917358	8.362345987	0.017425915	0.07204973	Up	0	0.329091736	AAACTGCTGCGTGACTATGAGCCT	24
nov-piR-139085	298	17.56883105	658	43.30847243	2.465074215	1.301631082	1.80E-48	1.31E-46	Up	17.56883105	43.30847243	TTTGTAAGATGCCTTACCCGAACTAGGACCTGCCCTCC	38
nov-piR-139112	0	0.001	4	0.263273389	263.2733886	8.040417893	0.038415043	0.1327589	Up	0	0.263273389	TGTGAAGCTGAAGTTCCTCTGA	22
nov-piR-139118	0	0.001	4	0.263273389	263.2733886	8.040417893	0.038415043	0.1327589	Up	0	0.263273389	TCCCTGATCAGACCATTTTTTACTTGGC	28
nov-piR-139120	0	0.001	4	0.263273389	263.2733886	8.040417893	0.038415043	0.1327589	Up	0	0.263273389	CTCCACCTCGTCTCTGGACAGA	22
nov-piR-139126	17	1.002248751	76	5.002194384	4.990970931	2.319320501	6.49E-13	1.73E-11	Up	1.002248751	5.002194384	TGGAAAGGGAAACAGACATAGATCT	25
nov-piR-139153	15	0.884337134	3	0.197455041	0.223280278	-2.163072266	0.014181711	0.06771633	Down	0.884337134	0.197455041	GGGAAAAATGTGGCAGGAGAA	21
nov-piR-139180	18	1.06120456	2	0.131636694	0.124044599	-3.011069173	0.001002461	0.00749576	Down	1.06120456	0.131636694	AGCCCAGATCTGAATCCCATT	21
nov-piR-139186	10	0.589558089	0	0.001	0.001696186	-9.203490159	0.002590919	0.01644993	Down	0.589558089	0	TACCCGGGGACCATATATTAA	21
nov-piR-139219	0	0.001	5	0.329091736	329.0917358	8.362345987	0.017425915	0.07204973	Up	0	0.329091736	TAAAGAGGATGATGTGGTCAAAAT	24
nov-piR-139234	0	0.001	26	1.711277026	1711.277026	10.74085761	1.08E-09	2.23E-08	Up	0	1.711277026	CGGACCAGGAAACACCCGGGA	21
nov-piR-139317	417	24.58457231	172	11.32075571	0.460482109	-1.11878299	1.04E-15	3.23E-14	Down	24.58457231	11.32075571	AATGAGAACAACGGCTCTCTGT	22
nov-piR-139320	16	0.943292943	1	0.065818347	0.069775087	-3.841144171	0.000600495	0.004934592	Down	0.943292943	0.065818347	GCCACCCTCGGTCCAATCTGTCATATCAGAG	31
nov-piR-139333	0	0.001	6	0.394910083	394.9100829	8.625380393	0.007904781	0.04013878	Up	0	0.394910083	ACCGAGCGAGACCCTGTAATGGCCAAGG	28
nov-piR-139353	0	0.001	4	0.263273389	263.2733886	8.040417893	0.038415043	0.1327589	Up	0	0.263273389	GGTTGGACCCGGATAGCCGGCCTC	24
nov-piR-139389	13	0.766425516	0	0.001	0.001304758	-9.582001782	0.000422603	0.003508181	Down	0.766425516	0	TGCGAGACGAAGCAAAGGTGC	21
nov-piR-139391	6	0.353734853	0	0.001	0.002826976	-8.466524564	0.029072442	0.113087	Down	0.353734853	0	TAAAACACGGAGACAGACTGACAGC	25
nov-piR-139407	0	0.001	6	0.394910083	394.9100829	8.625380393	0.007904781	0.04013878	Up	0	0.394910083	TACCACTCCGTGACCTTGTCC	21
nov-piR-139420	0	0.001	11	0.724001819	724.0018187	9.499849511	0.000151831	0.001434544	Up	0	0.724001819	TCCTCTCGTGTGACAGAGCTCCT	23
nov-piR-139489	0	0.001	7	0.46072843	460.7284301	8.847772815	0.003585784	0.02112991	Up	0	0.46072843	TTCCCGAAGGCACGGACTGCGT	22
nov-piR-139524	94	5.541846037	358	23.56296828	4.25182658	2.088082754	4.06E-49	2.98E-47	Up	5.541846037	23.56296828	GGGCTAAGCTAACTTGACACGAA	23
nov-piR-139617	0	0.001	6	0.394910083	394.9100829	8.625380393	0.007904781	0.04013878	Up	0	0.394910083	TGAAGACTTGAGGCATGGCGGGA	23
nov-piR-139705	0	0.001	18	1.184730249	1184.730249	10.21034289	6.00E-07	9.12E-06	Up	0	1.184730249	CTCCTGTTAATAGTACCACACATCTGCCTC	30
nov-piR-139731	45	2.653011401	0	0.001	0.00037693	-11.37341516	1.68E-12	4.32E-11	Down	2.653011401	0	AACCAGAACCTGACCAGCTGAT	22
nov-piR-139743	0	0.001	4	0.263273389	263.2733886	8.040417893	0.038415043	0.1327589	Up	0	0.263273389	GTGCACCGGTCTACAGGGCTTTTTAGTT	28
nov-piR-139803	15	0.884337134	0	0.001	0.00113079	-9.788452659	0.000126159	0.001244664	Down	0.884337134	0	ACATGTCGCAAATGAGTTTCCCCTG	25
nov-piR-139820	0	0.001	6	0.394910083	394.9100829	8.625380393	0.007904781	0.04013878	Up	0	0.394910083	CTCGTCACTAACCAGAAATACT	22
nov-piR-139981	11	0.648513898	0	0.001	0.001541987	-9.340993682	0.001415621	0.01007563	Down	0.648513898	0	ATTTGACTTGGCTGCTCGAACG	22
nov-piR-140025	36	2.122409121	125	8.227293394	3.876393724	1.954715112	7.14E-17	2.35E-15	Up	2.122409121	8.227293394	ATCACAGAGACCTGGCTACATCCCCACA	28
nov-piR-140047	0	0.001	7	0.46072843	460.7284301	8.847772815	0.003585784	0.02112991	Up	0	0.46072843	TCCTCTGACGAGGCCTCAGAACT	23
nov-piR-14006	0	0.001	12	0.789820166	789.8201658	9.625380393	6.89E-05	0.000706898	Up	0	0.789820166	GGAGACGGAGCGGGTTGTACACT	23
nov-piR-14012	0	0.001	6	0.394910083	394.9100829	8.625380393	0.007904781	0.04013878	Up	0	0.394910083	ACACCAAATCCCAGGACTCTCTCCC	25
nov-piR-140158	0	0.001	9	0.592365124	592.3651244	9.210342894	0.000737858	0.005731561	Up	0	0.592365124	AAAGGAGCACAACTGGAGGCTGGACTT	27
nov-piR-140162	10	0.589558089	0	0.001	0.001696186	-9.203490159	0.002590919	0.01644993	Down	0.589558089	0	AACCCGGAAGTAAAAGAAACAG	22
nov-piR-140256	23	1.355983605	0	0.001	0.000737472	-10.40512402	1.00E-06	1.49E-05	Down	1.355983605	0	AGAATGTTGGCACTCTCTCAGA	22
nov-piR-14037	0	0.001	4	0.263273389	263.2733886	8.040417893	0.038415043	0.1327589	Up	0	0.263273389	AGAGGGATGAGAAGACGACTGA	22
nov-piR-14056	0	0.001	4	0.263273389	263.2733886	8.040417893	0.038415043	0.1327589	Up	0	0.263273389	CGCCATGTTAAGATTGTAATAAGTACA	27
nov-piR-140578	29	1.709718458	10	0.658183472	0.384965997	-1.377197071	0.013092325	0.06268383	Down	1.709718458	0.658183472	TCAATAGAGACACTCACAGATGCACCC	27
nov-piR-140612	0	0.001	7	0.46072843	460.7284301	8.847772815	0.003585784	0.02112991	Up	0	0.46072843	TGGACACCAGTGGACACCAGTGA	23
nov-piR-140618	11	0.648513898	1	0.065818347	0.101491036	-3.30057579	0.009121504	0.04411919	Down	0.648513898	0.065818347	TTCTACAGCAGTGGAACCCCGAG	23
nov-piR-140650	6	0.353734853	0	0.001	0.002826976	-8.466524564	0.029072442	0.113087	Down	0.353734853	0	CACGAGGAAAACACGGAACACGAGGA	26
nov-piR-140711	15	0.884337134	28	1.84291372	2.083949266	1.059320155	0.009664715	0.0465468	Up	0.884337134	1.84291372	GTTTCTGCTGACTGGAGGTCTGA	23
nov-piR-140767	9	0.53060228	46	3.027643969	5.706051561	2.512492783	5.68E-09	1.10E-07	Up	0.53060228	3.027643969	TCCCAGTGGACTTCTGCAGCAGTT	24
nov-piR-140840	0	0.001	13	0.855638513	855.638513	9.740857611	3.12E-05	0.000350791	Up	0	0.855638513	TCTCAAGTCCACTGTTTCTCCATCAG	26
nov-piR-141120	0	0.001	7	0.46072843	460.7284301	8.847772815	0.003585784	0.02112991	Up	0	0.46072843	TTAGGAAGCACAATTTTTAATCCCGGGA	28
nov-piR-141162	12	0.707469707	0	0.001	0.001413488	-9.466524564	0.000773464	0.005808493	Down	0.707469707	0	CATTGGCTAATTCTCCGCATC	21
nov-piR-141272	15	0.884337134	0	0.001	0.00113079	-9.788452659	0.000126159	0.001244664	Down	0.884337134	0	CGACGAAGGGCCAGCACTGCCAGAAA	26
nov-piR-141276	23	1.355983605	5	0.329091736	0.242695955	-2.042778032	0.002953006	0.01868693	Down	1.355983605	0.329091736	CTCGTAGGTTTGGGCGGTTAGC	22
nov-piR-141445	50	2.947790445	4	0.263273389	0.089312111	-3.485000361	1.30E-09	2.67E-08	Down	2.947790445	0.263273389	TCACGCCCCGTGGTTCCTGTCAGT	24
nov-piR-14146	6	0.353734853	15	0.987275207	2.791003481	1.480783924	0.017534747	0.07248016	Up	0.353734853	0.987275207	TTATGGAATTTGGGGAGTACAGTCT	25
nov-piR-141473	5	0.294779045	15	0.987275207	3.349204177	1.74381833	0.008253454	0.0418769	Up	0.294779045	0.987275207	AGATGATGCATGGAGACCTTG	21
nov-piR-141488	340	20.04497503	113	7.437473228	0.371039286	-1.430356145	3.04E-19	1.10E-17	Down	20.04497503	7.437473228	AGAGGCTGAGAAGCAGTGATGCAT	24
nov-piR-14149	6	0.353734853	0	0.001	0.002826976	-8.466524564	0.029072442	0.113087	Down	0.353734853	0	AACTGACGGCCCAGAGAAATC	21
nov-piR-141562	20	1.179116178	59	3.883282482	3.293384108	1.719570783	1.37E-07	2.28E-06	Up	1.179116178	3.883282482	ATATACCGCCGCCGTCAGCTTACCCTATCAA	31
nov-piR-141612	0	0.001	6	0.394910083	394.9100829	8.625380393	0.007904781	0.04013878	Up	0	0.394910083	AGATTGACCTTGACACTGAGGAT	23
nov-piR-141648	9	0.53060228	0	0.001	0.001884651	-9.051487065	0.004741991	0.02656133	Down	0.53060228	0	TTCCTGGGCCCAAAAAACACTACCG	25
nov-piR-141664	306	18.04047753	1278	84.11584766	4.66261758	2.221140107	1.30E-183	2.31E-181	Up	18.04047753	84.11584766	ATCGGTTTCCGTAGTGTAGTGGTTATCACGTTCGCCTC	38
nov-piR-141704	0	0.001	5	0.329091736	329.0917358	8.362345987	0.017425915	0.07204973	Up	0	0.329091736	GCAGATCGTGGACAAAGGGATT	22
nov-piR-141809	0	0.001	4	0.263273389	263.2733886	8.040417893	0.038415043	0.1327589	Up	0	0.263273389	TCATAAACCAAAGTACAGAGTCCACC	26
nov-piR-14184	7	0.412690662	0	0.001	0.002423122	-8.688916986	0.015884538	0.07199034	Down	0.412690662	0	TGAAAGCATGTTCACACTGAGC	22
nov-piR-141897	10	0.589558089	0	0.001	0.001696186	-9.203490159	0.002590919	0.01644993	Down	0.589558089	0	TGTGGACCTCTGAATTGGAAA	21
nov-piR-141916	0	0.001	4	0.263273389	263.2733886	8.040417893	0.038415043	0.1327589	Up	0	0.263273389	AAGGCCATGTACGAGGATGTCT	22
nov-piR-141933	0	0.001	4	0.263273389	263.2733886	8.040417893	0.038415043	0.1327589	Up	0	0.263273389	TCTGAAGATGTTAAGATGGGCCT	23
nov-piR-142032	7	0.412690662	0	0.001	0.002423122	-8.688916986	0.015884538	0.07199034	Down	0.412690662	0	CCTTCGTTCTGTCCATCCGAAA	22
nov-piR-142056	29	1.709718458	0	0.001	0.000584892	-10.73954306	2.67E-08	4.81E-07	Down	1.709718458	0	CAAACACCCGCGCACGTTCCTCAG	24
nov-piR-14206	88	5.188111184	166	10.92584563	2.10593899	1.074463642	1.56E-10	3.47E-09	Up	5.188111184	10.92584563	TGTAAACATCCTACACTCTCGGCG	24
nov-piR-142088	0	0.001	12	0.789820166	789.8201658	9.625380393	6.89E-05	0.000706898	Up	0	0.789820166	AGATAGGGTGCGGGGGGGACCT	22
nov-piR-142135	55	3.24256949	0	0.001	0.000308397	-11.66292178	3.99E-15	1.19E-13	Down	3.24256949	0	TGGCAGTGATGACATCTTAGGACAC	25
nov-piR-142185	0	0.001	9	0.592365124	592.3651244	9.210342894	0.000737858	0.005731561	Up	0	0.592365124	AGAGGAGCAACTGAGGACGGAGATGC	26
nov-piR-142190	538	31.71822519	6305	414.9846788	13.08347728	3.709674122	0	0	Up	31.71822519	414.9846788	CACCGTGGTCTGTCTGTAGAC	21
nov-piR-142240	0	0.001	4	0.263273389	263.2733886	8.040417893	0.038415043	0.1327589	Up	0	0.263273389	AGCACCTCACCACGGCTCTGTTCCCT	26
nov-piR-142321	6	0.353734853	20	1.316366943	3.721337975	1.895821423	0.001238484	0.009187397	Up	0.353734853	1.316366943	ACCACCTTTGACAACCAGCTGAAATTC	27
nov-piR-142330	20	1.179116178	3	0.197455041	0.167460209	-2.578109765	0.001372178	0.01007563	Down	1.179116178	0.197455041	CTTCCAGGAGGACACTCTGGACCTGTGGGAC	31
nov-piR-142339	3043	179.4025265	382	25.14260861	0.140146346	-2.834993962	0	0	Down	179.4025265	25.14260861	CGTTAAAGAGGCATAGGGCATGGGAAAA	28
nov-piR-142498	0	0.001	7	0.46072843	460.7284301	8.847772815	0.003585784	0.02112991	Up	0	0.46072843	ATGGTAGAACTCACACTGGTGAGGTAGAT	29
nov-piR-142566	0	0.001	5	0.329091736	329.0917358	8.362345987	0.017425915	0.07204973	Up	0	0.329091736	ATGGAACCATGTGAGACAATAACAGT	26
nov-piR-142614	18	1.06120456	0	0.001	0.000942325	-10.05148707	2.06E-05	0.000240346	Down	1.06120456	0	CACGCCGGCTGAGAAAACGACC	22
nov-piR-142648	9	0.53060228	0	0.001	0.001884651	-9.051487065	0.004741991	0.02656133	Down	0.53060228	0	GTTAGAACAAGGTGGCGTAAGGGA	24
nov-piR-14270	7	0.412690662	0	0.001	0.002423122	-8.688916986	0.015884538	0.07199034	Down	0.412690662	0	CGGGGGAGGAGGCGGAGGAGTGGACGGCA	29
nov-piR-142727	19	1.120160369	77	5.068012731	4.524363538	2.177714856	2.98E-12	7.56E-11	Up	1.120160369	5.068012731	CTCTCCAAAACACAGAGCCCTG	22
nov-piR-142781	0	0.001	20	1.316366943	1316.366943	10.36234599	1.23E-07	2.07E-06	Up	0	1.316366943	CATAGGATGACAAAGGGAAGC	21
nov-piR-142803	3	0.176867427	12	0.789820166	4.46560557	2.158855829	0.007540593	0.04013878	Up	0.176867427	0.789820166	CACTCCCGTGCTGTGAATGACAACTCCCT	29
nov-piR-142808	0	0.001	6	0.394910083	394.9100829	8.625380393	0.007904781	0.04013878	Up	0	0.394910083	CCCCGGAGTGGAGAAAACAGT	21
nov-piR-14294	6	0.353734853	0	0.001	0.002826976	-8.466524564	0.029072442	0.113087	Down	0.353734853	0	TGGTTTGACGAGGGCTTAACTGTC	24
nov-piR-142941	0	0.001	5	0.329091736	329.0917358	8.362345987	0.017425915	0.07204973	Up	0	0.329091736	AGACTGGAGCTCTTGGCAGCGGC	23
nov-piR-142951	0	0.001	5	0.329091736	329.0917358	8.362345987	0.017425915	0.07204973	Up	0	0.329091736	GCCTCCGGCGCTGTTACTTTGAAG	24
nov-piR-142976	0	0.001	4	0.263273389	263.2733886	8.040417893	0.038415043	0.1327589	Up	0	0.263273389	GGCACTGGCGGACGACTGGAG	21
nov-piR-143051	10	0.589558089	0	0.001	0.001696186	-9.203490159	0.002590919	0.01644993	Down	0.589558089	0	TAGAGAAGGGCAGAGGTAGAT	21
nov-piR-143111	0	0.001	8	0.526546777	526.5467772	9.040417893	0.001626591	0.01089436	Up	0	0.526546777	TTCACATCCTGAACAATAGTGTTGATCAACTT	32
nov-piR-143129	5	0.294779045	13	0.855638513	2.90264362	1.537367452	0.023764536	0.09710952	Up	0.294779045	0.855638513	ATGTGGGGAGAGTTTTGAGTAGAGGTG	27
nov-piR-14315	0	0.001	4	0.263273389	263.2733886	8.040417893	0.038415043	0.1327589	Up	0	0.263273389	ACAACAACGACTGCTTTGGACCAC	24
nov-piR-143156	11	0.648513898	41	2.698552233	4.161132463	2.056976215	9.49E-07	1.43E-05	Up	0.648513898	2.698552233	TCCGTGTTCTACTGCGTGACTGATCGCCT	29
nov-piR-143168	16	0.943292943	2	0.131636694	0.139550174	-2.841144171	0.002770657	0.01754749	Down	0.943292943	0.131636694	CCCTAATCACTGCAGCTGTAGT	22
nov-piR-143175	81	4.775420521	266	17.50768034	3.666207042	1.874288261	1.61E-32	8.74E-31	Up	4.775420521	17.50768034	TCTGTAGCTCCATCTGTTCACCT	23
nov-piR-143184	0	0.001	8	0.526546777	526.5467772	9.040417893	0.001626591	0.01089436	Up	0	0.526546777	CACTAACCCACAGAAGACCCCAC	23
nov-piR-143229	0	0.001	6	0.394910083	394.9100829	8.625380393	0.007904781	0.04013878	Up	0	0.394910083	AATGGAATAGCGCGCTGGACTTCTAATC	28
nov-piR-14328	0	0.001	5	0.329091736	329.0917358	8.362345987	0.017425915	0.07204973	Up	0	0.329091736	CCACATGGACCAAAGCTGACA	21
nov-piR-143308	16	0.943292943	2	0.131636694	0.139550174	-2.841144171	0.002770657	0.01754749	Down	0.943292943	0.131636694	TTCTCGGCTCCGGGTGAAAGTTGACT	26
nov-piR-143328	0	0.001	11	0.724001819	724.0018187	9.499849511	0.000151831	0.001434544	Up	0	0.724001819	GCGCGGAAGGCGGGTCGGTCGGAGG	25
nov-piR-143496	6	0.353734853	0	0.001	0.002826976	-8.466524564	0.029072442	0.113087	Down	0.353734853	0	GTAACAAAAGGGGCGAGAACT	21
nov-piR-143533	11	0.648513898	21	1.38218529	2.131311749	1.091741633	0.022311617	0.091351	Up	0.648513898	1.38218529	TCCTTCGGCTTCAAGCAGTGATGACT	26
nov-piR-143537	0	0.001	4	0.263273389	263.2733886	8.040417893	0.038415043	0.1327589	Up	0	0.263273389	TCTTGGTGTGTCTGTTTCTTTTAGGT	26
nov-piR-143558	2	0.117911618	9	0.592365124	5.023806266	2.32878083	0.016884295	0.07204973	Up	0.117911618	0.592365124	CTGCACTGATGACTTCTTAGGACACCT	27
nov-piR-143587	6	0.353734853	0	0.001	0.002826976	-8.466524564	0.029072442	0.113087	Down	0.353734853	0	TATCCGATTCTGAGAGCCAGACT	23
nov-piR-143656	0	0.001	5	0.329091736	329.0917358	8.362345987	0.017425915	0.07204973	Up	0	0.329091736	CATGTTGGACTTGGGGCTCTCC	22
nov-piR-143687	16	0.943292943	2	0.131636694	0.139550174	-2.841144171	0.002770657	0.01754749	Down	0.943292943	0.131636694	TTTGGTTGTCGTCGTGTGTGGT	22
nov-piR-143689	8	0.471646471	0	0.001	0.002120232	-8.881562064	0.00867896	0.04215685	Down	0.471646471	0	ACAACAGACTGGCAAGAGAATGG	23
nov-piR-143739	0	0.001	29	1.908732067	1908.732067	10.89839889	1.00E-10	2.26E-09	Up	0	1.908732067	GAGTCCCGGAACATACGTCAGAATGCTGTTTGTAGA	36
nov-piR-14379	0	0.001	6	0.394910083	394.9100829	8.625380393	0.007904781	0.04013878	Up	0	0.394910083	TTCTAACTGTGGGGCAACGGC	21
nov-piR-143800	0	0.001	4	0.263273389	263.2733886	8.040417893	0.038415043	0.1327589	Up	0	0.263273389	TGCCCAGTGGAAGACAAAGTGAGAGCT	27
nov-piR-143846	0	0.001	4	0.263273389	263.2733886	8.040417893	0.038415043	0.1327589	Up	0	0.263273389	TACGTCTAACCCAGGCTGCAGC	22
nov-piR-143857	25	1.473895223	76	5.002194384	3.393860233	1.762927153	1.16E-09	2.41E-08	Up	1.473895223	5.002194384	CCGCCGCGGCCCGGGTTCGATTCCCGGTCAGGGAAAC	37
nov-piR-143896	0	0.001	4	0.263273389	263.2733886	8.040417893	0.038415043	0.1327589	Up	0	0.263273389	GTTCATTAAAGTAGACCTGCC	21
nov-piR-143909	0	0.001	6	0.394910083	394.9100829	8.625380393	0.007904781	0.04013878	Up	0	0.394910083	TGGACCCGGCGCCTGAAATCGC	22
nov-piR-143954	10	0.589558089	0	0.001	0.001696186	-9.203490159	0.002590919	0.01644993	Down	0.589558089	0	CTCCGTCAACCAGGTCTCCGTGAA	24
nov-piR-143963	296	17.45091944	601	39.55682664	2.266747422	1.180623644	6.76E-39	4.17E-37	Up	17.45091944	39.55682664	AGTCCTGGTCCAGAACAAGTCC	22
nov-piR-143975	0	0.001	13	0.855638513	855.638513	9.740857611	3.12E-05	0.000350791	Up	0	0.855638513	TGGACGAACCGAGGTACTACATGGTTGT	28
nov-piR-143995	13	0.766425516	2	0.131636694	0.17175406	-2.541583889	0.012237278	0.05864496	Down	0.766425516	0.131636694	TCATTTCAGCCGCTTGAATCCTTGATC	27
nov-piR-143997	21	1.238071987	50	3.290917358	2.658098553	1.410394596	2.18E-05	0.000254069	Up	1.238071987	3.290917358	TTTCAATTTTTGACTGGGCACAGGTCTGT	29
nov-piR-144017	0	0.001	4	0.263273389	263.2733886	8.040417893	0.038415043	0.1327589	Up	0	0.263273389	GTTAATGAGACCAACACAGCTT	22
nov-piR-144061	0	0.001	7	0.46072843	460.7284301	8.847772815	0.003585784	0.02112991	Up	0	0.46072843	TACGCAGTACCCGGAGCAAACAGCACTT	28
nov-piR-144089	9	0.53060228	0	0.001	0.001884651	-9.051487065	0.004741991	0.02656133	Down	0.53060228	0	GTAAAGGCGATTGAAAAGGAAC	22
nov-piR-144111	0	0.001	5	0.329091736	329.0917358	8.362345987	0.017425915	0.07204973	Up	0	0.329091736	ACCTTCTCACAGGGAACCCCGAA	23
nov-piR-144134	7	0.412690662	0	0.001	0.002423122	-8.688916986	0.015884538	0.07199034	Down	0.412690662	0	AAGGTGGCGATTGGTGGAAGTGA	23
nov-piR-144236	9	0.53060228	24	1.579640332	2.97707038	1.573893328	0.001637171	0.01096283	Up	0.53060228	1.579640332	GACAGAGATCACCTGGAGAACT	22
nov-piR-144239	0	0.001	5	0.329091736	329.0917358	8.362345987	0.017425915	0.07204973	Up	0	0.329091736	CAACGTCCCGGAATCTGCGATCC	23
nov-piR-144261	7	0.412690662	97	6.384379674	15.47013358	3.951413749	1.59E-25	7.14E-24	Up	0.412690662	6.384379674	TGTACACCGAGGAACCTAAAGCTGCTG	27
nov-piR-144294	0	0.001	4	0.263273389	263.2733886	8.040417893	0.038415043	0.1327589	Up	0	0.263273389	TATGGGTGTCAAATGAGAAATAAATTATTT	30
nov-piR-144295	8	0.471646471	21	1.38218529	2.930553655	1.551173252	0.003580763	0.02112991	Up	0.471646471	1.38218529	GGATAACTGTGGCAATTCTAGAGCTAATACATGCCA	36
nov-piR-144319	19	1.120160369	53	3.488372399	3.114172305	1.63884877	1.32E-06	1.92E-05	Up	1.120160369	3.488372399	GACTGAGACGAGTCTTGTGGACG	23
nov-piR-144392	0	0.001	8	0.526546777	526.5467772	9.040417893	0.001626591	0.01089436	Up	0	0.526546777	AGAGAAAGAGCTCAGAGCTGCT	22
nov-piR-144425	2	0.117911618	21	1.38218529	11.72221462	3.551173252	4.96E-06	6.66E-05	Up	0.117911618	1.38218529	ACCACTGATGACAAACCTTACAGTTTCTGACACC	34
nov-piR-144461	0	0.001	10	0.658183472	658.1834715	9.362345987	0.000334709	0.002889092	Up	0	0.658183472	TAGAACTGTGCCTGTGGTCTTCCATT	26
nov-piR-144622	35	2.063453312	140	9.214568602	4.46560557	2.158855829	6.45E-21	2.52E-19	Up	2.063453312	9.214568602	TGTAAGATGCCTTACCCGAACTAGGACCTGCCCT	34
nov-piR-144645	0	0.001	19	1.250548596	1250.548596	10.28834541	2.72E-07	4.38E-06	Up	0	1.250548596	TGGGAGGACAAGCTGATAAGTATGCAGGA	29
nov-piR-144661	7	0.412690662	0	0.001	0.002423122	-8.688916986	0.015884538	0.07199034	Down	0.412690662	0	ACCTGCTGAAGATATTCCATCTGT	24
nov-piR-144695	0	0.001	21	1.38218529	1382.18529	10.43273532	5.60E-08	9.72E-07	Up	0	1.38218529	TCCCTGACTCTGCCTGGCTAATC	23
nov-piR-14475	0	0.001	7	0.46072843	460.7284301	8.847772815	0.003585784	0.02112991	Up	0	0.46072843	TTTCTTTTTCACTGTGGCTTGG	22
nov-piR-144828	0	0.001	7	0.46072843	460.7284301	8.847772815	0.003585784	0.02112991	Up	0	0.46072843	TGACGGGAGTTGAGGCGTTTGGC	23
nov-piR-144845	0	0.001	22	1.448003637	1448.003637	10.49984951	2.54E-08	4.63E-07	Up	0	1.448003637	GCGCCGGTATAGCTCAGTGGTTACTTCGTTG	31
nov-piR-144862	3	0.176867427	13	0.855638513	4.837739367	2.274333046	0.004103306	0.02413158	Up	0.176867427	0.855638513	AAAGAGATTAGCGAAGAAGAGATGG	25
nov-piR-144884	8265	487.2697606	1157	76.15182766	0.156282687	-2.677770126	0	0	Down	487.2697606	76.15182766	CGTGTCAAGTTAGCTTAGCCCTCG	24
nov-piR-144927	0	0.001	9	0.592365124	592.3651244	9.210342894	0.000737858	0.005731561	Up	0	0.592365124	AAAAAATTATTTCCGAGACCAACAGA	26
nov-piR-144934	0	0.001	4	0.263273389	263.2733886	8.040417893	0.038415043	0.1327589	Up	0	0.263273389	CCGGCACTCAGTAGCAACCTTGG	23
nov-piR-144998	11	0.648513898	0	0.001	0.001541987	-9.340993682	0.001415621	0.01007563	Down	0.648513898	0	AGAGACCATGGCTGTGATAGCACT	24
nov-piR-145013	0	0.001	6	0.394910083	394.9100829	8.625380393	0.007904781	0.04013878	Up	0	0.394910083	TGGGACTGACCCAGAGGAGGGGC	23
nov-piR-145032	0	0.001	12	0.789820166	789.8201658	9.625380393	6.89E-05	0.000706898	Up	0	0.789820166	CGGCCCGGACTCTCCCTTTGTTT	23
nov-piR-145098	9	0.53060228	0	0.001	0.001884651	-9.051487065	0.004741991	0.02656133	Down	0.53060228	0	CGACAGGATAGGCCTTGACCTTGT	24
nov-piR-145105	0	0.001	9	0.592365124	592.3651244	9.210342894	0.000737858	0.005731561	Up	0	0.592365124	ACATTCTCACATGTGTACACACACA	25
nov-piR-145155	0	0.001	9	0.592365124	592.3651244	9.210342894	0.000737858	0.005731561	Up	0	0.592365124	TGAAAGGAAAAGGAGACACTTGGTT	25
nov-piR-145246	0	0.001	10	0.658183472	658.1834715	9.362345987	0.000334709	0.002889092	Up	0	0.658183472	TCTACTTTTGTGTTTGTGTCT	21
nov-piR-145298	18	1.06120456	144	9.47784199	8.931211139	3.158855829	2.71E-31	1.43E-29	Up	1.06120456	9.47784199	TAAATCGGCACACTTGATCAGCACAGTC	28
nov-piR-14534	0	0.001	11	0.724001819	724.0018187	9.499849511	0.000151831	0.001434544	Up	0	0.724001819	TACGAGTAGATGTAAGTACAATAAGC	26
nov-piR-145340	12	0.707469707	0	0.001	0.001413488	-9.466524564	0.000773464	0.005808493	Down	0.707469707	0	TACCCGGCTTGTCAGGATGCTCTC	24
nov-piR-145362	0	0.001	4	0.263273389	263.2733886	8.040417893	0.038415043	0.1327589	Up	0	0.263273389	CATGTCCACCACTGAAGCTTCAGAG	25
nov-piR-14539	0	0.001	7	0.46072843	460.7284301	8.847772815	0.003585784	0.02112991	Up	0	0.46072843	CACTCGATGAGGGACACCTGGA	22
nov-piR-145413	8	0.471646471	0	0.001	0.002120232	-8.881562064	0.00867896	0.04215685	Down	0.471646471	0	TGAGAGCAGGGTGTAGGACTCC	22
nov-piR-145414	0	0.001	4	0.263273389	263.2733886	8.040417893	0.038415043	0.1327589	Up	0	0.263273389	GATACTTGGCTGAGATGGGGCG	22
nov-piR-145515	0	0.001	13	0.855638513	855.638513	9.740857611	3.12E-05	0.000350791	Up	0	0.855638513	TGAGATAAGACAGGCCATGAAG	22
nov-piR-145530	5	0.294779045	12	0.789820166	2.679363342	1.421890235	0.039464308	0.1362724	Up	0.294779045	0.789820166	TGCCTAATAATTCTGCACTCCCTGTA	26
nov-piR-145681	0	0.001	21	1.38218529	1382.18529	10.43273532	5.60E-08	9.72E-07	Up	0	1.38218529	TTATGGCTGATGGGAGGAAGGACC	24
nov-piR-145730	0	0.001	7	0.46072843	460.7284301	8.847772815	0.003585784	0.02112991	Up	0	0.46072843	ACTCAGTTCATGAATGGTTAAG	22
nov-piR-145812	0	0.001	10	0.658183472	658.1834715	9.362345987	0.000334709	0.002889092	Up	0	0.658183472	TGGTCAAGGAGGAACTGTACACAGC	25
nov-piR-145938	0	0.001	11	0.724001819	724.0018187	9.499849511	0.000151831	0.001434544	Up	0	0.724001819	GTCTCTGTCGTTGGTGTGGAGCCC	24
nov-piR-145973	16	0.943292943	0	0.001	0.001060116	-9.881562064	6.89E-05	0.000706898	Down	0.943292943	0	CCAACGCGCTGGCGGCCTGCT	21
nov-piR-146071	0	0.001	20	1.316366943	1316.366943	10.36234599	1.23E-07	2.07E-06	Up	0	1.316366943	CACACTCGTACATCTCAACTTCCA	24
nov-piR-146095	0	0.001	4	0.263273389	263.2733886	8.040417893	0.038415043	0.1327589	Up	0	0.263273389	TTGTTAGCCACGGAACCCGAGGAG	24
nov-piR-146168	0	0.001	8	0.526546777	526.5467772	9.040417893	0.001626591	0.01089436	Up	0	0.526546777	TCCAAAATGGACGAGGATTAAATAATGGAT	30
nov-piR-146201	9	0.53060228	0	0.001	0.001884651	-9.051487065	0.004741991	0.02656133	Down	0.53060228	0	CATTGTCCCGGAGAACACGCAC	22
nov-piR-146208	0	0.001	6	0.394910083	394.9100829	8.625380393	0.007904781	0.04013878	Up	0	0.394910083	CACCCCATTCTCCTCAATAGACTC	24
nov-piR-146224	12	0.707469707	0	0.001	0.001413488	-9.466524564	0.000773464	0.005808493	Down	0.707469707	0	ACCGACTCCATTTTTCCCCGTAGA	24
nov-piR-146275	3	0.176867427	17	1.118911902	6.326274557	2.661356169	0.000327852	0.002889092	Up	0.176867427	1.118911902	CCCGGCTTTAGGAAACAGAACCGT	24
nov-piR-146324	26	1.532851032	109	7.17419984	4.680298145	2.226600436	3.65E-17	1.22E-15	Up	1.532851032	7.17419984	TGCACTCCGGCTGTGCTGACCCCTGCGAATTCCCCA	36
nov-piR-146343	9	0.53060228	1	0.065818347	0.124044599	-3.011069173	0.026252714	0.1067884	Down	0.53060228	0.065818347	TCTGTTAGGCAACTGGACGTCC	22
nov-piR-146360	33	1.945541694	9	0.592365124	0.304473107	-1.715613289	0.001542567	0.01089436	Down	1.945541694	0.592365124	GTTAAAGAGGCATAGGGCATGGGAA	25
nov-piR-146382	8	0.471646471	0	0.001	0.002120232	-8.881562064	0.00867896	0.04215685	Down	0.471646471	0	GGTTTGGATAAATTTTGGGCCC	22
nov-piR-146386	1	0.058955809	8	0.526546777	8.931211139	3.158855829	0.009625191	0.0463613	Up	0.058955809	0.526546777	CGTCCAGTTTCCTAACAGAAC	21
nov-piR-146394	3	0.176867427	9	0.592365124	3.349204177	1.74381833	0.043361647	0.1494384	Up	0.176867427	0.592365124	TAGAATAACAATTTGACAATGGCTGGAT	28
nov-piR-14655	0	0.001	4	0.263273389	263.2733886	8.040417893	0.038415043	0.1327589	Up	0	0.263273389	ACCTCCGCGAAGACAAGAACACAAATT	27
nov-piR-146553	0	0.001	14	0.92145686	921.4568602	9.847772815	1.42E-05	0.000170334	Up	0	0.92145686	GCCAATATTAGCCTGACGAGGAAC	24
nov-piR-146686	0	0.001	5	0.329091736	329.0917358	8.362345987	0.017425915	0.07204973	Up	0	0.329091736	CGGAGGCGACGGAGTAGGAAG	21
nov-piR-146702	0	0.001	87	5.726196202	5726.196202	12.48336139	1.23E-30	6.35E-29	Up	0	5.726196202	ACTGCTGCCGCTGTTACTGCTG	22
nov-piR-146714	0	0.001	4	0.263273389	263.2733886	8.040417893	0.038415043	0.1327589	Up	0	0.263273389	TGTCCCCTTTTAGCTTTGCCCACT	24
nov-piR-146770	0	0.001	13	0.855638513	855.638513	9.740857611	3.12E-05	0.000350791	Up	0	0.855638513	TCAGTGATGTTCTGGATGCCTCT	23
nov-piR-146800	67	3.950039197	4	0.263273389	0.066650829	-3.907233362	1.32E-13	3.68E-12	Down	3.950039197	0.263273389	CTTGTGTAGAAACGAACCTGAAAACATGTC	30
nov-piR-146820	13	0.766425516	0	0.001	0.001304758	-9.582001782	0.000422603	0.003508181	Down	0.766425516	0	CACGAGACGAACTATTTGAAGGGACTGACCCAGG	34
nov-piR-146840	0	0.001	4	0.263273389	263.2733886	8.040417893	0.038415043	0.1327589	Up	0	0.263273389	TACAAGAAGATTGCCAACACCCTGAAGT	28
nov-piR-146881	10	0.589558089	0	0.001	0.001696186	-9.203490159	0.002590919	0.01644993	Down	0.589558089	0	AGAGATAAGTTTTAGAACCAC	21
nov-piR-146945	7	0.412690662	0	0.001	0.002423122	-8.688916986	0.015884538	0.07199034	Down	0.412690662	0	AACTTGGCAGAGCTCGACTAA	21
nov-piR-146983	7	0.412690662	0	0.001	0.002423122	-8.688916986	0.015884538	0.07199034	Down	0.412690662	0	AGACGACATCTGTCTTCCCTGGCC	24
nov-piR-146988	2	0.117911618	15	0.987275207	8.373010443	3.065746424	0.000323645	0.002889092	Up	0.117911618	0.987275207	AAGCTCGTAGTTGGATCTCGGGATCGAGCTGGC	33
nov-piR-147006	17	1.002248751	5	0.329091736	0.328353351	-1.606678917	0.034272376	0.1324123	Down	1.002248751	0.329091736	TGCGTAGAGAGACCAGTTGACCAGAT	26
nov-piR-147013	0	0.001	7	0.46072843	460.7284301	8.847772815	0.003585784	0.02112991	Up	0	0.46072843	CATCACCAAGGACCACACTCA	21
nov-piR-147061	2	0.117911618	8	0.526546777	4.46560557	2.158855829	0.031476479	0.1220563	Up	0.117911618	0.526546777	ACACCAGACGGGGAACTCGACTGTTCGG	28
nov-piR-147165	0	0.001	5	0.329091736	329.0917358	8.362345987	0.017425915	0.07204973	Up	0	0.329091736	CGAGTGCTAATGCTGTTTCTGAGA	24
nov-piR-147238	0	0.001	21	1.38218529	1382.18529	10.43273532	5.60E-08	9.72E-07	Up	0	1.38218529	GAAACGGACCTCATAAACAGC	21
nov-piR-14727	0	0.001	5	0.329091736	329.0917358	8.362345987	0.017425915	0.07204973	Up	0	0.329091736	ATTTCGGGGACTTTTTATTTTTA	23
nov-piR-147313	19	1.120160369	116	7.63492827	6.81592429	2.768909311	1.22E-22	5.05E-21	Up	1.120160369	7.63492827	GCGGCCCGGACTCTCCCTTTGT	22
nov-piR-147353	27	1.59180684	11	0.724001819	0.454830197	-1.136600055	0.043330641	0.1494384	Down	1.59180684	0.724001819	TGTTGAAAGCACTGGAGAAGTC	22
nov-piR-147414	0	0.001	7	0.46072843	460.7284301	8.847772815	0.003585784	0.02112991	Up	0	0.46072843	GCTGAGAGAGAGGGCTACACC	21
nov-piR-147431	20	1.179116178	46	3.027643969	2.567723203	1.36048969	7.17E-05	0.000734687	Up	1.179116178	3.027643969	TAGTCTTCGCACTTATGAACT	21
nov-piR-147537	113	6.662006406	4	0.263273389	0.039518633	-4.661323134	8.04E-25	3.52E-23	Down	6.662006406	0.263273389	ACCGAGAAGTTATCCGTGTAAACCGGATTACC	32
nov-piR-147595	12	0.707469707	2	0.131636694	0.186066899	-2.426106672	0.019818027	0.08135146	Down	0.707469707	0.131636694	ATCCCACCGAGAGCCAACTCTAC	23
nov-piR-14761	18	1.06120456	0	0.001	0.000942325	-10.05148707	2.06E-05	0.000240346	Down	1.06120456	0	GGAGAAGGCGGAGGATCAGGACAAGGAAGTC	31
nov-piR-14765	1	0.058955809	11	0.724001819	12.28041532	3.618287448	0.001147318	0.00852692	Up	0.058955809	0.724001819	GCTCCACGGAAGATGCAATCTGCTC	25
nov-piR-147680	0	0.001	4	0.263273389	263.2733886	8.040417893	0.038415043	0.1327589	Up	0	0.263273389	TCCACGGTCTGTCTCATCGGCG	22
nov-piR-14770	11	0.648513898	26	1.711277026	2.638766927	1.399863928	0.002429974	0.01605882	Up	0.648513898	1.711277026	TGACAATGTGTACAGTGGAGATG	23
nov-piR-147742	12	0.707469707	2	0.131636694	0.186066899	-2.426106672	0.019818027	0.08135146	Down	0.707469707	0.131636694	CCCGAGTCCTGGATGTTGTTGT	22
nov-piR-147765	0	0.001	13	0.855638513	855.638513	9.740857611	3.12E-05	0.000350791	Up	0	0.855638513	CGCAGGCTACACAGAGCAGACAGGACC	27
nov-piR-147812	23	1.355983605	2	0.131636694	0.097078382	-3.364706127	7.38E-05	0.000755049	Down	1.355983605	0.131636694	AGTTCATTCAGTGCTGTGGCCC	22
nov-piR-147898	0	0.001	9	0.592365124	592.3651244	9.210342894	0.000737858	0.005731561	Up	0	0.592365124	TCCAGGCAAAAGGATTCCCAAC	22
nov-piR-147926	0	0.001	10	0.658183472	658.1834715	9.362345987	0.000334709	0.002889092	Up	0	0.658183472	TGTGATGAAATAAATGTTGGTAGGGACATCTGATT	35
nov-piR-148088	0	0.001	6	0.394910083	394.9100829	8.625380393	0.007904781	0.04013878	Up	0	0.394910083	AAAGATGGCGAGAAAAGAGAG	21
nov-piR-148107	0	0.001	4	0.263273389	263.2733886	8.040417893	0.038415043	0.1327589	Up	0	0.263273389	CTAACGTTAGCGCTGGCGTCT	21
nov-piR-148119	0	0.001	5	0.329091736	329.0917358	8.362345987	0.017425915	0.07204973	Up	0	0.329091736	CCACAACCTAGGCCTGTCAGCATC	24
nov-piR-148167	66	3.891083388	22	1.448003637	0.372133797	-1.426106672	9.34E-05	0.000952762	Down	3.891083388	1.448003637	TTGTAAACCAAAGGCCGGAGAATT	24
nov-piR-148198	0	0.001	12	0.789820166	789.8201658	9.625380393	6.89E-05	0.000706898	Up	0	0.789820166	CCAGCATGCACCTCTCCCCTCC	22
nov-piR-14822	8	0.471646471	34	2.237823803	4.744705918	2.24631867	2.71E-06	3.82E-05	Up	0.471646471	2.237823803	TCTCTCTGTTCAGGACTTTCGCTCC	25
nov-piR-148220	0	0.001	5	0.329091736	329.0917358	8.362345987	0.017425915	0.07204973	Up	0	0.329091736	CCAACCACCGTCCCTCAACACA	22
nov-piR-148240	7	0.412690662	0	0.001	0.002423122	-8.688916986	0.015884538	0.07199034	Down	0.412690662	0	CACCCGGGGTACTGCTGCTGC	21
nov-piR-148258	0	0.001	5	0.329091736	329.0917358	8.362345987	0.017425915	0.07204973	Up	0	0.329091736	CGCCGTGACCGGCTCTGGGTCG	22
nov-piR-148325	9	0.53060228	0	0.001	0.001884651	-9.051487065	0.004741991	0.02656133	Down	0.53060228	0	TACTGTAATCTGGATGCCCTC	21
nov-piR-148335	0	0.001	5	0.329091736	329.0917358	8.362345987	0.017425915	0.07204973	Up	0	0.329091736	TAAGATTCTAATGCTACTCTCTGAGGT	27
nov-piR-148411	0	0.001	9	0.592365124	592.3651244	9.210342894	0.000737858	0.005731561	Up	0	0.592365124	ATCATTCAGGTTCCGAGGCTGTCGCC	26
nov-piR-148424	0	0.001	5	0.329091736	329.0917358	8.362345987	0.017425915	0.07204973	Up	0	0.329091736	CAGTGGTAACTTGGTGGACTC	21
nov-piR-148478	0	0.001	11	0.724001819	724.0018187	9.499849511	0.000151831	0.001434544	Up	0	0.724001819	AGAGATGGAGCTACCAGGTAG	21
nov-piR-148498	0	0.001	5	0.329091736	329.0917358	8.362345987	0.017425915	0.07204973	Up	0	0.329091736	GCACTAGTTACTTTGATACTCCCAG	25
nov-piR-148512	17	1.002248751	0	0.001	0.000997756	-9.969024905	3.77E-05	0.000414122	Down	1.002248751	0	CCCGAGGGAGGCTGGAGACAT	21
nov-piR-148551	22	1.297027796	6	0.394910083	0.304473107	-1.715613289	0.010543118	0.05067915	Down	1.297027796	0.394910083	TGACCGTGTTGGATGAACCAGT	22
nov-piR-148584	0	0.001	5	0.329091736	329.0917358	8.362345987	0.017425915	0.07204973	Up	0	0.329091736	TCCAATGCGAGGCCTGTAAAGT	22
nov-piR-148644	7	0.412690662	0	0.001	0.002423122	-8.688916986	0.015884538	0.07199034	Down	0.412690662	0	AACCCGACGGTTCCCCGCTCT	21
nov-piR-148674	0	0.001	13	0.855638513	855.638513	9.740857611	3.12E-05	0.000350791	Up	0	0.855638513	TTGATTTTTGGATCTGGGAGATGGAAT	27
nov-piR-148686	14	0.825381325	0	0.001	0.001211561	-9.688916986	0.000230901	0.002099867	Down	0.825381325	0	TGACCAGTCGAGGTCCAACTCTT	23
nov-piR-148734	10	0.589558089	27	1.777095373	3.014283759	1.591815236	0.000752789	0.005808493	Up	0.589558089	1.777095373	TGCACTCGGGTCTGCTGTTGTTGTGGCAC	29
nov-piR-148794	9	0.53060228	0	0.001	0.001884651	-9.051487065	0.004741991	0.02656133	Down	0.53060228	0	TGGGACCTGTGTGTACCTGAG	21
nov-piR-148796	0	0.001	10	0.658183472	658.1834715	9.362345987	0.000334709	0.002889092	Up	0	0.658183472	TGATAGCACACAACTGAAGCAC	22
nov-piR-148799	0	0.001	7	0.46072843	460.7284301	8.847772815	0.003585784	0.02112991	Up	0	0.46072843	AGCAAACCACACCAACCTGAG	21
nov-piR-148925	0	0.001	4	0.263273389	263.2733886	8.040417893	0.038415043	0.1327589	Up	0	0.263273389	TGAGAATGCTGTTCATAGACT	21
nov-piR-14893	0	0.001	7	0.46072843	460.7284301	8.847772815	0.003585784	0.02112991	Up	0	0.46072843	GGGGATATTGTTGCTACTGCT	21
nov-piR-148996	0	0.001	4	0.263273389	263.2733886	8.040417893	0.038415043	0.1327589	Up	0	0.263273389	ATTTACACCAGGGATGAACTTATAAA	26
nov-piR-14904	0	0.001	5	0.329091736	329.0917358	8.362345987	0.017425915	0.07204973	Up	0	0.329091736	TTTGCGTGGGGTGGAGGTGGGGGTC	25
nov-piR-149069	18	1.06120456	1	0.065818347	0.0620223	-4.011069173	0.000197934	0.001856594	Down	1.06120456	0.065818347	TTTCAGGCGCCGGGTCCAAGT	21
nov-piR-14921	8	0.471646471	1	0.065818347	0.139550174	-2.841144171	0.044111676	0.1516369	Down	0.471646471	0.065818347	TCACCCTGTGTTCTTCTTTCTT	22
nov-piR-149243	20	1.179116178	3	0.197455041	0.167460209	-2.578109765	0.001372178	0.01007563	Down	1.179116178	0.197455041	TTTATCCGAGGCGCGATTATTGCTAGTTG	29
nov-piR-149255	0	0.001	9	0.592365124	592.3651244	9.210342894	0.000737858	0.005731561	Up	0	0.592365124	AAAGGCGGAGATGAGATAGAAT	22
nov-piR-149268	7	0.412690662	0	0.001	0.002423122	-8.688916986	0.015884538	0.07199034	Down	0.412690662	0	ATCGTCGACAGCCACCGGTACCT	23
nov-piR-149283	0	0.001	5	0.329091736	329.0917358	8.362345987	0.017425915	0.07204973	Up	0	0.329091736	TCCTGACTGAAGCGTCACTGTTGCTGC	27
nov-piR-149346	0	0.001	22	1.448003637	1448.003637	10.49984951	2.54E-08	4.63E-07	Up	0	1.448003637	ATCAGATCTAGGCTCGCTGCTGCACC	26
nov-piR-14942	0	0.001	4	0.263273389	263.2733886	8.040417893	0.038415043	0.1327589	Up	0	0.263273389	GCGATTGGCACACATTTTTTGA	22
nov-piR-149470	0	0.001	33	2.172005456	2172.005456	11.08481201	4.25E-12	1.06E-10	Up	0	2.172005456	GTTTATTGGACAGGATTGAGC	21
nov-piR-149544	0	0.001	5	0.329091736	329.0917358	8.362345987	0.017425915	0.07204973	Up	0	0.329091736	AACTGGACCTGAGGTTGAACAACCT	25
nov-piR-149565	132	7.782166776	51	3.356735705	0.431336902	-1.213112949	1.33E-06	1.92E-05	Down	7.782166776	3.356735705	AACAGCAACACCCCGTAGAGACCATTCTGAC	31
nov-piR-149573	10	0.589558089	21	1.38218529	2.344442924	1.229245157	0.012948946	0.06201026	Up	0.589558089	1.38218529	GATGAGTACCTGCGGATGTGATTAGC	26
nov-piR-149583	34	2.004497503	8	0.526546777	0.262682681	-1.928607012	0.00045298	0.003757294	Down	2.004497503	0.526546777	TGAAGAGCAGAGGACTGAGTACGCAGCCT	29
nov-piR-149670	9	0.53060228	0	0.001	0.001884651	-9.051487065	0.004741991	0.02656133	Down	0.53060228	0	TCTCATCAGTTGTGGCACCCCTT	23
nov-piR-149885	12	0.707469707	0	0.001	0.001413488	-9.466524564	0.000773464	0.005808493	Down	0.707469707	0	CTTCACTTGGACTCGAGCCCCTT	23
nov-piR-149917	0	0.001	7	0.46072843	460.7284301	8.847772815	0.003585784	0.02112991	Up	0	0.46072843	TCCTTGTCCTGTATTTCTTCCCGCT	25
nov-piR-149932	0	0.001	20	1.316366943	1316.366943	10.36234599	1.23E-07	2.07E-06	Up	0	1.316366943	TTATTGTGGGATAGGTGAGAGT	22
nov-piR-150038	39	2.299276547	72	4.738920995	2.061048724	1.043378611	3.79E-05	0.00041641	Up	2.299276547	4.738920995	GAATACCAGGTGCTGTAAGCTTTTT	25
nov-piR-150132	12	0.707469707	0	0.001	0.001413488	-9.466524564	0.000773464	0.005808493	Down	0.707469707	0	AGACCCCGCCTCCTCCTCTGA	21
nov-piR-150176	6	0.353734853	26	1.711277026	4.837739367	2.274333046	3.82E-05	0.00042031	Up	0.353734853	1.711277026	TTACAGGACAGCCACACAGCC	21
nov-piR-150187	0	0.001	4	0.263273389	263.2733886	8.040417893	0.038415043	0.1327589	Up	0	0.263273389	AAAAGGTTTCTAAATGACTGGGCT	24
nov-piR-150216	6	0.353734853	0	0.001	0.002826976	-8.466524564	0.029072442	0.113087	Down	0.353734853	0	CTGACGGTTCCACTCTGCCAAGGTGA	26
nov-piR-150218	0	0.001	9	0.592365124	592.3651244	9.210342894	0.000737858	0.005731561	Up	0	0.592365124	TCCCAGCCTTTGGCTCTCTGCTC	23
nov-piR-150226	0	0.001	5	0.329091736	329.0917358	8.362345987	0.017425915	0.07204973	Up	0	0.329091736	GAACCCGACAGCTGTAGCCCATCTCC	26
nov-piR-150245	0	0.001	4	0.263273389	263.2733886	8.040417893	0.038415043	0.1327589	Up	0	0.263273389	TCTTTCCTTAGTTTCCACCACTTGATC	27
nov-piR-150269	0	0.001	8	0.526546777	526.5467772	9.040417893	0.001626591	0.01089436	Up	0	0.526546777	TTCTGACTCTGGACTCCTCACC	22
nov-piR-150288	0	0.001	5	0.329091736	329.0917358	8.362345987	0.017425915	0.07204973	Up	0	0.329091736	TCACATTTAAGGCCATCCACTCT	23
nov-piR-150337	0	0.001	9	0.592365124	592.3651244	9.210342894	0.000737858	0.005731561	Up	0	0.592365124	TCGTGAAATGACGTTGTGGTGA	22
nov-piR-150348	1	0.058955809	14	0.92145686	15.62961949	3.966210751	0.000130325	0.001282597	Up	0.058955809	0.92145686	CACATTCATCGCTGTCGGTGGG	22
nov-piR-150355	0	0.001	24	1.579640332	1579.640332	10.62538039	5.23E-09	1.02E-07	Up	0	1.579640332	TTTGCCTGTAATGTCCAACATT	22
nov-piR-150439	22	1.297027796	63	4.146555871	3.196967624	1.676704134	8.39E-08	1.45E-06	Up	1.297027796	4.146555871	TCACCGGGGATTCTGCCAGACGTTCC	26
nov-piR-150573	0	0.001	20	1.316366943	1316.366943	10.36234599	1.23E-07	2.07E-06	Up	0	1.316366943	ATAGAACTAAGGCGAGCTTGATAAAGT	27
nov-piR-150580	12	0.707469707	2	0.131636694	0.186066899	-2.426106672	0.019818027	0.08135146	Down	0.707469707	0.131636694	AGTGACTACTGCCGCTGCTCT	21
nov-piR-150591	0	0.001	6	0.394910083	394.9100829	8.625380393	0.007904781	0.04013878	Up	0	0.394910083	AAGGAACCATGCCTGCCGGAA	21
nov-piR-150635	9	0.53060228	0	0.001	0.001884651	-9.051487065	0.004741991	0.02656133	Down	0.53060228	0	CAACTCTGTTAATAACTCTGT	21
nov-piR-150794	5	0.294779045	20	1.316366943	4.46560557	2.158855829	0.000482122	0.003993253	Up	0.294779045	1.316366943	GAACTGTGCTGACCAACTCTGTGGGGT	27
nov-piR-150844	0	0.001	6	0.394910083	394.9100829	8.625380393	0.007904781	0.04013878	Up	0	0.394910083	ACACTTGGAGATAGAGACGGGA	22
nov-piR-15086	153	9.020238763	14	0.92145686	0.102154376	-3.291177092	1.23E-25	5.53E-24	Down	9.020238763	0.92145686	TTGGGTGGGTGTCTGGAGGTTCCTC	25
nov-piR-150861	6	0.353734853	0	0.001	0.002826976	-8.466524564	0.029072442	0.113087	Down	0.353734853	0	GTCTGTGATGAAAACTGTGAATAGGAAGT	29
nov-piR-15097	14	0.825381325	0	0.001	0.001211561	-9.688916986	0.000230901	0.002099867	Down	0.825381325	0	AGCGGATTCCTCTAGCCTGTCAG	23
nov-piR-150985	13	0.766425516	31	2.040368762	2.662187936	1.412612421	0.000848989	0.006366309	Up	0.766425516	2.040368762	AAGTGAGCCTGGGAATTAAACTCA	24
nov-piR-151034	0	0.001	9	0.592365124	592.3651244	9.210342894	0.000737858	0.005731561	Up	0	0.592365124	TCCATGTCTTCTGATGCTAGC	21
nov-piR-151108	12	0.707469707	22	1.448003637	2.046735886	1.033324947	0.024500533	0.100037	Up	0.707469707	1.448003637	TACTTGTTACGCTATGCACTTCAGACCATCTGATC	35
nov-piR-151157	15	0.884337134	42	2.76437058	3.125923899	1.644282656	1.64E-05	0.000195844	Up	0.884337134	2.76437058	CACTGAGTCACTGAGTCACTGA	22
nov-piR-151166	17199	1013.980957	1406	92.5405961	0.091264629	-3.453800356	0	0	Down	1013.980957	92.5405961	ATCTTCCCTGGTAGTCTAGTGGTTAGGATTCGGCGCTCT	39
nov-piR-151215	12	0.707469707	0	0.001	0.001413488	-9.466524564	0.000773464	0.005808493	Down	0.707469707	0	AGTTGGACAGGAGGAAAAAAGGA	23
nov-piR-151236	21	1.238071987	47	3.093462316	2.49861264	1.321127258	8.39E-05	0.000857347	Up	1.238071987	3.093462316	TTTTGATCAGTGTCCTGACCCT	22
nov-piR-15126	2	0.117911618	54	3.554190746	30.14283759	4.913743331	1.29E-16	4.21E-15	Up	0.117911618	3.554190746	TCGAAAACCAGAGAGCATTGCAGCAGAA	28
nov-piR-151262	0	0.001	5	0.329091736	329.0917358	8.362345987	0.017425915	0.07204973	Up	0	0.329091736	CGCTGGCTCCTGCTCCTCTCT	21
nov-piR-151354	10	0.589558089	0	0.001	0.001696186	-9.203490159	0.002590919	0.01644993	Down	0.589558089	0	TGAGGAAGAGTTCAGGATTGCT	22
nov-piR-151367	33	1.945541694	138	9.082931907	4.668587641	2.222986166	2.63E-21	1.04E-19	Up	1.945541694	9.082931907	TGACTCATGCTGTATTGCCCGA	22
nov-piR-151386	15	0.884337134	3	0.197455041	0.223280278	-2.163072266	0.014181711	0.06771633	Down	0.884337134	0.197455041	GAGCAGAGGACGGTCGGACGCC	22
nov-piR-151440	0	0.001	4	0.263273389	263.2733886	8.040417893	0.038415043	0.1327589	Up	0	0.263273389	TGATCAGTGCCTGAACAATTCTAGT	25
nov-piR-151492	14	0.825381325	0	0.001	0.001211561	-9.688916986	0.000230901	0.002099867	Down	0.825381325	0	ACAATGGCAACAGAATGATGAATC	24
nov-piR-151562	0	0.001	10	0.658183472	658.1834715	9.362345987	0.000334709	0.002889092	Up	0	0.658183472	TGTTCGTCAAAATGTGTTTATCCGGGAGTT	30
nov-piR-151627	0	0.001	8	0.526546777	526.5467772	9.040417893	0.001626591	0.01089436	Up	0	0.526546777	TTCTCCTCCTGTTTCCTGCCGC	22
nov-piR-151671	10	0.589558089	0	0.001	0.001696186	-9.203490159	0.002590919	0.01644993	Down	0.589558089	0	AACCACACCCTCCAACATTTGAAC	24
nov-piR-151807	0	0.001	6	0.394910083	394.9100829	8.625380393	0.007904781	0.04013878	Up	0	0.394910083	TCGGAGCGCTGCACTGGAGAGA	22
nov-piR-151829	16	0.943292943	0	0.001	0.001060116	-9.881562064	6.89E-05	0.000706898	Down	0.943292943	0	TACGACTTTATTAGGATTCACC	22
nov-piR-151869	0	0.001	4	0.263273389	263.2733886	8.040417893	0.038415043	0.1327589	Up	0	0.263273389	TACCAGGCCCCAGCATTAGCA	21
nov-piR-152001	0	0.001	7	0.46072843	460.7284301	8.847772815	0.003585784	0.02112991	Up	0	0.46072843	CGGGGCGGGGGCCACTGAGGACCAAACACT	30
nov-piR-152003	0	0.001	13	0.855638513	855.638513	9.740857611	3.12E-05	0.000350791	Up	0	0.855638513	CCCGCGGGCCTTGAGTTTGACAC	23
nov-piR-152042	5	0.294779045	18	1.184730249	4.019045013	2.006852735	0.001545496	0.01089436	Up	0.294779045	1.184730249	GACCTGACATGAGGCCACATGT	22
nov-piR-152049	1	0.058955809	8	0.526546777	8.931211139	3.158855829	0.009625191	0.0463613	Up	0.058955809	0.526546777	CTCACTAACGGACCTGTACACC	22
nov-piR-152086	0	0.001	4	0.263273389	263.2733886	8.040417893	0.038415043	0.1327589	Up	0	0.263273389	TAAGAAGAGAACAGGTCATATTACATT	27
nov-piR-152101	0	0.001	5	0.329091736	329.0917358	8.362345987	0.017425915	0.07204973	Up	0	0.329091736	ACCTTTAGCAGTGACTTTGACC	22
nov-piR-152133	69	4.067950815	139	9.148750254	2.248982515	1.169272445	4.87E-10	1.04E-08	Up	4.067950815	9.148750254	CCACCAGAGTCCGCATCAAAC	21
nov-piR-152175	11	0.648513898	1	0.065818347	0.101491036	-3.30057579	0.009121504	0.04411919	Down	0.648513898	0.065818347	CGCGAGAGACGACCTGTTCAAAC	23
nov-piR-152288	0	0.001	4	0.263273389	263.2733886	8.040417893	0.038415043	0.1327589	Up	0	0.263273389	TATATGATGAAGAGGAGGGGCCCCA	25
nov-piR-152363	58	3.419436917	110	7.240018187	2.117312986	1.082234547	1.66E-07	2.73E-06	Up	3.419436917	7.240018187	TAACACTGTATTTCCAATGCCCTGCATT	28
nov-piR-152368	11	0.648513898	0	0.001	0.001541987	-9.340993682	0.001415621	0.01007563	Down	0.648513898	0	TCTGCCCTGCCGCCTGGATTATCCCTC	27
nov-piR-152371	997	58.77894148	228	15.00658315	0.255305434	-1.969703851	2.51E-86	2.70E-84	Down	58.77894148	15.00658315	TTACCCAATACCCCGCCTTGACGACTCTCT	30
nov-piR-152372	0	0.001	6	0.394910083	394.9100829	8.625380393	0.007904781	0.04013878	Up	0	0.394910083	CAGAAGAAGAATGTGAGGATGTGG	24
nov-piR-152460	60	3.537348534	1	0.065818347	0.01860669	-5.748034767	5.57E-15	1.66E-13	Down	3.537348534	0.065818347	TAAGCGGAGCCAACTCACCACCAGGT	26
nov-piR-152482	0	0.001	5	0.329091736	329.0917358	8.362345987	0.017425915	0.07204973	Up	0	0.329091736	GTAGACAGTAATGACAGGGAGAGAATT	27
nov-piR-152490	0	0.001	6	0.394910083	394.9100829	8.625380393	0.007904781	0.04013878	Up	0	0.394910083	ATCAAGGATCGGCCCTGAGCCCT	23
nov-piR-152496	0	0.001	5	0.329091736	329.0917358	8.362345987	0.017425915	0.07204973	Up	0	0.329091736	TGGCACGCAACTCACGAACACGT	23
nov-piR-152564	0	0.001	6	0.394910083	394.9100829	8.625380393	0.007904781	0.04013878	Up	0	0.394910083	ACGGATTGAACAGGAGATGTCGCTGT	26
nov-piR-152568	0	0.001	5	0.329091736	329.0917358	8.362345987	0.017425915	0.07204973	Up	0	0.329091736	GCCTTCGGTCTGCCAATCATCT	22
nov-piR-152645	18	1.06120456	5	0.329091736	0.310111498	-1.689141078	0.023230495	0.09498634	Down	1.06120456	0.329091736	TAACGGACCTGTACACCACACG	22
nov-piR-152669	11	0.648513898	0	0.001	0.001541987	-9.340993682	0.001415621	0.01007563	Down	0.648513898	0	CACGCTGAGAAACATGCTGTACT	23
nov-piR-152678	8	0.471646471	24	1.579640332	3.349204177	1.74381833	0.000762104	0.005808493	Up	0.471646471	1.579640332	TAACTGACGATGTTTCTCGATCACTGTTCTGAGCCT	36
nov-piR-152687	0	0.001	4	0.263273389	263.2733886	8.040417893	0.038415043	0.1327589	Up	0	0.263273389	CCCGTCACTCTGTGTAAACCT	21
nov-piR-152715	0	0.001	6	0.394910083	394.9100829	8.625380393	0.007904781	0.04013878	Up	0	0.394910083	TCACAATGATCCAACCCTGACAGAGT	26
nov-piR-152758	15	0.884337134	0	0.001	0.00113079	-9.788452659	0.000126159	0.001244664	Down	0.884337134	0	AGTGTTATCCAGGCTCTGCTGTCTCATCT	29
nov-piR-152778	0	0.001	6	0.394910083	394.9100829	8.625380393	0.007904781	0.04013878	Up	0	0.394910083	CAGACAAGAGACCAAGTGCTGATTT	25
nov-piR-152915	0	0.001	5	0.329091736	329.0917358	8.362345987	0.017425915	0.07204973	Up	0	0.329091736	CTCCACTCTGCCCTCAACCACATTG	25
nov-piR-152917	0	0.001	9	0.592365124	592.3651244	9.210342894	0.000737858	0.005731561	Up	0	0.592365124	CTCTTCACAGTGCACTGAGCA	21
nov-piR-152987	0	0.001	17	1.118911902	1118.911902	10.12788073	1.32E-06	1.92E-05	Up	0	1.118911902	TGTAATGACGAGGTGGCCGAGT	22
nov-piR-153126	9	0.53060228	0	0.001	0.001884651	-9.051487065	0.004741991	0.02656133	Down	0.53060228	0	TTGGAACCGAATCTGCTTATGCTG	24
nov-piR-153207	0	0.001	7	0.46072843	460.7284301	8.847772815	0.003585784	0.02112991	Up	0	0.46072843	ACAGCAGGAAGACACCATAGA	21
nov-piR-153246	0	0.001	8	0.526546777	526.5467772	9.040417893	0.001626591	0.01089436	Up	0	0.526546777	TCACTTTCTACCACTACGGGCCAGCC	26
nov-piR-15327	0	0.001	11	0.724001819	724.0018187	9.499849511	0.000151831	0.001434544	Up	0	0.724001819	TTCTCTGTAACACTTGTACCTGCTGCCT	28
nov-piR-153291	0	0.001	8	0.526546777	526.5467772	9.040417893	0.001626591	0.01089436	Up	0	0.526546777	TCACCATGGACCATACTCACCCT	23
nov-piR-153303	121	7.133652878	4	0.263273389	0.036905831	-4.760007408	8.31E-27	3.84E-25	Down	7.133652878	0.263273389	GCTTCCCTGGTGGTCTAGTGGTTAGGATTCGGCGCT	36
nov-piR-153307	16	0.943292943	79	5.199649425	5.512231875	2.462636577	3.42E-14	9.82E-13	Up	0.943292943	5.199649425	TACATCACTCTGACACTTTTGGCGGG	26
nov-piR-153363	0	0.001	9	0.592365124	592.3651244	9.210342894	0.000737858	0.005731561	Up	0	0.592365124	TCCACCCGCTGGCGCCTGAAG	21
nov-piR-153427	8	0.471646471	57	3.751645788	7.954359921	2.991745843	1.26E-12	3.25E-11	Up	0.471646471	3.751645788	CGGTAACTACAGTGGACAGCT	21
nov-piR-153455	8	0.471646471	28	1.84291372	3.907404873	1.966210751	8.62E-05	0.000880031	Up	0.471646471	1.84291372	ATGACACGTTTTCTCCCGGATTGCT	25
nov-piR-153471	0	0.001	4	0.263273389	263.2733886	8.040417893	0.038415043	0.1327589	Up	0	0.263273389	GGCGGTTGATTGTCTGTAGTTCAGA	25
nov-piR-153477	0	0.001	6	0.394910083	394.9100829	8.625380393	0.007904781	0.04013878	Up	0	0.394910083	TGAGGGTTCAGCGCAAGTAGTT	22
nov-piR-153485	0	0.001	6	0.394910083	394.9100829	8.625380393	0.007904781	0.04013878	Up	0	0.394910083	TGAATGACAACTCCCTGTGCCCAGCCT	27
nov-piR-153576	32	1.886585885	0	0.001	0.000530058	-10.88156206	4.35E-09	8.56E-08	Down	1.886585885	0	CCTCGCGGGGGCCGGTGCGCAGAGC	25
nov-piR-153586	0	0.001	4	0.263273389	263.2733886	8.040417893	0.038415043	0.1327589	Up	0	0.263273389	GGGGGGACTCATTTTTCAGCT	21
nov-piR-153617	0	0.001	7	0.46072843	460.7284301	8.847772815	0.003585784	0.02112991	Up	0	0.46072843	AATTGCAATAAAACTGAAATCCTCCT	26
nov-piR-153660	6	0.353734853	18	1.184730249	3.349204177	1.74381833	0.003694373	0.02175864	Up	0.353734853	1.184730249	ACAGTGGACATCATGGTGGAA	21
nov-piR-153674	0	0.001	7	0.46072843	460.7284301	8.847772815	0.003585784	0.02112991	Up	0	0.46072843	CCTCACTGCATCCATATATCTC	22
nov-piR-15368	0	0.001	10	0.658183472	658.1834715	9.362345987	0.000334709	0.002889092	Up	0	0.658183472	GGAAGATAGCGGCTCAAGAGGC	22
nov-piR-153710	0	0.001	7	0.46072843	460.7284301	8.847772815	0.003585784	0.02112991	Up	0	0.46072843	AAAAAAGGACTGTGGCTCAAGTTT	24
nov-piR-153716	0	0.001	16	1.053093554	1053.093554	10.04041789	2.92E-06	4.02E-05	Up	0	1.053093554	TGTTGGAAGAGGAAGGGGCCCA	22
nov-piR-153887	0	0.001	10	0.658183472	658.1834715	9.362345987	0.000334709	0.002889092	Up	0	0.658183472	AGAGACGGAGATGAGAACGCT	21
nov-piR-153923	7	0.412690662	0	0.001	0.002423122	-8.688916986	0.015884538	0.07199034	Down	0.412690662	0	GACTGAGTGACTGGAGACAGGTTGACT	27
nov-piR-15399	0	0.001	4	0.263273389	263.2733886	8.040417893	0.038415043	0.1327589	Up	0	0.263273389	ACCTACTTCGTCCAGTTGCCCC	22
nov-piR-154096	11	0.648513898	0	0.001	0.001541987	-9.340993682	0.001415621	0.01007563	Down	0.648513898	0	TGTTCCAACTGAATCTCTAAGT	22
nov-piR-154152	188	11.08369207	813	53.51031624	4.827842192	2.271378519	1.51E-120	2.03E-118	Up	11.08369207	53.51031624	ATGTCCCTGGTAGTCTAGTGGTTAGGATTCGGCGCTC	37
nov-piR-154197	0	0.001	4	0.263273389	263.2733886	8.040417893	0.038415043	0.1327589	Up	0	0.263273389	CGACTACTCCGAGGAACAGAACACC	25
nov-piR-15428	0	0.001	4	0.263273389	263.2733886	8.040417893	0.038415043	0.1327589	Up	0	0.263273389	TGCAAAATCTACCACTGTCTGTCCT	25
nov-piR-154301	0	0.001	4	0.263273389	263.2733886	8.040417893	0.038415043	0.1327589	Up	0	0.263273389	TACGATGAAAAAGCTCTCTGGGTG	24
nov-piR-154319	0	0.001	7	0.46072843	460.7284301	8.847772815	0.003585784	0.02112991	Up	0	0.46072843	TAAGCTTGACGACTTCCCTTACCTC	25
nov-piR-154327	0	0.001	14	0.92145686	921.4568602	9.847772815	1.42E-05	0.000170334	Up	0	0.92145686	CCCCCTGGAGTGACTCATCGT	21
nov-piR-154329	13	0.766425516	1	0.065818347	0.08587703	-3.541583889	0.003106436	0.01959583	Down	0.766425516	0.065818347	TACAGAGTGGTAAGTGAATTGAGCAAC	27
nov-piR-154371	0	0.001	17	1.118911902	1118.911902	10.12788073	1.32E-06	1.92E-05	Up	0	1.118911902	TTAATATCTGATACGTCCCCTACCCGG	27
nov-piR-154451	30	1.768674267	94	6.186924632	3.498057696	1.806554085	5.98E-12	1.47E-10	Up	1.768674267	6.186924632	TGACTATAGGAAACATGAAGAA	22
nov-piR-154487	0	0.001	11	0.724001819	724.0018187	9.499849511	0.000151831	0.001434544	Up	0	0.724001819	GTTCATTACTGGAAAAACACTGGGCT	26
nov-piR-154517	0	0.001	4	0.263273389	263.2733886	8.040417893	0.038415043	0.1327589	Up	0	0.263273389	TGCAGGAGACTTTGAAGGAGA	21
nov-piR-154537	0	0.001	16	1.053093554	1053.093554	10.04041789	2.92E-06	4.02E-05	Up	0	1.053093554	TGACATTAGAGGACACAATTTAAGT	25
nov-piR-154561	0	0.001	6	0.394910083	394.9100829	8.625380393	0.007904781	0.04013878	Up	0	0.394910083	CTTCGAACCAGGACCTGCAACA	22
nov-piR-154573	10	0.589558089	0	0.001	0.001696186	-9.203490159	0.002590919	0.01644993	Down	0.589558089	0	CCCTGAGCTCTGGTGTGACTT	21
nov-piR-154608	58	3.419436917	21	1.38218529	0.404214297	-1.306807743	0.00068141	0.005587036	Down	3.419436917	1.38218529	CTCCCGCGTGACAGAGCTCCTCACCC	26
nov-piR-154672	8	0.471646471	0	0.001	0.002120232	-8.881562064	0.00867896	0.04215685	Down	0.471646471	0	TGACCAGTATGACAGAGTGTGAGAGC	26
nov-piR-154703	9	0.53060228	0	0.001	0.001884651	-9.051487065	0.004741991	0.02656133	Down	0.53060228	0	TGAATGGCGGGCCGCGAAGCT	21
nov-piR-15478	39	2.299276547	6	0.394910083	0.17175406	-2.541583889	6.21E-06	8.18E-05	Down	2.299276547	0.394910083	CGCCTCTGACTCTGACTCCTCCCACT	26
nov-piR-154798	10	0.589558089	0	0.001	0.001696186	-9.203490159	0.002590919	0.01644993	Down	0.589558089	0	ACTCCAGTCATCATCGCCGCTGTC	24
nov-piR-154810	0	0.001	6	0.394910083	394.9100829	8.625380393	0.007904781	0.04013878	Up	0	0.394910083	ACTGCATCAGGAACTGATTGGCT	23
nov-piR-154850	1018	60.01701347	2726	179.4208143	2.98949921	1.57990383	5.99E-254	1.29E-251	Up	60.01701347	179.4208143	TAACGGAACCCATAATGCAGCTGTGAT	27
nov-piR-154889	648	38.20336417	32	2.106187109	0.055130933	-4.180994174	7.83E-127	1.10E-124	Down	38.20336417	2.106187109	GCTTACGGCCATACCACCCTGAACACGCCCGAT	33
nov-piR-154951	6	0.353734853	14	0.92145686	2.604936582	1.38124825	0.028713859	0.113087	Up	0.353734853	0.92145686	TGCACAGTCATGTTGGAAGAGGAAGGG	27
nov-piR-154991	0	0.001	22	1.448003637	1448.003637	10.49984951	2.54E-08	4.63E-07	Up	0	1.448003637	TACGCGAATTGGAGTGGGTCC	21
nov-piR-15509	0	0.001	7	0.46072843	460.7284301	8.847772815	0.003585784	0.02112991	Up	0	0.46072843	GAGTGGCCGACTGACGCTCTGGAGA	25
nov-piR-155126	0	0.001	4	0.263273389	263.2733886	8.040417893	0.038415043	0.1327589	Up	0	0.263273389	GGAGTGCATCGTGGGTGAGGGAAC	24
nov-piR-155151	0	0.001	4	0.263273389	263.2733886	8.040417893	0.038415043	0.1327589	Up	0	0.263273389	GGAGAACTCCAACACACGACTGGC	24
nov-piR-155176	0	0.001	4	0.263273389	263.2733886	8.040417893	0.038415043	0.1327589	Up	0	0.263273389	GTGCTGACCCCTGCGAATTCCCCAAAT	27
nov-piR-155199	0	0.001	9	0.592365124	592.3651244	9.210342894	0.000737858	0.005731561	Up	0	0.592365124	ACCCACAGTACCTCCGCTCTCTCGA	25
nov-piR-155304	0	0.001	9	0.592365124	592.3651244	9.210342894	0.000737858	0.005731561	Up	0	0.592365124	TAGAATTCCAGCAGTGACTGTGAC	24
nov-piR-155322	16	0.943292943	0	0.001	0.001060116	-9.881562064	6.89E-05	0.000706898	Down	0.943292943	0	CCTCGTCCTGTCCCACCTCCCC	22
nov-piR-155331	11	0.648513898	65	4.278192565	6.596917319	2.721792023	4.39E-13	1.18E-11	Up	0.648513898	4.278192565	ACAGCTTCCCTGGTGGTCTAGTGGTTAGGATTCGGCGCT	39
nov-piR-155341	7	0.412690662	18	1.184730249	2.870746438	1.521425908	0.007887583	0.04013878	Up	0.412690662	1.184730249	TAAATTGGCACCAGAACACTTTTCCTC	27
nov-piR-155365	0	0.001	7	0.46072843	460.7284301	8.847772815	0.003585784	0.02112991	Up	0	0.46072843	TTTACCGGAAGCAGTGGAATC	21
nov-piR-15540	0	0.001	6	0.394910083	394.9100829	8.625380393	0.007904781	0.04013878	Up	0	0.394910083	CCAACCGGCCCGGGGACCAAC	21
nov-piR-15550	7	0.412690662	18	1.184730249	2.870746438	1.521425908	0.007887583	0.04013878	Up	0.412690662	1.184730249	CATATGGTCTAGCGGTTAGGATTCCTGGTTTTCACCCA	38
nov-piR-155567	0	0.001	8	0.526546777	526.5467772	9.040417893	0.001626591	0.01089436	Up	0	0.526546777	TCCAGGGTTTCAGGTCTGATAC	22
nov-piR-155590	0	0.001	12	0.789820166	789.8201658	9.625380393	6.89E-05	0.000706898	Up	0	0.789820166	TCCCTGTAGGCGCTCTCATCGTTGTT	26
nov-piR-155621	6	0.353734853	0	0.001	0.002826976	-8.466524564	0.029072442	0.113087	Down	0.353734853	0	AAAGGGCAGTGGGACAACAAAG	22
nov-piR-155641	25	1.473895223	10	0.658183472	0.446560557	-1.163072266	0.04759974	0.16331	Down	1.473895223	0.658183472	GGAAGTGATGATAATGAAGACTCTGAGAAA	30
nov-piR-155672	17	1.002248751	0	0.001	0.000997756	-9.969024905	3.77E-05	0.000414122	Down	1.002248751	0	TGGAGTAATAGCACAATGGTC	21
nov-piR-155755	0	0.001	8	0.526546777	526.5467772	9.040417893	0.001626591	0.01089436	Up	0	0.526546777	TCAGTGAAACTCTGCTGTGCAG	22
nov-piR-155768	7	0.412690662	31	2.040368762	4.944063309	2.305697217	5.57E-06	7.47E-05	Up	0.412690662	2.040368762	TCCCCTGACCCTGCTGTGCCT	21
nov-piR-155783	10	0.589558089	448	29.48661952	50.01478238	5.644282656	3.59E-137	5.26E-135	Up	0.589558089	29.48661952	GTCACGTCGGAGCGTCAACCGGC	23
nov-piR-155803	6	0.353734853	0	0.001	0.002826976	-8.466524564	0.029072442	0.113087	Down	0.353734853	0	TGGTACCCTAACACCTCCCTGAGA	24
nov-piR-155831	14	0.825381325	0	0.001	0.001211561	-9.688916986	0.000230901	0.002099867	Down	0.825381325	0	CCTCCCATCAGCCATAAGACTGT	23
nov-piR-155833	26	1.532851032	0	0.001	0.000652379	-10.58200178	1.63E-07	2.69E-06	Down	1.532851032	0	TCCGAAATGACACCTGTGCAAT	22
nov-piR-155893	29	1.709718458	5	0.329091736	0.192482999	-2.377197071	0.000203946	0.001910451	Down	1.709718458	0.329091736	CTGGTCCGATGGCAGTGAGATTTCA	25
nov-piR-15591	8	0.471646471	0	0.001	0.002120232	-8.881562064	0.00867896	0.04215685	Down	0.471646471	0	GCCAACGGACAAACACAAGACT	22
nov-piR-156005	9	0.53060228	30	1.974550415	3.721337975	1.895821423	6.97E-05	0.000714791	Up	0.53060228	1.974550415	TTTACCTTCTTCAGCGCCTGTCTCACC	27
nov-piR-156177	0	0.001	5	0.329091736	329.0917358	8.362345987	0.017425915	0.07204973	Up	0	0.329091736	GCGATATGATGGTGATCTGGGGA	23
nov-piR-15618	0	0.001	4	0.263273389	263.2733886	8.040417893	0.038415043	0.1327589	Up	0	0.263273389	TATGGCTCGCTGTGTCCCTGGTACT	25
nov-piR-156276	1	0.058955809	17	1.118911902	18.97882367	4.24631867	1.43E-05	0.000171954	Up	0.058955809	1.118911902	TACGGCGGCGTCCGGTGAGCTCTCGC	26
nov-piR-156308	7	0.412690662	0	0.001	0.002423122	-8.688916986	0.015884538	0.07199034	Down	0.412690662	0	TGGACATCCTTGACCCAGAGC	21
nov-piR-156321	14	0.825381325	0	0.001	0.001211561	-9.688916986	0.000230901	0.002099867	Down	0.825381325	0	TCCTCCCTGTCATTGATGGCGCTCCGTC	28
nov-piR-156350	0	0.001	13	0.855638513	855.638513	9.740857611	3.12E-05	0.000350791	Up	0	0.855638513	TCCCTCCTCCACCGGAGCTGCAGCACC	27
nov-piR-156363	18	1.06120456	6	0.394910083	0.372133797	-1.426106672	0.047362652	0.1625329	Down	1.06120456	0.394910083	ACTCAAACTAGGGGGCTATGGGAT	24
nov-piR-15637	0	0.001	5	0.329091736	329.0917358	8.362345987	0.017425915	0.07204973	Up	0	0.329091736	GGCCCCGCAGAGAACCCGTAC	21
nov-piR-156396	0	0.001	12	0.789820166	789.8201658	9.625380393	6.89E-05	0.000706898	Up	0	0.789820166	TGACTGGAATCCATGCGACCT	21
nov-piR-156490	0	0.001	6	0.394910083	394.9100829	8.625380393	0.007904781	0.04013878	Up	0	0.394910083	TAAATCCAGACTTTGACTTGGCCACTC	27
nov-piR-156498	0	0.001	11	0.724001819	724.0018187	9.499849511	0.000151831	0.001434544	Up	0	0.724001819	CACAGGCGAACTCGAGCAACGACTT	25
nov-piR-156534	0	0.001	5	0.329091736	329.0917358	8.362345987	0.017425915	0.07204973	Up	0	0.329091736	GAAAAGAACTCTGGCTGAGAAC	22
nov-piR-156590	0	0.001	5	0.329091736	329.0917358	8.362345987	0.017425915	0.07204973	Up	0	0.329091736	TGAATTGGCACCAGAACACTTTTT	24
nov-piR-156594	8	0.471646471	0	0.001	0.002120232	-8.881562064	0.00867896	0.04215685	Down	0.471646471	0	CGATAAACGAGGGACCACTGT	21
nov-piR-156601	0	0.001	10	0.658183472	658.1834715	9.362345987	0.000334709	0.002889092	Up	0	0.658183472	CCATCAGCTGATAACCTCCGA	21
nov-piR-156784	0	0.001	11	0.724001819	724.0018187	9.499849511	0.000151831	0.001434544	Up	0	0.724001819	AGAGTCTCCAGGACCCAGCTGTCT	24
nov-piR-156820	4	0.235823236	23	1.513821985	6.419308006	2.682417785	2.41E-05	0.000280295	Up	0.235823236	1.513821985	TCCGAAATGACACCTGTGCAATAACAA	27
nov-piR-156838	0	0.001	7	0.46072843	460.7284301	8.847772815	0.003585784	0.02112991	Up	0	0.46072843	TGAGTGAGGATTAGGAGCGACT	22
nov-piR-156877	0	0.001	4	0.263273389	263.2733886	8.040417893	0.038415043	0.1327589	Up	0	0.263273389	ATTAGCATCGCCGCTGTCGCTA	22
nov-piR-156880	0	0.001	4	0.263273389	263.2733886	8.040417893	0.038415043	0.1327589	Up	0	0.263273389	TACTGATACTGGTACTGGTACT	22
nov-piR-156936	18	1.06120456	64	4.212374218	3.969427173	1.988930827	1.75E-09	3.58E-08	Up	1.06120456	4.212374218	TTAGAATACAATTTGACAATGGCTGGAT	28
nov-piR-156971	0	0.001	14	0.92145686	921.4568602	9.847772815	1.42E-05	0.000170334	Up	0	0.92145686	TTCGATTCCAGCTCTCTTTCCTCGC	25
nov-piR-157068	0	0.001	29	1.908732067	1908.732067	10.89839889	1.00E-10	2.26E-09	Up	0	1.908732067	TTGACCAATCAGAGCTGGAACTCAAT	26
nov-piR-157099	0	0.001	4	0.263273389	263.2733886	8.040417893	0.038415043	0.1327589	Up	0	0.263273389	GTGGCAGAGATGAAACATGACTGATG	26
nov-piR-157107	0	0.001	4	0.263273389	263.2733886	8.040417893	0.038415043	0.1327589	Up	0	0.263273389	AATCTCCTCGCTCCCTCTCAC	21
nov-piR-157154	0	0.001	7	0.46072843	460.7284301	8.847772815	0.003585784	0.02112991	Up	0	0.46072843	TTCTAGGTCCGTAGAACAATGTCTGT	26
nov-piR-15717	170	10.02248751	322	21.19350778	2.114595579	1.080381771	3.43E-19	1.25E-17	Up	10.02248751	21.19350778	TGTGGACACACGGTAACCTGAGGCTC	26
nov-piR-15718	0	0.001	6	0.394910083	394.9100829	8.625380393	0.007904781	0.04013878	Up	0	0.394910083	CCCTGTGCACAGGCGAACTCGAGC	24
nov-piR-157185	0	0.001	4	0.263273389	263.2733886	8.040417893	0.038415043	0.1327589	Up	0	0.263273389	GAAGGACAACAAACACTTGAAGGT	24
nov-piR-157192	5	0.294779045	18	1.184730249	4.019045013	2.006852735	0.001545496	0.01089436	Up	0.294779045	1.184730249	GCATAATTTCTGGTAGTGGGGGACTGCGTT	30
nov-piR-157255	0	0.001	4	0.263273389	263.2733886	8.040417893	0.038415043	0.1327589	Up	0	0.263273389	AGCTGCTTCAGTTGGACCCGTG	22
nov-piR-157276	0	0.001	8	0.526546777	526.5467772	9.040417893	0.001626591	0.01089436	Up	0	0.526546777	CCTGTGCGGGGAGACATCGTTGA	23
nov-piR-157283	0	0.001	4	0.263273389	263.2733886	8.040417893	0.038415043	0.1327589	Up	0	0.263273389	GGTGAGGGCAACTGTAGAACG	21
nov-piR-157362	0	0.001	7	0.46072843	460.7284301	8.847772815	0.003585784	0.02112991	Up	0	0.46072843	TCTGGCCCCCACTCTCTTCAGC	22
nov-piR-157383	0	0.001	5	0.329091736	329.0917358	8.362345987	0.017425915	0.07204973	Up	0	0.329091736	TGCACTGGTCCGGCCCACTGGA	22
nov-piR-157452	0	0.001	4	0.263273389	263.2733886	8.040417893	0.038415043	0.1327589	Up	0	0.263273389	AACGAGATCCCGGATACAAGTGGC	24
nov-piR-157454	0	0.001	5	0.329091736	329.0917358	8.362345987	0.017425915	0.07204973	Up	0	0.329091736	CTTTCGGAACCAAGAGGACTCT	22
nov-piR-157526	1	0.058955809	17	1.118911902	18.97882367	4.24631867	1.43E-05	0.000171954	Up	0.058955809	1.118911902	AACTGAAGAAATGCCAACTTTTCTGACT	28
nov-piR-157538	9	0.53060228	0	0.001	0.001884651	-9.051487065	0.004741991	0.02656133	Down	0.53060228	0	TACTTAGTGGCAGCAGTCTTCTC	23
nov-piR-157557	0	0.001	27	1.777095373	1777.095373	10.79530539	4.88E-10	1.04E-08	Up	0	1.777095373	ATCGCCCGTCACCCTCCCCAAAAC	24
nov-piR-157562	0	0.001	5	0.329091736	329.0917358	8.362345987	0.017425915	0.07204973	Up	0	0.329091736	TTCGAGAGTCAACTTTGCCGTG	22
nov-piR-157565	0	0.001	5	0.329091736	329.0917358	8.362345987	0.017425915	0.07204973	Up	0	0.329091736	CCACCCAACCGCTGCACCAGACTGT	25
nov-piR-157591	8	0.471646471	1	0.065818347	0.139550174	-2.841144171	0.044111676	0.1516369	Down	0.471646471	0.065818347	CACCCCGAGCTCCTCCATTCTTTTCC	26
nov-piR-157690	0	0.001	6	0.394910083	394.9100829	8.625380393	0.007904781	0.04013878	Up	0	0.394910083	AACAATGGGAACCACATGACAT	22
nov-piR-157709	0	0.001	4	0.263273389	263.2733886	8.040417893	0.038415043	0.1327589	Up	0	0.263273389	TTTAAATGATCGAGACAATATT	22
nov-piR-157718	0	0.001	10	0.658183472	658.1834715	9.362345987	0.000334709	0.002889092	Up	0	0.658183472	TGAACAGAGAGAATGAAATTGGGGCT	26
nov-piR-157740	7	0.412690662	17	1.118911902	2.711260524	1.438963748	0.012938213	0.06196854	Up	0.412690662	1.118911902	ACAACAACTAGAAGCAGAATCTGAGC	26
nov-piR-157750	13	0.766425516	0	0.001	0.001304758	-9.582001782	0.000422603	0.003508181	Down	0.766425516	0	ACCGCCGGCCTTGACTAGCCTT	22
nov-piR-157812	0	0.001	5	0.329091736	329.0917358	8.362345987	0.017425915	0.07204973	Up	0	0.329091736	AGGAAAGGAAGGAAAGAGAACTCC	24
nov-piR-157941	0	0.001	4	0.263273389	263.2733886	8.040417893	0.038415043	0.1327589	Up	0	0.263273389	GGTAAAACTGCAGTCCGCACCTGAGT	26
nov-piR-158007	0	0.001	4	0.263273389	263.2733886	8.040417893	0.038415043	0.1327589	Up	0	0.263273389	TGCAGAGATTCTCAGGATGGACT	23
nov-piR-158146	0	0.001	5	0.329091736	329.0917358	8.362345987	0.017425915	0.07204973	Up	0	0.329091736	CACATACACGGGGAGAACATGAAC	24
nov-piR-158161	0	0.001	5	0.329091736	329.0917358	8.362345987	0.017425915	0.07204973	Up	0	0.329091736	CAATCCCCGGCATCTCCAAAT	21
nov-piR-158174	0	0.001	18	1.184730249	1184.730249	10.21034289	6.00E-07	9.12E-06	Up	0	1.184730249	CACCTAACTCCACCTGAACTCAGC	24
nov-piR-158221	9	0.53060228	0	0.001	0.001884651	-9.051487065	0.004741991	0.02656133	Down	0.53060228	0	GGCAGCGGGACTAGTGAGTAG	21
nov-piR-158246	1	0.058955809	26	1.711277026	29.0264362	4.859295547	1.69E-08	3.15E-07	Up	0.058955809	1.711277026	AGCATCACAACCCAATTCAGACTACTCTCCTTCCACTTT	39
nov-piR-158270	0	0.001	46	3.027643969	3027.643969	11.56397985	1.46E-16	4.74E-15	Up	0	3.027643969	CCTGATGGTCTAGTGGTTAGGATTCGGCGCT	31
nov-piR-158302	0	0.001	11	0.724001819	724.0018187	9.499849511	0.000151831	0.001434544	Up	0	0.724001819	TTTGATCTAACCTGAGTTACT	21
nov-piR-158336	6	0.353734853	16	1.053093554	2.97707038	1.573893328	0.010561994	0.05075662	Up	0.353734853	1.053093554	TTGACGAGAACACCTCAGCTGTTTGA	26
nov-piR-158426	50	2.947790445	9	0.592365124	0.200952251	-2.315075359	1.23E-06	1.83E-05	Down	2.947790445	0.592365124	GTTCTGTTAGGCAACTGGACGT	22
nov-piR-15850	0	0.001	4	0.263273389	263.2733886	8.040417893	0.038415043	0.1327589	Up	0	0.263273389	GGAAGGACTGGGGTGTGGGCCGGGC	25
nov-piR-158514	0	0.001	21	1.38218529	1382.18529	10.43273532	5.60E-08	9.72E-07	Up	0	1.38218529	TGGGGGAAGAGCAGATCTAATC	22
nov-piR-158518	12	0.707469707	0	0.001	0.001413488	-9.466524564	0.000773464	0.005808493	Down	0.707469707	0	GGAGACGAGCAGTATAACTTTGTT	24
nov-piR-158519	9	0.53060228	0	0.001	0.001884651	-9.051487065	0.004741991	0.02656133	Down	0.53060228	0	TATAAGACCCCGAGACACGCCCAC	24
nov-piR-15852	0	0.001	4	0.263273389	263.2733886	8.040417893	0.038415043	0.1327589	Up	0	0.263273389	CAGATGCGTCGTAAAACATTGTGTAA	26
nov-piR-158562	0	0.001	6	0.394910083	394.9100829	8.625380393	0.007904781	0.04013878	Up	0	0.394910083	TGCCAGTGCTGAGGACCACTGTGGAGG	27
nov-piR-158635	10	0.589558089	0	0.001	0.001696186	-9.203490159	0.002590919	0.01644993	Down	0.589558089	0	TGAGTGTGTGAGTGTGTGTTT	21
nov-piR-158702	0	0.001	11	0.724001819	724.0018187	9.499849511	0.000151831	0.001434544	Up	0	0.724001819	GCTTCTCGCAGGCACCGTGGA	21
nov-piR-158775	0	0.001	4	0.263273389	263.2733886	8.040417893	0.038415043	0.1327589	Up	0	0.263273389	TCATCCTGCAGTGGTTCTGTCCT	23
nov-piR-158791	18	1.06120456	0	0.001	0.000942325	-10.05148707	2.06E-05	0.000240346	Down	1.06120456	0	TGAAGACTTCTAATCCAACTCTGATCT	27
nov-piR-158817	18	1.06120456	0	0.001	0.000942325	-10.05148707	2.06E-05	0.000240346	Down	1.06120456	0	GACACCTCCTCGTCTTCTCTCTGACTC	27
nov-piR-158960	0	0.001	6	0.394910083	394.9100829	8.625380393	0.007904781	0.04013878	Up	0	0.394910083	TCCTTCTGCTCCCTTCTGTCT	21
nov-piR-159052	0	0.001	19	1.250548596	1250.548596	10.28834541	2.72E-07	4.38E-06	Up	0	1.250548596	TGCGCTTGGAAAACGTGGCAGACAT	25
nov-piR-159086	0	0.001	5	0.329091736	329.0917358	8.362345987	0.017425915	0.07204973	Up	0	0.329091736	TAGAGAGGTCTAAAGAGTAAAATC	24
nov-piR-15914	0	0.001	7	0.46072843	460.7284301	8.847772815	0.003585784	0.02112991	Up	0	0.46072843	GAGAAACAGTGGACTTGAGAGC	22
nov-piR-159161	0	0.001	5	0.329091736	329.0917358	8.362345987	0.017425915	0.07204973	Up	0	0.329091736	TGCCTCATGGGAACTACAGTCT	22
nov-piR-159225	0	0.001	8	0.526546777	526.5467772	9.040417893	0.001626591	0.01089436	Up	0	0.526546777	CACAAGGACAGACGATGGCACTT	23
nov-piR-159234	15	0.884337134	0	0.001	0.00113079	-9.788452659	0.000126159	0.001244664	Down	0.884337134	0	GCCGAGACGGATCAGATGATGATC	24
nov-piR-159268	36	2.122409121	72	4.738920995	2.232802785	1.158855829	8.82E-06	0.000112152	Up	2.122409121	4.738920995	TCACCTCATCCAGGACTTCATCACGGACC	29
nov-piR-159274	0	0.001	4	0.263273389	263.2733886	8.040417893	0.038415043	0.1327589	Up	0	0.263273389	TGCTCCGTCCACTCCGCGCATCGACCTGGTAT	32
nov-piR-159289	9	0.53060228	0	0.001	0.001884651	-9.051487065	0.004741991	0.02656133	Down	0.53060228	0	AAAGGCAGCTGGAAACAAAGGGATG	25
nov-piR-159389	0	0.001	4	0.263273389	263.2733886	8.040417893	0.038415043	0.1327589	Up	0	0.263273389	TGCACCGTTTTAAACACCTCTGAAGC	26
nov-piR-159396	7	0.412690662	0	0.001	0.002423122	-8.688916986	0.015884538	0.07199034	Down	0.412690662	0	CCGGGATGATGTGGTTAAATGCTGAGC	27
nov-piR-159401	22	1.297027796	2	0.131636694	0.101491036	-3.30057579	0.000125119	0.001244664	Down	1.297027796	0.131636694	CTTCCCCAGATTCTTCTTCCTGTCCAACGATGAGTTGC	38
nov-piR-159419	0	0.001	5	0.329091736	329.0917358	8.362345987	0.017425915	0.07204973	Up	0	0.329091736	AGTGTAGGGAGAAGGGGAGTCGTG	24
nov-piR-159431	3	0.176867427	15	0.987275207	5.582006962	2.480783924	0.001179317	0.008757663	Up	0.176867427	0.987275207	TGTGTGAGGGATGAACTGTGGA	22
nov-piR-15945	14	0.825381325	1	0.065818347	0.079742957	-3.648499093	0.001802029	0.01202211	Down	0.825381325	0.065818347	TTCCACTCTGCTACTCCACCAT	22
nov-piR-159467	0	0.001	5	0.329091736	329.0917358	8.362345987	0.017425915	0.07204973	Up	0	0.329091736	TGGGACAAGAATAGCCGAGAGT	22
nov-piR-159470	0	0.001	5	0.329091736	329.0917358	8.362345987	0.017425915	0.07204973	Up	0	0.329091736	TGAGGACACGCTGCGAGACGA	21
nov-piR-159495	7	0.412690662	0	0.001	0.002423122	-8.688916986	0.015884538	0.07199034	Down	0.412690662	0	TTGGGTGAGTCGGGGAGGAGGC	22
nov-piR-159539	13	0.766425516	0	0.001	0.001304758	-9.582001782	0.000422603	0.003508181	Down	0.766425516	0	AGTAGTGATAGTAAGGATGGAGC	23
nov-piR-159619	0	0.001	30	1.974550415	1974.550415	10.94730849	4.56E-11	1.05E-09	Up	0	1.974550415	AAAACGTCTCGAGGTTCATCTG	22
nov-piR-15962	13	0.766425516	0	0.001	0.001304758	-9.582001782	0.000422603	0.003508181	Down	0.766425516	0	CCAGCCTACAGACAGAGACTCAAGC	25
nov-piR-159679	10	0.589558089	0	0.001	0.001696186	-9.203490159	0.002590919	0.01644993	Down	0.589558089	0	TCCAGAGACAGAGGGAGGTGTTAAGC	26
nov-piR-159700	0	0.001	9	0.592365124	592.3651244	9.210342894	0.000737858	0.005731561	Up	0	0.592365124	CTCACCGCGTCTCCTGTCACT	21
nov-piR-159722	6	0.353734853	0	0.001	0.002826976	-8.466524564	0.029072442	0.113087	Down	0.353734853	0	TCTTGGTGATAGAGGTGATGTT	22
nov-piR-159738	0	0.001	11	0.724001819	724.0018187	9.499849511	0.000151831	0.001434544	Up	0	0.724001819	TGGGATCCTTTTGGCCATCTGGTAC	25
nov-piR-159749	0	0.001	4	0.263273389	263.2733886	8.040417893	0.038415043	0.1327589	Up	0	0.263273389	TCTTACTTACCCCGAACTCGAAC	23
nov-piR-159773	0	0.001	5	0.329091736	329.0917358	8.362345987	0.017425915	0.07204973	Up	0	0.329091736	TCCCGAAGTACTTGTCCACCAATGC	25
nov-piR-159782	0	0.001	4	0.263273389	263.2733886	8.040417893	0.038415043	0.1327589	Up	0	0.263273389	GGCTGTCAATGGATTAAGAATTTCAATC	28
nov-piR-159792	9	0.53060228	1	0.065818347	0.124044599	-3.011069173	0.026252714	0.1067884	Down	0.53060228	0.065818347	TAGGGCACAAACTGGGATTAGATACCCC	28
nov-piR-159831	0	0.001	5	0.329091736	329.0917358	8.362345987	0.017425915	0.07204973	Up	0	0.329091736	TAAGTTATCCGGGATCCACGAAC	23
nov-piR-159865	0	0.001	13	0.855638513	855.638513	9.740857611	3.12E-05	0.000350791	Up	0	0.855638513	AGAAAGGGCTGAGCTGAAAGGT	22
nov-piR-159877	0	0.001	9	0.592365124	592.3651244	9.210342894	0.000737858	0.005731561	Up	0	0.592365124	TTATCGGAATATGCAGCGGGCT	22
nov-piR-159879	0	0.001	10	0.658183472	658.1834715	9.362345987	0.000334709	0.002889092	Up	0	0.658183472	ACTGAGCGTCGTCGTGGTTGACA	23
nov-piR-159906	51	3.006746254	159	10.4651172	3.480545517	1.799313442	3.98E-19	1.44E-17	Up	3.006746254	10.4651172	TTTGAGCCACCGGGGGGCGAAT	22
nov-piR-159907	15	0.884337134	4	0.263273389	0.297707038	-1.748034767	0.034886939	0.1327589	Down	0.884337134	0.263273389	TTTTGATGTGGGACATGACTAGCC	24
nov-piR-159917	9	0.53060228	100	6.581834715	12.40445992	3.632787017	9.21E-25	4.01E-23	Up	0.53060228	6.581834715	ATATTTTCACGATGGTAAGGCTATAGTAAGGC	32
nov-piR-159922	8	0.471646471	0	0.001	0.002120232	-8.881562064	0.00867896	0.04215685	Down	0.471646471	0	TTCCTGTGTCCATCACTACTGA	22
nov-piR-159945	9652	569.0414676	2022	133.0846979	0.233875219	-2.096189089	0	0	Down	569.0414676	133.0846979	AAGCATTGGTGGTTCAGTGGTAGAATTCTCGCCTGC	36
nov-piR-15998	118	6.956785451	4287	282.1632542	40.55943025	5.341965481	0	0	Up	6.956785451	282.1632542	CCCTCACCGCCGGCCTTGACTAGC	24
nov-piR-159998	0	0.001	5	0.329091736	329.0917358	8.362345987	0.017425915	0.07204973	Up	0	0.329091736	TTTCCGTAAATAAATAGGACGTGGTCC	27
nov-piR-160000	16	0.943292943	0	0.001	0.001060116	-9.881562064	6.89E-05	0.000706898	Down	0.943292943	0	TGAAGGCACCCAGGTAGACAT	21
nov-piR-16016	0	0.001	10	0.658183472	658.1834715	9.362345987	0.000334709	0.002889092	Up	0	0.658183472	TCCACCACTTGATCTCCTGCTCTG	24
nov-piR-160246	0	0.001	7	0.46072843	460.7284301	8.847772815	0.003585784	0.02112991	Up	0	0.46072843	TCTCAGCACCGTGTGAGGCTT	21
nov-piR-160274	0	0.001	7	0.46072843	460.7284301	8.847772815	0.003585784	0.02112991	Up	0	0.46072843	TCTTTCTTCTCGGGACACACCTC	23
nov-piR-16028	25	1.473895223	6	0.394910083	0.267936334	-1.90003786	0.003155408	0.01989385	Down	1.473895223	0.394910083	AGACACAGAGGACAGGACAGAAAC	24
nov-piR-160291	0	0.001	25	1.645458679	1645.458679	10.68427408	2.37E-09	4.73E-08	Up	0	1.645458679	TCACTACCGACTTGCTTTCATGGA	24
nov-piR-16032	12	0.707469707	2	0.131636694	0.186066899	-2.426106672	0.019818027	0.08135146	Down	0.707469707	0.131636694	ACCCGAGTTACTGAGCAGAATAGCT	25
nov-piR-16038	10	0.589558089	0	0.001	0.001696186	-9.203490159	0.002590919	0.01644993	Down	0.589558089	0	TGCGCCGTACTGAGCTGTGATT	22
nov-piR-160386	9	0.53060228	37	2.435278845	4.589650169	2.198384193	1.31E-06	1.92E-05	Up	0.53060228	2.435278845	TAAGGGTTCGAGACCACGGGCGCTGTCCAGTGCTT	35
nov-piR-160389	0	0.001	11	0.724001819	724.0018187	9.499849511	0.000151831	0.001434544	Up	0	0.724001819	CCACAAGGTTGAGGAGAGTGTTT	23
nov-piR-160394	16	0.943292943	0	0.001	0.001060116	-9.881562064	6.89E-05	0.000706898	Down	0.943292943	0	ACATGTCCACAGCTCTCCTCC	21
nov-piR-160406	447	26.35324658	129	8.490566783	0.322182952	-1.634047937	2.26E-30	1.16E-28	Down	26.35324658	8.490566783	CATTCCTCAGACTTACTTCCTTGA	24
nov-piR-160411	6	0.353734853	14	0.92145686	2.604936582	1.38124825	0.028713859	0.113087	Up	0.353734853	0.92145686	AGAGCCCGGATAGCTCAGTCGGTAGAGCATCAGAC	35
nov-piR-160458	145	8.548592292	427	28.10443423	3.287609618	1.717038998	6.23E-46	4.35E-44	Up	8.548592292	28.10443423	GAAAGCTAGGAGGTTGTACAGTT	23
nov-piR-160512	0	0.001	11	0.724001819	724.0018187	9.499849511	0.000151831	0.001434544	Up	0	0.724001819	TGCTGTTGCGGTTGGCCCTGGGT	23
nov-piR-160522	0	0.001	4	0.263273389	263.2733886	8.040417893	0.038415043	0.1327589	Up	0	0.263273389	ATGGACACAATTGATAGATCTAT	23
nov-piR-160529	29	1.709718458	3	0.197455041	0.115489799	-3.114162666	1.53E-05	0.00018305	Down	1.709718458	0.197455041	TCAAGGGCAACTGGACGGAGT	21
nov-piR-160534	0	0.001	10	0.658183472	658.1834715	9.362345987	0.000334709	0.002889092	Up	0	0.658183472	TCCGTCACCTGTGGTTCTCCCTAAG	25
nov-piR-160623	8	0.471646471	1	0.065818347	0.139550174	-2.841144171	0.044111676	0.1516369	Down	0.471646471	0.065818347	CGAGACAAACGAAGAACAAGATGCAACA	28
nov-piR-160656	6	0.353734853	0	0.001	0.002826976	-8.466524564	0.029072442	0.113087	Down	0.353734853	0	AGAGAATAGAGGAACACGGCATG	23
nov-piR-160682	9	0.53060228	0	0.001	0.001884651	-9.051487065	0.004741991	0.02656133	Down	0.53060228	0	AGACATCGCTCAGTCTGTCACCGAAT	26
nov-piR-160721	0	0.001	20	1.316366943	1316.366943	10.36234599	1.23E-07	2.07E-06	Up	0	1.316366943	TCCCCGACTGCCACGCGATGCT	22
nov-piR-160738	1	0.058955809	6	0.394910083	6.698408354	2.74381833	0.038137762	0.1327589	Up	0.058955809	0.394910083	AACAGGACAGAGAACTGATTGTGGCCCTTT	30
nov-piR-160744	0	0.001	7	0.46072843	460.7284301	8.847772815	0.003585784	0.02112991	Up	0	0.46072843	AACACCAAATCCCAGGACTCTCTCCC	26
nov-piR-16077	12	0.707469707	0	0.001	0.001413488	-9.466524564	0.000773464	0.005808493	Down	0.707469707	0	GATGCCTTACCCGAACTAGGACC	23
nov-piR-160782	0	0.001	11	0.724001819	724.0018187	9.499849511	0.000151831	0.001434544	Up	0	0.724001819	TGTGCGTGCGCGTCTGAGTCT	21
nov-piR-16087	25	1.473895223	10	0.658183472	0.446560557	-1.163072266	0.04759974	0.16331	Down	1.473895223	0.658183472	ACAGAGGAACCATCGAAAGCAT	22
nov-piR-16090	1	0.058955809	22	1.448003637	24.56083063	4.618287448	3.45E-07	5.46E-06	Up	0.058955809	1.448003637	TCTGATCTGGTCTGATCTGGTCT	23
nov-piR-160902	0	0.001	8	0.526546777	526.5467772	9.040417893	0.001626591	0.01089436	Up	0	0.526546777	TGTGCTTTAAGCCCCTGGATC	21
nov-piR-160917	8	0.471646471	0	0.001	0.002120232	-8.881562064	0.00867896	0.04215685	Down	0.471646471	0	CCTGAACACGCCCGATCTCGTCTGATC	27
nov-piR-160961	267	15.74120098	105	6.910926451	0.439034255	-1.187594585	1.31E-11	3.16E-10	Down	15.74120098	6.910926451	ATCACTTGAGATCACCTGGAGGT	23
nov-piR-160981	1303	76.81941901	96	6.318561327	0.082252136	-3.603803039	4.56E-225	9.28E-223	Down	76.81941901	6.318561327	CCCTCACCGCCGGCCTTGACTAGCC	25
nov-piR-161057	0	0.001	4	0.263273389	263.2733886	8.040417893	0.038415043	0.1327589	Up	0	0.263273389	GGTTATTTGCTTCTTGTCACTGATGAAT	28
nov-piR-161111	16	0.943292943	0	0.001	0.001060116	-9.881562064	6.89E-05	0.000706898	Down	0.943292943	0	TGTGGTAGTTAGTGCAGTCGTC	22
nov-piR-16114	0	0.001	4	0.263273389	263.2733886	8.040417893	0.038415043	0.1327589	Up	0	0.263273389	ATGTACGCTCTGTTCCGTACCTCACCCG	28
nov-piR-161176	0	0.001	95	6.25274298	6252.74298	12.6102735	2.21E-33	1.22E-31	Up	0	6.25274298	AAATTGATTTTTGGATCTGGGAGA	24
nov-piR-161177	0	0.001	4	0.263273389	263.2733886	8.040417893	0.038415043	0.1327589	Up	0	0.263273389	TTTAGAATCAACGCAGTCCTCCTG	24
nov-piR-161185	0	0.001	5	0.329091736	329.0917358	8.362345987	0.017425915	0.07204973	Up	0	0.329091736	TGGTTCCAACACGTAGAAGCACTGT	25
nov-piR-161187	7	0.412690662	0	0.001	0.002423122	-8.688916986	0.015884538	0.07199034	Down	0.412690662	0	GTCACCTGAGGCCTGTGGAGC	21
nov-piR-161304	1237	72.92833562	370	24.35278845	0.33392766	-1.582392496	3.52E-77	3.49E-75	Down	72.92833562	24.35278845	GTTCGAGACAGGGCTGGGGCGCGGC	25
nov-piR-161352	0	0.001	6	0.394910083	394.9100829	8.625380393	0.007904781	0.04013878	Up	0	0.394910083	TGGGCGTGGCCGAGGACAACATCTT	25
nov-piR-161392	22	1.297027796	5	0.329091736	0.253727589	-1.978647695	0.004523374	0.02655447	Down	1.297027796	0.329091736	TGGGAGTCACGCGAACACAGG	21
nov-piR-161506	0	0.001	4	0.263273389	263.2733886	8.040417893	0.038415043	0.1327589	Up	0	0.263273389	CAAGACATCAGCACTGAAGAGAAGG	25
nov-piR-161592	7	0.412690662	0	0.001	0.002423122	-8.688916986	0.015884538	0.07199034	Down	0.412690662	0	AACAGCTACCACATCGACACGACAAG	26
nov-piR-161643	0	0.001	5	0.329091736	329.0917358	8.362345987	0.017425915	0.07204973	Up	0	0.329091736	CTGAGTCCTGGTCCAGCTGAGT	22
nov-piR-161647	0	0.001	6	0.394910083	394.9100829	8.625380393	0.007904781	0.04013878	Up	0	0.394910083	ACTAGACAAGAGAACAGCAGATGC	24
nov-piR-161680	36	2.122409121	80	5.265467772	2.480891983	1.310858922	3.16E-07	5.01E-06	Up	2.122409121	5.265467772	TGATTTGGGCTGCGGTGACGTC	22
nov-piR-161685	0	0.001	8	0.526546777	526.5467772	9.040417893	0.001626591	0.01089436	Up	0	0.526546777	CCCACACCGACCAGTATCTCCAATCTC	27
nov-piR-161704	1	0.058955809	7	0.46072843	7.814809747	2.966210751	0.019259327	0.07919235	Up	0.058955809	0.46072843	CGTGAGGCTGAACTATCCAACTTGGAGG	28
nov-piR-161740	0	0.001	5	0.329091736	329.0917358	8.362345987	0.017425915	0.07204973	Up	0	0.329091736	ATCCCGGAGGTCAAGTGTTATT	22
nov-piR-161745	9	0.53060228	0	0.001	0.001884651	-9.051487065	0.004741991	0.02656133	Down	0.53060228	0	GGTGAGCTGTGATGTTTGATC	21
nov-piR-161748	0	0.001	5	0.329091736	329.0917358	8.362345987	0.017425915	0.07204973	Up	0	0.329091736	CTCTGTCATTGGTGTGGAACCC	22
nov-piR-161782	5	0.294779045	32	2.106187109	7.144968911	2.836927734	2.60E-07	4.26E-06	Up	0.294779045	2.106187109	TTCTTGAGAAACTTTGATGTCC	22
nov-piR-161791	0	0.001	15	0.987275207	987.2752073	9.947308488	6.43E-06	8.22E-05	Up	0	0.987275207	TGATTCCATCTGGTCCTGCAGCTTT	25
nov-piR-161793	7	0.412690662	0	0.001	0.002423122	-8.688916986	0.015884538	0.07199034	Down	0.412690662	0	GGAGAGGAGAGGAGAGGAGCGC	22
nov-piR-161800	0	0.001	11	0.724001819	724.0018187	9.499849511	0.000151831	0.001434544	Up	0	0.724001819	CAACACTACCCAGAACTGCCCTTACT	26
nov-piR-161802	0	0.001	6	0.394910083	394.9100829	8.625380393	0.007904781	0.04013878	Up	0	0.394910083	ACCCGATGATGAGATCATGATGC	23
nov-piR-161812	0	0.001	8	0.526546777	526.5467772	9.040417893	0.001626591	0.01089436	Up	0	0.526546777	GCAGGGGAGATACCATGATCAAGAAGGTGG	30
nov-piR-161889	0	0.001	16	1.053093554	1053.093554	10.04041789	2.92E-06	4.02E-05	Up	0	1.053093554	TCTGGCTCGGATGAAATTTACAGTGCGA	28
nov-piR-161968	373	21.99051672	1066	70.16235807	3.190573416	1.673815731	2.24E-108	2.81E-106	Up	21.99051672	70.16235807	AATGACACGTTTTCTCCCGGATTGC	25
nov-piR-16198	14	0.825381325	57	3.751645788	4.545348526	2.184390921	1.92E-09	3.91E-08	Up	0.825381325	3.751645788	CTGGCAGGGGAGATACCATGATCAAGAAGGTGGT	34
nov-piR-162027	0	0.001	4	0.263273389	263.2733886	8.040417893	0.038415043	0.1327589	Up	0	0.263273389	AAGAGGACCAGCTGCGCTATG	21
nov-piR-162081	0	0.001	6	0.394910083	394.9100829	8.625380393	0.007904781	0.04013878	Up	0	0.394910083	CAAGTTCATCCACACCAGACTCTGTC	26
nov-piR-162142	25	1.473895223	1	0.065818347	0.044656056	-4.485000361	3.83E-06	5.16E-05	Down	1.473895223	0.065818347	TTAAATTCTGTTAGGCAACTGG	22
nov-piR-162152	16	0.943292943	0	0.001	0.001060116	-9.881562064	6.89E-05	0.000706898	Down	0.943292943	0	CGTTGAGATTATGAGATCTGAGGGTCT	27
nov-piR-162193	1	0.058955809	117	7.700746617	130.6189629	7.029220548	4.05E-39	2.51E-37	Up	0.058955809	7.700746617	GTACTTGGATCAGCTGCCCTC	21
nov-piR-162217	2	0.117911618	24	1.579640332	13.39681671	3.74381833	5.84E-07	9.06E-06	Up	0.117911618	1.579640332	AACACCCTTGCTGAATGTCGAGCTCTGAGC	30
nov-piR-162364	0	0.001	5	0.329091736	329.0917358	8.362345987	0.017425915	0.07204973	Up	0	0.329091736	ACTTCCCCTCAGTCGACCTGC	21
nov-piR-162408	0	0.001	16	1.053093554	1053.093554	10.04041789	2.92E-06	4.02E-05	Up	0	1.053093554	TCTCTCTCTCTTGCCGTCTCT	21
nov-piR-162467	2	0.117911618	18	1.184730249	10.04761253	3.32878083	4.09E-05	0.000448402	Up	0.117911618	1.184730249	TATTGGTAGAATCTGCTTTTAGTGGA	26
nov-piR-162481	0	0.001	9	0.592365124	592.3651244	9.210342894	0.000737858	0.005731561	Up	0	0.592365124	CACTCTGCCCAAACACCTAAATG	23
nov-piR-162569	0	0.001	10	0.658183472	658.1834715	9.362345987	0.000334709	0.002889092	Up	0	0.658183472	TTAAAGTTTTGAATGGCCCCGGGGA	25
nov-piR-162578	17	1.002248751	0	0.001	0.000997756	-9.969024905	3.77E-05	0.000414122	Down	1.002248751	0	TGCCCAGGGACACAAGATCAGTTT	24
nov-piR-162586	0	0.001	7	0.46072843	460.7284301	8.847772815	0.003585784	0.02112991	Up	0	0.46072843	CAACCTTCTCGGTAAATTTGACTTGAC	27
nov-piR-162625	1	0.058955809	7	0.46072843	7.814809747	2.966210751	0.019259327	0.07919235	Up	0.058955809	0.46072843	GGAGGACATGGAGAAGGTTGA	21
nov-piR-16270	7	0.412690662	0	0.001	0.002423122	-8.688916986	0.015884538	0.07199034	Down	0.412690662	0	CGACAGAAGAACGGCCTCCGGCCACC	26
nov-piR-162716	0	0.001	4	0.263273389	263.2733886	8.040417893	0.038415043	0.1327589	Up	0	0.263273389	AGTGAAGAAACAGTGGAGTAAGA	23
nov-piR-162731	0	0.001	5	0.329091736	329.0917358	8.362345987	0.017425915	0.07204973	Up	0	0.329091736	TTACCCGGAGTACGCCAGTCTGTT	24
nov-piR-16285	95	5.600801846	317	20.86441605	3.725255173	1.897339251	5.18E-39	3.20E-37	Up	5.600801846	20.86441605	CTCCAGGTGATCTCAAGTGAGC	22
nov-piR-162899	12	0.707469707	0	0.001	0.001413488	-9.466524564	0.000773464	0.005808493	Down	0.707469707	0	GCCTTACCCGAACTAGGACCTGCC	24
nov-piR-162916	0	0.001	7	0.46072843	460.7284301	8.847772815	0.003585784	0.02112991	Up	0	0.46072843	TTGTGAAGCAGAATTCACCAAGCGTTGGATTGTTC	35
nov-piR-163042	15	0.884337134	49	3.225099011	3.646911215	1.866675077	4.29E-07	6.77E-06	Up	0.884337134	3.225099011	TCGGGAGCGTCCGCCTCGCGGCGGC	25
nov-piR-163111	1	0.058955809	34	2.237823803	37.95764734	5.24631867	3.88E-11	9.06E-10	Up	0.058955809	2.237823803	TCCGATGGCAGTGAGATTTCAA	22
nov-piR-163123	0	0.001	9	0.592365124	592.3651244	9.210342894	0.000737858	0.005731561	Up	0	0.592365124	TTGGCGAAGGGACAGTAAGCGCTGACT	27
nov-piR-163197	0	0.001	7	0.46072843	460.7284301	8.847772815	0.003585784	0.02112991	Up	0	0.46072843	TAGAGTGTAACGCAGCTGGGAT	22
nov-piR-163232	0	0.001	10	0.658183472	658.1834715	9.362345987	0.000334709	0.002889092	Up	0	0.658183472	TGTGTGTTCATGGTCCCGAGTGT	23
nov-piR-163241	9	0.53060228	0	0.001	0.001884651	-9.051487065	0.004741991	0.02656133	Down	0.53060228	0	GACGGAGCTCATGACGTCTGGGACGCT	27
nov-piR-163257	0	0.001	6	0.394910083	394.9100829	8.625380393	0.007904781	0.04013878	Up	0	0.394910083	GACGACGGTGCTGCTAACTTTAGG	24
nov-piR-163352	0	0.001	6	0.394910083	394.9100829	8.625380393	0.007904781	0.04013878	Up	0	0.394910083	TCCCCCAAGACATTCGCACTATT	23
nov-piR-163395	0	0.001	26	1.711277026	1711.277026	10.74085761	1.08E-09	2.23E-08	Up	0	1.711277026	AACTTACATTTTCTGCTGACT	21
nov-piR-163466	0	0.001	5	0.329091736	329.0917358	8.362345987	0.017425915	0.07204973	Up	0	0.329091736	CGGAAACTGAAATATAATATAATATAATAT	30
nov-piR-163495	8	0.471646471	0	0.001	0.002120232	-8.881562064	0.00867896	0.04215685	Down	0.471646471	0	TGTCCCTGCTCCCTGTTCACTCTC	24
nov-piR-163540	0	0.001	8	0.526546777	526.5467772	9.040417893	0.001626591	0.01089436	Up	0	0.526546777	TTCTCTCGGTCTTTTGCGCTCTCCCGC	27
nov-piR-163569	0	0.001	4	0.263273389	263.2733886	8.040417893	0.038415043	0.1327589	Up	0	0.263273389	AGCTCGGCGGACTGTTTTTGC	21
nov-piR-163585	0	0.001	38	2.501097192	2501.097192	11.28834541	8.17E-14	2.29E-12	Up	0	2.501097192	GTACCGGAAGCACGAAGAGTTTTGATC	27
nov-piR-163737	4	0.235823236	15	0.987275207	4.186505222	2.065746424	0.00340004	0.02112991	Up	0.235823236	0.987275207	GAGAAACGGAGGAAAGACGCAGC	23
nov-piR-163763	13	0.766425516	0	0.001	0.001304758	-9.582001782	0.000422603	0.003508181	Down	0.766425516	0	ATATAACTTTGATCACACCACT	22
nov-piR-163774	0	0.001	4	0.263273389	263.2733886	8.040417893	0.038415043	0.1327589	Up	0	0.263273389	TTATTTTGCATGTGCTGGCGTGGCT	25
nov-piR-163813	0	0.001	7	0.46072843	460.7284301	8.847772815	0.003585784	0.02112991	Up	0	0.46072843	TTTTGCACCAACCTTCGTTTATGT	24
nov-piR-16388	0	0.001	5	0.329091736	329.0917358	8.362345987	0.017425915	0.07204973	Up	0	0.329091736	ATAGATCTGGAGCCAGGAACC	21
nov-piR-163898	0	0.001	4	0.263273389	263.2733886	8.040417893	0.038415043	0.1327589	Up	0	0.263273389	TGGTATAGGATCCAGCTGACAGGT	24
nov-piR-163960	13	0.766425516	1	0.065818347	0.08587703	-3.541583889	0.003106436	0.01959583	Down	0.766425516	0.065818347	ATTTAAGTCATGGCCCATATT	21
nov-piR-164049	5	0.294779045	51	3.356735705	11.3872942	3.509353076	6.21E-13	1.65E-11	Up	0.294779045	3.356735705	TATGGCAAAACTGGTGGCAAGTGGCATC	28
nov-piR-164172	24	1.414939414	78	5.133831078	3.628304525	1.859295547	1.79E-10	3.98E-09	Up	1.414939414	5.133831078	TTCTTACCTTGGCCATGTCTCTGAGT	26
nov-piR-164280	0	0.001	9	0.592365124	592.3651244	9.210342894	0.000737858	0.005731561	Up	0	0.592365124	GCTAGAAACTTTGCCTGGGAAT	22
nov-piR-164289	0	0.001	7	0.46072843	460.7284301	8.847772815	0.003585784	0.02112991	Up	0	0.46072843	GTGGAAATACTTGTAATAGACC	22
nov-piR-164310	0	0.001	7	0.46072843	460.7284301	8.847772815	0.003585784	0.02112991	Up	0	0.46072843	GACGATCACAGACTACAGCCGTGGT	25
nov-piR-164373	13	0.766425516	0	0.001	0.001304758	-9.582001782	0.000422603	0.003508181	Down	0.766425516	0	TAACTGTAGAGGTGGCAGGAGAA	23
nov-piR-164467	0	0.001	15	0.987275207	987.2752073	9.947308488	6.43E-06	8.22E-05	Up	0	0.987275207	CCATCCTGCTTCAACGACTACC	22
nov-piR-164511	0	0.001	15	0.987275207	987.2752073	9.947308488	6.43E-06	8.22E-05	Up	0	0.987275207	TGTGAGAAGGTAGATTGGGAGA	22
nov-piR-164521	11	0.648513898	0	0.001	0.001541987	-9.340993682	0.001415621	0.01007563	Down	0.648513898	0	ATTGAGAGCCTTAAGGGAACTGTCCTGG	28
nov-piR-164525	0	0.001	5	0.329091736	329.0917358	8.362345987	0.017425915	0.07204973	Up	0	0.329091736	GGTGACACGGTGGAACTAAACTACACCAG	29
nov-piR-164548	3	0.176867427	9	0.592365124	3.349204177	1.74381833	0.043361647	0.1494384	Up	0.176867427	0.592365124	TGAGATTCCAGTCGGTCCTAGACTGAA	27
nov-piR-164611	0	0.001	4	0.263273389	263.2733886	8.040417893	0.038415043	0.1327589	Up	0	0.263273389	TGAGAGACAGAGTCACGGTGAGC	23
nov-piR-164617	0	0.001	11	0.724001819	724.0018187	9.499849511	0.000151831	0.001434544	Up	0	0.724001819	TTCCGTGGACACAGGCACTGCC	22
nov-piR-164641	7	0.412690662	0	0.001	0.002423122	-8.688916986	0.015884538	0.07199034	Down	0.412690662	0	AGTGGCCTGCAGGACTTTGTTCCAG	25
nov-piR-164647	0	0.001	4	0.263273389	263.2733886	8.040417893	0.038415043	0.1327589	Up	0	0.263273389	ACAGGGACAAAGACGAGTTCATCATT	26
nov-piR-164748	46	2.71196721	150	9.872752073	3.640439323	1.864112563	6.84E-19	2.45E-17	Up	2.71196721	9.872752073	GGTAAGCTAACACTAAGCTCTTGGGCCCAT	30
nov-piR-164751	0	0.001	8	0.526546777	526.5467772	9.040417893	0.001626591	0.01089436	Up	0	0.526546777	CTCCGGGACAGAAGAGTCGTTCTTT	25
nov-piR-164795	95	5.600801846	212	13.9534896	2.491337844	1.316920675	5.93E-17	1.97E-15	Up	5.600801846	13.9534896	GCGACCCATCCTTAGTTTCTGA	22
nov-piR-164806	9	0.53060228	17	1.118911902	2.108758186	1.076393669	0.042239215	0.1457667	Up	0.53060228	1.118911902	TTCCTTGTCCTGTATTTCTTCCCGCT	26
nov-piR-164840	0	0.001	34	2.237823803	2237.823803	11.12788073	1.93E-12	4.90E-11	Up	0	2.237823803	GGGAGACTGATGACACTGGAAATC	24
nov-piR-164868	0	0.001	6	0.394910083	394.9100829	8.625380393	0.007904781	0.04013878	Up	0	0.394910083	CGACATTTAAAGGGATAATTGACT	24
nov-piR-164885	0	0.001	34	2.237823803	2237.823803	11.12788073	1.93E-12	4.90E-11	Up	0	2.237823803	CGTTTCAATTTTTGACTGGGCAC	23
nov-piR-164981	0	0.001	7	0.46072843	460.7284301	8.847772815	0.003585784	0.02112991	Up	0	0.46072843	CTTTTCTCCAGCTGTTCCATCCTGC	25
nov-piR-165017	1	0.058955809	7	0.46072843	7.814809747	2.966210751	0.019259327	0.07919235	Up	0.058955809	0.46072843	TCCTGTCCTCCACTGAGCCCGA	22
nov-piR-165078	0	0.001	5	0.329091736	329.0917358	8.362345987	0.017425915	0.07204973	Up	0	0.329091736	TAAAGATGAAAAACTAATGACATGG	25
nov-piR-165095	0	0.001	8	0.526546777	526.5467772	9.040417893	0.001626591	0.01089436	Up	0	0.526546777	TGGAGTTGGCCCGTTTGACCT	21
nov-piR-165137	15	0.884337134	1	0.065818347	0.074426759	-3.748034767	0.001041818	0.007764795	Down	0.884337134	0.065818347	TCATTTAGTCTTGGTTAAACTCC	23
nov-piR-165150	0	0.001	4	0.263273389	263.2733886	8.040417893	0.038415043	0.1327589	Up	0	0.263273389	AAAGCACTTAAGATCCTGAGA	21
nov-piR-165241	0	0.001	6	0.394910083	394.9100829	8.625380393	0.007904781	0.04013878	Up	0	0.394910083	ATCTCACCGACATGAATTCTAGGTCC	26
nov-piR-165262	6	0.353734853	0	0.001	0.002826976	-8.466524564	0.029072442	0.113087	Down	0.353734853	0	GATCTGAATCTGCTCTACCACGCTCTGG	28
nov-piR-165270	0	0.001	4	0.263273389	263.2733886	8.040417893	0.038415043	0.1327589	Up	0	0.263273389	TCTTGAGAGACACTGGGGCAAAACAT	26
nov-piR-165377	0	0.001	4	0.263273389	263.2733886	8.040417893	0.038415043	0.1327589	Up	0	0.263273389	TCCAGTAGAAACATTTGGTTCAATC	25
nov-piR-165460	1	0.058955809	6	0.394910083	6.698408354	2.74381833	0.038137762	0.1327589	Up	0.058955809	0.394910083	ACGGAAACAGACAGACATGACAGTACC	27
nov-piR-165461	0	0.001	26	1.711277026	1711.277026	10.74085761	1.08E-09	2.23E-08	Up	0	1.711277026	GTAATACAGCGGGACCCAGTCTTT	24
nov-piR-165470	0	0.001	7	0.46072843	460.7284301	8.847772815	0.003585784	0.02112991	Up	0	0.46072843	GGTGGGAATGTCAAGCAAAGC	21
nov-piR-165502	0	0.001	12	0.789820166	789.8201658	9.625380393	6.89E-05	0.000706898	Up	0	0.789820166	TGAGTTACAAACAGGGAGAGCGTT	24
nov-piR-165515	8	0.471646471	0	0.001	0.002120232	-8.881562064	0.00867896	0.04215685	Down	0.471646471	0	TATGAATTGGCACCAGAACACTTTT	25
nov-piR-165549	0	0.001	8	0.526546777	526.5467772	9.040417893	0.001626591	0.01089436	Up	0	0.526546777	TACAACAACAGAAAAGGACAGTGC	24
nov-piR-165573	0	0.001	10	0.658183472	658.1834715	9.362345987	0.000334709	0.002889092	Up	0	0.658183472	CGATACAGAAGTCTGCCCGCA	21
nov-piR-165664	13	0.766425516	0	0.001	0.001304758	-9.582001782	0.000422603	0.003508181	Down	0.766425516	0	CAATGTGATTTGGGTGGCGAC	21
nov-piR-165690	74	4.362729859	8	0.526546777	0.120692042	-3.050597537	3.31E-12	8.35E-11	Down	4.362729859	0.526546777	TACGGCCATACCACCCTGAACACGCCCGATC	31
nov-piR-165695	7	0.412690662	0	0.001	0.002423122	-8.688916986	0.015884538	0.07199034	Down	0.412690662	0	CCCGGGCCAGGTCTGTTGCGT	21
nov-piR-165705	0	0.001	4	0.263273389	263.2733886	8.040417893	0.038415043	0.1327589	Up	0	0.263273389	ACGGCACGGCAACACGGAATT	21
nov-piR-165742	0	0.001	4	0.263273389	263.2733886	8.040417893	0.038415043	0.1327589	Up	0	0.263273389	TGATGGTCTAGTGGCTAGGATTCGGCGC	28
nov-piR-165794	0	0.001	5	0.329091736	329.0917358	8.362345987	0.017425915	0.07204973	Up	0	0.329091736	ACCTGAATGAAATTGTTGCCAAAA	24
nov-piR-165887	33	1.945541694	129	8.490566783	4.364114534	2.125688965	4.59E-19	1.66E-17	Up	1.945541694	8.490566783	TCCGTGATGAAGTCCTGGATGAGGTGA	27
nov-piR-165932	15	0.884337134	0	0.001	0.00113079	-9.788452659	0.000126159	0.001244664	Down	0.884337134	0	ACATGATGAATGGAGCACTATGAGATATGATT	32
nov-piR-166052	456	26.88384886	193	12.702941	0.472511993	-1.081577148	4.13E-16	1.31E-14	Down	26.88384886	12.702941	TTGTTACGAGGGCTAAGCTAACT	23
nov-piR-166083	7	0.412690662	0	0.001	0.002423122	-8.688916986	0.015884538	0.07199034	Down	0.412690662	0	TCACTCTTTGGCACTGTGCTGTTGTT	26
nov-piR-166089	16	0.943292943	0	0.001	0.001060116	-9.881562064	6.89E-05	0.000706898	Down	0.943292943	0	TGTTGTAGTAATCCAGGATAAGGTC	25
nov-piR-166145	16	0.943292943	0	0.001	0.001060116	-9.881562064	6.89E-05	0.000706898	Down	0.943292943	0	CCCTCCCGAACAACCTGGACCCCC	24
nov-piR-166146	570	33.60481108	1285	84.57657609	2.51679963	1.331590364	6.77E-96	7.84E-94	Up	33.60481108	84.57657609	CAGGTGAGGTCCTCGGGAACA	21
nov-piR-166317	0	0.001	4	0.263273389	263.2733886	8.040417893	0.038415043	0.1327589	Up	0	0.263273389	TGTCTCTGCACCTGCCCGCTGG	22
nov-piR-166361	0	0.001	6	0.394910083	394.9100829	8.625380393	0.007904781	0.04013878	Up	0	0.394910083	CAGAGAAGGCTAAGGAGAAGACGC	24
nov-piR-166374	0	0.001	16	1.053093554	1053.093554	10.04041789	2.92E-06	4.02E-05	Up	0	1.053093554	CCTCAGCACAGTGAAGTCAGCA	22
nov-piR-16644	0	0.001	8	0.526546777	526.5467772	9.040417893	0.001626591	0.01089436	Up	0	0.526546777	CTAGGCCTTCAACCCATATGT	21
nov-piR-166465	0	0.001	14	0.92145686	921.4568602	9.847772815	1.42E-05	0.000170334	Up	0	0.92145686	CACCACCTTGAGAAGCTGAAGCCT	24
nov-piR-166561	13	0.766425516	0	0.001	0.001304758	-9.582001782	0.000422603	0.003508181	Down	0.766425516	0	CCCGAACTGGACCCCACCCGAC	22
nov-piR-166576	14	0.825381325	0	0.001	0.001211561	-9.688916986	0.000230901	0.002099867	Down	0.825381325	0	GGTTGCGGTGGCCAGGGAACTGGA	24
nov-piR-166591	9	0.53060228	0	0.001	0.001884651	-9.051487065	0.004741991	0.02656133	Down	0.53060228	0	GAAGTTGGTGAGGGTGTTGGTGT	23
nov-piR-166593	21	1.238071987	2	0.131636694	0.106323942	-3.233461594	0.00021159	0.001978435	Down	1.238071987	0.131636694	CAGAAACTGCAGTTCCACCGGTCCACTAACATCA	34
nov-piR-166594	0	0.001	10	0.658183472	658.1834715	9.362345987	0.000334709	0.002889092	Up	0	0.658183472	TGCACTGATGACTTCTTAGGACAC	24
nov-piR-166632	16	0.943292943	0	0.001	0.001060116	-9.881562064	6.89E-05	0.000706898	Down	0.943292943	0	CGGGCAGCTGAGTTCAGGACC	21
nov-piR-16664	30	1.768674267	1322	87.01185494	49.19608803	5.620471695	0	0	Up	1.768674267	87.01185494	CCACCGTGGTCTGTATGTAGAC	22
nov-piR-166658	0	0.001	5	0.329091736	329.0917358	8.362345987	0.017425915	0.07204973	Up	0	0.329091736	CGACTTGTCCGACTTATTTGT	21
nov-piR-166757	0	0.001	6	0.394910083	394.9100829	8.625380393	0.007904781	0.04013878	Up	0	0.394910083	CTGCTGTCATCTGTGTGAAGGG	22
nov-piR-16676	12	0.707469707	0	0.001	0.001413488	-9.466524564	0.000773464	0.005808493	Down	0.707469707	0	ACTGAGGGAGGTAAAAGATAC	21
nov-piR-166779	0	0.001	6	0.394910083	394.9100829	8.625380393	0.007904781	0.04013878	Up	0	0.394910083	TGAATGAGAGCAAAAAGACCCGAGC	25
nov-piR-1668	3	0.176867427	11	0.724001819	4.093471772	2.033324947	0.013697248	0.06549827	Up	0.176867427	0.724001819	TGCACAGTCATGTTGGAAGAGGAAGGGG	28
nov-piR-166802	16	0.943292943	3	0.197455041	0.209325261	-2.25618167	0.009005404	0.0436641	Down	0.943292943	0.197455041	TTTACTCCCAGGGCAAAGTTCATCC	25
nov-piR-166870	0	0.001	16	1.053093554	1053.093554	10.04041789	2.92E-06	4.02E-05	Up	0	1.053093554	AGAATGCTCTCTGCACAAACTGG	23
nov-piR-166981	0	0.001	9	0.592365124	592.3651244	9.210342894	0.000737858	0.005731561	Up	0	0.592365124	TCCTTGTTCACTGTCTCTTAT	21
nov-piR-16700	7	0.412690662	0	0.001	0.002423122	-8.688916986	0.015884538	0.07199034	Down	0.412690662	0	GGAGGCCACAGAGGAAGAATGA	22
nov-piR-167087	0	0.001	5	0.329091736	329.0917358	8.362345987	0.017425915	0.07204973	Up	0	0.329091736	TCAGACTGTTGCCCCCGCGACC	22
nov-piR-167090	0	0.001	4	0.263273389	263.2733886	8.040417893	0.038415043	0.1327589	Up	0	0.263273389	TGGCACTTCACGTACTGTGTGAACG	25
nov-piR-167162	0	0.001	14	0.92145686	921.4568602	9.847772815	1.42E-05	0.000170334	Up	0	0.92145686	CCCTCCACTCCTGTCGCACCG	21
nov-piR-16719	7	0.412690662	0	0.001	0.002423122	-8.688916986	0.015884538	0.07199034	Down	0.412690662	0	GAGAACAACCAAGCGGACTTGGAAAACGCCAC	32
nov-piR-167209	7	0.412690662	51	3.356735705	8.133781573	3.023926249	1.56E-11	3.76E-10	Up	0.412690662	3.356735705	TGTTGATGTTGCGGAGGTGGA	21
nov-piR-167291	0	0.001	27	1.777095373	1777.095373	10.79530539	4.88E-10	1.04E-08	Up	0	1.777095373	CCACAGTGCAGTAACTCTCATT	22
nov-piR-167312	7	0.412690662	0	0.001	0.002423122	-8.688916986	0.015884538	0.07199034	Down	0.412690662	0	TGGACCTCGGGCCATGGAAGC	21
nov-piR-167363	0	0.001	16	1.053093554	1053.093554	10.04041789	2.92E-06	4.02E-05	Up	0	1.053093554	ATTTCCCACCCGGAGCTCCGCC	22
nov-piR-167365	0	0.001	5	0.329091736	329.0917358	8.362345987	0.017425915	0.07204973	Up	0	0.329091736	TTCTTGGCCTTCCTGATCTCCTGCTT	26
nov-piR-167380	8	0.471646471	0	0.001	0.002120232	-8.881562064	0.00867896	0.04215685	Down	0.471646471	0	TGGTACTGGTCTCTGACCGTT	21
nov-piR-167529	98	5.777669273	29	1.908732067	0.330363677	-1.59787302	1.61E-07	2.69E-06	Down	5.777669273	1.908732067	GCTGGATGGTTCTAGAACAGGACAAAACC	29
nov-piR-167587	0	0.001	5	0.329091736	329.0917358	8.362345987	0.017425915	0.07204973	Up	0	0.329091736	TGAGCGCCGGAACCACTGGAGA	22
nov-piR-167605	9	0.53060228	0	0.001	0.001884651	-9.051487065	0.004741991	0.02656133	Down	0.53060228	0	AGGCAGTAGAGGACCAGCGGCT	22
nov-piR-16764	0	0.001	4	0.263273389	263.2733886	8.040417893	0.038415043	0.1327589	Up	0	0.263273389	GGTCTCATGACATCACGGTGG	21
nov-piR-167687	1	0.058955809	15	0.987275207	16.74602089	4.065746424	6.26E-05	0.000680454	Up	0.058955809	0.987275207	TGATGAAACAGTTTGTAGCCTCCTCC	26
nov-piR-167703	0	0.001	5	0.329091736	329.0917358	8.362345987	0.017425915	0.07204973	Up	0	0.329091736	TGAAGGGCCTCGAGGACCAAGGGAT	25
nov-piR-167740	0	0.001	13	0.855638513	855.638513	9.740857611	3.12E-05	0.000350791	Up	0	0.855638513	TCATCCTTGACAGCACACTCTCT	23
nov-piR-167743	0	0.001	10	0.658183472	658.1834715	9.362345987	0.000334709	0.002889092	Up	0	0.658183472	CACTAGTTTGAAACCCAAAGGACCT	25
nov-piR-167856	0	0.001	9	0.592365124	592.3651244	9.210342894	0.000737858	0.005731561	Up	0	0.592365124	GAAGGTCAAGGGGGCTAACACC	22
nov-piR-167940	0	0.001	6	0.394910083	394.9100829	8.625380393	0.007904781	0.04013878	Up	0	0.394910083	TTCAGGCCAGCCGAGCAACGTAGTCGCT	28
nov-piR-167945	0	0.001	5	0.329091736	329.0917358	8.362345987	0.017425915	0.07204973	Up	0	0.329091736	CTCCCTCACTGCATCCATATT	21
nov-piR-167955	12	0.707469707	0	0.001	0.001413488	-9.466524564	0.000773464	0.005808493	Down	0.707469707	0	GATGGCAACATGGACTCGAAT	21
nov-piR-168027	11	0.648513898	0	0.001	0.001541987	-9.340993682	0.001415621	0.01007563	Down	0.648513898	0	GAGAAAGGCCCTGCATTAGAACAG	24
nov-piR-168068	0	0.001	6	0.394910083	394.9100829	8.625380393	0.007904781	0.04013878	Up	0	0.394910083	CGCCCCCTGCTGCTACCACTT	21
nov-piR-168074	0	0.001	5	0.329091736	329.0917358	8.362345987	0.017425915	0.07204973	Up	0	0.329091736	GGAGTGCTGTAAGGAGGTCGC	21
nov-piR-168078	6	0.353734853	19	1.250548596	3.535271076	1.821820842	0.002149506	0.01429983	Up	0.353734853	1.250548596	TGTGTCTGTATTGACTGTTTCT	22
nov-piR-16815	7	0.412690662	0	0.001	0.002423122	-8.688916986	0.015884538	0.07199034	Down	0.412690662	0	TGACTGAGTGAGAGCACGGAGC	22
nov-piR-168227	0	0.001	5	0.329091736	329.0917358	8.362345987	0.017425915	0.07204973	Up	0	0.329091736	CATCCTATCTGAAAGCGTTAAAGC	24
nov-piR-168323	7	0.412690662	0	0.001	0.002423122	-8.688916986	0.015884538	0.07199034	Down	0.412690662	0	AAACGAAGTGGACACCGCCAGG	22
nov-piR-168332	3265	192.4907161	66	4.344010912	0.022567379	-5.469617328	0	0	Down	192.4907161	4.344010912	CGTCCAGTTGCCTAACAGAACTT	23
nov-piR-168363	59	3.478392726	16	1.053093554	0.30275292	-1.72378722	1.78E-05	0.000212959	Down	3.478392726	1.053093554	TGCGGTCTACTACAGTGTACT	21
nov-piR-168407	9	0.53060228	21	1.38218529	2.604936582	1.38124825	0.007058483	0.03900698	Up	0.53060228	1.38218529	GGAGATAGAGACGGGACACAGAACC	25
nov-piR-168414	0	0.001	5	0.329091736	329.0917358	8.362345987	0.017425915	0.07204973	Up	0	0.329091736	GTACTGTGGGCAGGATGTGCT	21
nov-piR-168418	18	1.06120456	4	0.263273389	0.248089198	-2.011069173	0.009930793	0.04778574	Down	1.06120456	0.263273389	AACGAGAGAAGGAGATAGAGCTT	23
nov-piR-168459	0	0.001	10	0.658183472	658.1834715	9.362345987	0.000334709	0.002889092	Up	0	0.658183472	TGTATCTGCCAGGCCTGGATTT	22
nov-piR-16847	0	0.001	12	0.789820166	789.8201658	9.625380393	6.89E-05	0.000706898	Up	0	0.789820166	ACCGACTGAGACAGGCAGATCT	22
nov-piR-1685	11	0.648513898	0	0.001	0.001541987	-9.340993682	0.001415621	0.01007563	Down	0.648513898	0	CCAGGTATCGCTCTCTCTGATCC	23
nov-piR-168563	0	0.001	8	0.526546777	526.5467772	9.040417893	0.001626591	0.01089436	Up	0	0.526546777	TACTGTCCCCGACTGCCACGCGA	23
nov-piR-168614	65	3.832127579	19	1.250548596	0.326332715	-1.615584471	1.80E-05	0.000215552	Down	3.832127579	1.250548596	TGAGACAGTGGGTGAGACAGT	21
nov-piR-168620	10	0.589558089	1	0.065818347	0.111640139	-3.163072266	0.015519199	0.07199034	Down	0.589558089	0.065818347	AGAGCCTAAAGGGAATGAGGACAAAGATT	29
nov-piR-168629	0	0.001	5	0.329091736	329.0917358	8.362345987	0.017425915	0.07204973	Up	0	0.329091736	AAATGGACATAGCTAAGTATTTTAAGGCA	29
nov-piR-168787	0	0.001	6	0.394910083	394.9100829	8.625380393	0.007904781	0.04013878	Up	0	0.394910083	CCATTGCTCCACTGACTACTGAGAT	25
nov-piR-168921	10	0.589558089	24	1.579640332	2.679363342	1.421890235	0.00326277	0.02056509	Up	0.589558089	1.579640332	GTACGATAGGCAGCACCAGGA	21
nov-piR-168983	0	0.001	4	0.263273389	263.2733886	8.040417893	0.038415043	0.1327589	Up	0	0.263273389	CTGGAGGCCAATAGTAATCACACGTAT	27
nov-piR-169008	0	0.001	4	0.263273389	263.2733886	8.040417893	0.038415043	0.1327589	Up	0	0.263273389	TCACAGTCACTGAGCAGGAAC	21
nov-piR-169010	6	0.353734853	13	0.855638513	2.418869684	1.274333046	0.04631679	0.159015	Up	0.353734853	0.855638513	GGAGGCTTTGGCGGCAGATCTGGAT	25
nov-piR-16910	0	0.001	4	0.263273389	263.2733886	8.040417893	0.038415043	0.1327589	Up	0	0.263273389	AAGTCATGGTAGACCGAAGGAACGGATG	28
nov-piR-169172	0	0.001	6	0.394910083	394.9100829	8.625380393	0.007904781	0.04013878	Up	0	0.394910083	AGTGCGGGGCAACAGAGACAGAGA	24
nov-piR-169194	0	0.001	4	0.263273389	263.2733886	8.040417893	0.038415043	0.1327589	Up	0	0.263273389	ACCCATTGACGGACTCGGCCGA	22
nov-piR-169243	0	0.001	4	0.263273389	263.2733886	8.040417893	0.038415043	0.1327589	Up	0	0.263273389	AGAAGAGCAGCTCACAAAGACCGGAGAA	28
nov-piR-169296	0	0.001	13	0.855638513	855.638513	9.740857611	3.12E-05	0.000350791	Up	0	0.855638513	CACCAACCGAGCGTCACTTAGA	22
nov-piR-169348	6	0.353734853	0	0.001	0.002826976	-8.466524564	0.029072442	0.113087	Down	0.353734853	0	CCTGCCACTGTTGCCTTCGTGCC	23
nov-piR-169404	0	0.001	18	1.184730249	1184.730249	10.21034289	6.00E-07	9.12E-06	Up	0	1.184730249	TCACCGCGAGACTTGGAAAATCCAGCCC	28
nov-piR-169427	7	0.412690662	0	0.001	0.002423122	-8.688916986	0.015884538	0.07199034	Down	0.412690662	0	CTCCAATAGCGTATCTTAAAGTTGC	25
nov-piR-169522	0	0.001	4	0.263273389	263.2733886	8.040417893	0.038415043	0.1327589	Up	0	0.263273389	GAGGCGTCATGGCTGAGGAGCAGG	24
nov-piR-169628	0	0.001	13	0.855638513	855.638513	9.740857611	3.12E-05	0.000350791	Up	0	0.855638513	ATTTGATTTCGACTCAAAAGCTTGTGGTC	29
nov-piR-169688	0	0.001	6	0.394910083	394.9100829	8.625380393	0.007904781	0.04013878	Up	0	0.394910083	TCCTCACTCTCTCTATCTCTCTGTCT	26
nov-piR-169705	6	0.353734853	0	0.001	0.002826976	-8.466524564	0.029072442	0.113087	Down	0.353734853	0	CCTCCAGCCAAAGTTGTCTCT	21
nov-piR-169730	1	0.058955809	17	1.118911902	18.97882367	4.24631867	1.43E-05	0.000171954	Up	0.058955809	1.118911902	CTGAATGTAACCATTGTTCTGCACTCC	27
nov-piR-169898	224	13.2061012	14	0.92145686	0.069775087	-3.841144171	4.50E-42	2.94E-40	Down	13.2061012	0.92145686	CCCGGGACCAGCTCTGGAATAGCA	24
nov-piR-16991	11	0.648513898	165	10.86002728	16.74602089	4.065746424	2.74E-43	1.83E-41	Up	0.648513898	10.86002728	AATGTGGGAATCTCGACTGCATAATTTCTGGTAGTGGGG	39
nov-piR-169924	0	0.001	4	0.263273389	263.2733886	8.040417893	0.038415043	0.1327589	Up	0	0.263273389	CCTGTCCATTCTTGTCACTCCTAAAGA	27
nov-piR-170000	13	0.766425516	0	0.001	0.001304758	-9.582001782	0.000422603	0.003508181	Down	0.766425516	0	CGCAGGTCTCGTTCTCGCTCCGGTTCCAGAA	31
nov-piR-170029	7	0.412690662	0	0.001	0.002423122	-8.688916986	0.015884538	0.07199034	Down	0.412690662	0	TACACCGAGGAACCTAAAGCTGC	23
nov-piR-170050	0	0.001	7	0.46072843	460.7284301	8.847772815	0.003585784	0.02112991	Up	0	0.46072843	TCCCACTGCACCACTTCCTGACT	23
nov-piR-1701	43	2.535099783	112	7.371654881	2.907836185	1.539945996	1.33E-11	3.20E-10	Up	2.535099783	7.371654881	CTGAGAAACCAACGGTGTAGATGTAGT	27
nov-piR-170124	2	0.117911618	8	0.526546777	4.46560557	2.158855829	0.031476479	0.1220563	Up	0.117911618	0.526546777	TTAACTTGGATCTGTGACTGGCTT	24
nov-piR-170125	4	0.235823236	14	0.92145686	3.907404873	1.966210751	0.006074851	0.03368045	Up	0.235823236	0.92145686	AATATGAAGATCACTGGCACCTT	23
nov-piR-170136	3	0.176867427	37	2.435278845	13.76895051	3.783346694	3.34E-10	7.25E-09	Up	0.176867427	2.435278845	AGTCCTGGAGTCCTGGAGTCT	21
nov-piR-170159	0	0.001	12	0.789820166	789.8201658	9.625380393	6.89E-05	0.000706898	Up	0	0.789820166	TACGGGGATCTGGTGTTGGTTAAAGAT	27
nov-piR-170243	0	0.001	174	11.4523924	11452.3924	13.48336139	1.67E-60	1.41E-58	Up	0	11.4523924	GGGAATCTCGACTGCATAATTTCTGGTAGTGG	32
nov-piR-170276	0	0.001	24	1.579640332	1579.640332	10.62538039	5.23E-09	1.02E-07	Up	0	1.579640332	CCCAGAAACTGCAGTTCCACCGGTCCACTA	30
nov-piR-170375	106	6.249315744	42	2.76437058	0.442347722	-1.176747203	2.53E-05	0.000293926	Down	6.249315744	2.76437058	GGCCATACCACCCTGAACACGCCCGATCTCGTCT	34
nov-piR-170378	3	0.176867427	16	1.053093554	5.954140759	2.573893328	0.000624136	0.005127039	Up	0.176867427	1.053093554	TTAACCGTCTGAACACACCTGAAAAC	26
nov-piR-170400	263	15.50537774	58	3.817464135	0.246202588	-2.022082165	8.48E-25	3.70E-23	Down	15.50537774	3.817464135	CTGGATGGTTCTAGAACAGGACAAAACCT	29
nov-piR-170422	0	0.001	4	0.263273389	263.2733886	8.040417893	0.038415043	0.1327589	Up	0	0.263273389	TGTTCACCTGTGGCTGCAGCC	21
nov-piR-170438	7	0.412690662	28	1.84291372	4.46560557	2.158855829	3.30E-05	0.00037049	Up	0.412690662	1.84291372	ACCCTGGACCCTGGACCCTGT	21
nov-piR-17047	0	0.001	5	0.329091736	329.0917358	8.362345987	0.017425915	0.07204973	Up	0	0.329091736	GCAGCAGCCTGGGCAGATCTCT	22
nov-piR-17050	0	0.001	9	0.592365124	592.3651244	9.210342894	0.000737858	0.005731561	Up	0	0.592365124	TTCCTGATAAACAGAGCGACGCCCT	25
nov-piR-17054	0	0.001	4	0.263273389	263.2733886	8.040417893	0.038415043	0.1327589	Up	0	0.263273389	TGATGAGGAATACCTGGATGCCT	23
nov-piR-170550	0	0.001	10	0.658183472	658.1834715	9.362345987	0.000334709	0.002889092	Up	0	0.658183472	CAGCGATGAACAAAGAATGGTACCAGA	27
nov-piR-170607	0	0.001	4	0.263273389	263.2733886	8.040417893	0.038415043	0.1327589	Up	0	0.263273389	TTGCCCAGGGACACAAGATCAGT	23
nov-piR-170738	0	0.001	6	0.394910083	394.9100829	8.625380393	0.007904781	0.04013878	Up	0	0.394910083	CGCGGGTATGATTATAACAAAAAT	24
nov-piR-17074	0	0.001	7	0.46072843	460.7284301	8.847772815	0.003585784	0.02112991	Up	0	0.46072843	TCAAGTCTGTTACTGATGATCT	22
nov-piR-17077	5	0.294779045	15	0.987275207	3.349204177	1.74381833	0.008253454	0.0418769	Up	0.294779045	0.987275207	TAGCTCCGAGGGTTAGCTCTGA	22
nov-piR-170848	0	0.001	20	1.316366943	1316.366943	10.36234599	1.23E-07	2.07E-06	Up	0	1.316366943	TACCTAGCACCTTCCTACCTGTCTCCC	27
nov-piR-170891	0	0.001	4	0.263273389	263.2733886	8.040417893	0.038415043	0.1327589	Up	0	0.263273389	TTTGCACCCATAACCCAAGCTCATGCCTTTC	31
nov-piR-170919	0	0.001	15	0.987275207	987.2752073	9.947308488	6.43E-06	8.22E-05	Up	0	0.987275207	CCACCAAGAAGCACTGTGTGCCAAGACT	28
nov-piR-17095	0	0.001	6	0.394910083	394.9100829	8.625380393	0.007904781	0.04013878	Up	0	0.394910083	TCTTCCATTTTCTGTTTTCTCCC	23
nov-piR-17098	62	3.655260152	18	1.184730249	0.324116533	-1.62541548	2.60E-05	0.000302183	Down	3.655260152	1.184730249	TCCAGAGATTAGTCCGACCACTGTGG	26
nov-piR-170984	0	0.001	4	0.263273389	263.2733886	8.040417893	0.038415043	0.1327589	Up	0	0.263273389	TGGTGCCTGTTGTTCCTCCATGT	23
nov-piR-171002	0	0.001	7	0.46072843	460.7284301	8.847772815	0.003585784	0.02112991	Up	0	0.46072843	AGCACTCAGAGCGCGGCCTGC	21
nov-piR-171009	0	0.001	4	0.263273389	263.2733886	8.040417893	0.038415043	0.1327589	Up	0	0.263273389	CTGGCTCAGGATGTCCCTCTGTTTGAAGG	29
nov-piR-171013	0	0.001	13	0.855638513	855.638513	9.740857611	3.12E-05	0.000350791	Up	0	0.855638513	TCCCAACATCCTTCTTCTGCCTCTT	25
nov-piR-171022	0	0.001	12	0.789820166	789.8201658	9.625380393	6.89E-05	0.000706898	Up	0	0.789820166	CTACATCACAGAGGGACAGAGTGA	24
nov-piR-171045	16	0.943292943	39	2.566915539	2.721228394	1.444258048	0.000141548	0.001392004	Up	0.943292943	2.566915539	TATCGCTGATGATAATTTGGCTCCCTCTACT	31
nov-piR-171069	0	0.001	7	0.46072843	460.7284301	8.847772815	0.003585784	0.02112991	Up	0	0.46072843	TGGCACCAGAACACTTTTCCTC	22
nov-piR-171115	9	0.53060228	0	0.001	0.001884651	-9.051487065	0.004741991	0.02656133	Down	0.53060228	0	ACCAAAGGCCGGAGAATTAATC	22
nov-piR-171136	0	0.001	18	1.184730249	1184.730249	10.21034289	6.00E-07	9.12E-06	Up	0	1.184730249	TCGAAAACCAGAGAGCATTGCAGCAGA	27
nov-piR-17118	24	1.414939414	6	0.394910083	0.279100348	-1.841144171	0.004748572	0.02659333	Down	1.414939414	0.394910083	TCATCCAGATAAACGAACACGAACT	25
nov-piR-171182	0	0.001	8	0.526546777	526.5467772	9.040417893	0.001626591	0.01089436	Up	0	0.526546777	CTCTCTGGCCGCAGGAATCATCC	23
nov-piR-171207	0	0.001	6	0.394910083	394.9100829	8.625380393	0.007904781	0.04013878	Up	0	0.394910083	CACACATTCGTCAACTGATGGCC	23
nov-piR-171230	7	0.412690662	0	0.001	0.002423122	-8.688916986	0.015884538	0.07199034	Down	0.412690662	0	TGTCCTGTCAGAAACCGCCATT	22
nov-piR-171307	15	0.884337134	4	0.263273389	0.297707038	-1.748034767	0.034886939	0.1327589	Down	0.884337134	0.263273389	TAACACTTGTACCTGCTGCCTCCAT	25
nov-piR-171336	23	1.355983605	173	11.38657406	8.397280038	3.0699221	2.28E-36	1.32E-34	Up	1.355983605	11.38657406	TGAAGTTTGAAAAAGAGCACCTGGA	25
nov-piR-171382	41	2.417188165	1	0.065818347	0.027229302	-5.198696176	3.78E-10	8.21E-09	Down	2.417188165	0.065818347	CTCTCCTCCTTCTCCCGCTGTT	22
nov-piR-171428	151	8.902327145	12	0.789820166	0.08872064	-3.49458641	1.10E-26	5.09E-25	Down	8.902327145	0.789820166	CTTCTCGCGGATCTCCCCAGCTACGGCGCCC	31
nov-piR-171451	1055	62.1983784	33913	2232.097607	35.88674921	5.165379338	0	0	Up	62.1983784	2232.097607	AAGTCCCTGATGGTCTAGTGGCTAGGATTCGGCGCTC	37
nov-piR-171487	0	0.001	9	0.592365124	592.3651244	9.210342894	0.000737858	0.005731561	Up	0	0.592365124	GGGACCTGCAGATGGAAAGAGAGC	24
nov-piR-171535	10	0.589558089	0	0.001	0.001696186	-9.203490159	0.002590919	0.01644993	Down	0.589558089	0	CCTCGTCCTTCTCGTCCTCCTC	22
nov-piR-171549	0	0.001	9	0.592365124	592.3651244	9.210342894	0.000737858	0.005731561	Up	0	0.592365124	TGAAGGTCAATGAGTTCCAGCTGGAC	26
nov-piR-171578	0	0.001	22	1.448003637	1448.003637	10.49984951	2.54E-08	4.63E-07	Up	0	1.448003637	TACGGTGGTCTACGGTGGTCT	21
nov-piR-171588	0	0.001	9	0.592365124	592.3651244	9.210342894	0.000737858	0.005731561	Up	0	0.592365124	CACTTAGCACCGGGGCTGCCAT	22
nov-piR-171607	16	0.943292943	0	0.001	0.001060116	-9.881562064	6.89E-05	0.000706898	Down	0.943292943	0	TCAGCATGTCGTGTCACGGAGAGTCCAA	28
nov-piR-171664	7	0.412690662	0	0.001	0.002423122	-8.688916986	0.015884538	0.07199034	Down	0.412690662	0	CTGTGGCATCTGTTTCAGAACTCTGC	26
nov-piR-171669	93	5.482890228	5	0.329091736	0.06002158	-4.058374887	6.18E-19	2.22E-17	Down	5.482890228	0.329091736	GCTCCCTGGTGGTCTAGTGGTTAGGATTCGGCGCT	35
nov-piR-171675	17	1.002248751	32	2.106187109	2.101461445	1.071392988	0.005252009	0.02924534	Up	1.002248751	2.106187109	CCCCAGTGACCTGAGCACCTGAAACAGC	28
nov-piR-171691	41	2.417188165	133	8.753840171	3.6214972	1.85658626	7.71E-17	2.54E-15	Up	2.417188165	8.753840171	CCAATACCCCGCCTTGACGACTCACT	26
nov-piR-171716	11	0.648513898	75	4.936376037	7.611827675	2.928242901	6.66E-16	2.10E-14	Up	0.648513898	4.936376037	CCCTGATGACCGACCTGTACTCCAGTT	27
nov-piR-17172	0	0.001	34	2.237823803	2237.823803	11.12788073	1.93E-12	4.90E-11	Up	0	2.237823803	CCGAGGAACATGGGAATCGAGCG	23
nov-piR-171732	0	0.001	13	0.855638513	855.638513	9.740857611	3.12E-05	0.000350791	Up	0	0.855638513	TGTGAAACTGAGGTGAAACTTTTGGT	26
nov-piR-171746	506	29.83163931	1057	69.56999294	2.332087494	1.221621916	2.44E-70	2.28E-68	Up	29.83163931	69.56999294	TTTGGCAATGGTAGAACTCACACTGGTGAGGTAGAT	36
nov-piR-171760	19	1.120160369	0	0.001	0.000892729	-10.12948958	1.12E-05	0.000139862	Down	1.120160369	0	AGCACGAAGAGTTTTGATCTC	21
nov-piR-171772	52	3.065702063	862	56.73541525	18.5065	4.20996017	7.01E-225	1.42E-222	Up	3.065702063	56.73541525	CTCACCGCCGGCCTTGACTAGCCTTT	26
nov-piR-171774	0	0.001	14	0.92145686	921.4568602	9.847772815	1.42E-05	0.000170334	Up	0	0.92145686	TCTCTCGCTGTCTTTCTCCCTT	22
nov-piR-171825	60	3.537348534	114	7.503291576	2.121162646	1.084855247	9.40E-08	1.60E-06	Up	3.537348534	7.503291576	TTTGGCAATGGTAGAACTCACACTGGTGAGGTA	33
nov-piR-171848	0	0.001	31	2.040368762	2040.368762	10.9946142	2.07E-11	4.88E-10	Up	0	2.040368762	CGACTGTCAAATATATTGCACC	22
nov-piR-171919	25	1.473895223	1	0.065818347	0.044656056	-4.485000361	3.83E-06	5.16E-05	Down	1.473895223	0.065818347	TTTTTCACGATGGTAAGGCTATAG	24
nov-piR-171923	0	0.001	4	0.263273389	263.2733886	8.040417893	0.038415043	0.1327589	Up	0	0.263273389	ACACTCAAGGACACTTTACATCAAA	25
nov-piR-171948	0	0.001	9	0.592365124	592.3651244	9.210342894	0.000737858	0.005731561	Up	0	0.592365124	TTTGTACCCAACTGTTCACTC	21
nov-piR-171961	0	0.001	34	2.237823803	2237.823803	11.12788073	1.93E-12	4.90E-11	Up	0	2.237823803	ACTACTGATCTAGAGGAGAACT	22
nov-piR-171988	1	0.058955809	18	1.184730249	20.09522506	4.32878083	6.83E-06	8.71E-05	Up	0.058955809	1.184730249	TGCAGTGTGATTTGGGTGGCGACT	24
nov-piR-17201	16	0.943292943	91	5.989469591	6.349532919	2.666650469	1.95E-17	6.58E-16	Up	0.943292943	5.989469591	GGAGAAGCTGGCGGGAGCCCCGGGG	25
nov-piR-172043	0	0.001	5	0.329091736	329.0917358	8.362345987	0.017425915	0.07204973	Up	0	0.329091736	GGAACACAGGATCCAGTCGAGT	22
nov-piR-172102	0	0.001	16	1.053093554	1053.093554	10.04041789	2.92E-06	4.02E-05	Up	0	1.053093554	TGGACTGGCAGACCGGGGTGGTGGTACC	28
nov-piR-172142	7	0.412690662	0	0.001	0.002423122	-8.688916986	0.015884538	0.07199034	Down	0.412690662	0	AACCTTACTCTGATCTGTTCCTCCAGC	27
nov-piR-172143	0	0.001	13	0.855638513	855.638513	9.740857611	3.12E-05	0.000350791	Up	0	0.855638513	CGTGTCAAGTTGGCTTAGCCC	21
nov-piR-172279	21	1.238071987	70	4.607284301	3.721337975	1.895821423	9.73E-10	2.04E-08	Up	1.238071987	4.607284301	AGAGAAAAAAGGAAACGGTGGTAGT	25
nov-piR-172350	0	0.001	6	0.394910083	394.9100829	8.625380393	0.007904781	0.04013878	Up	0	0.394910083	ATGGTACACGATGAGAGGAACAAC	24
nov-piR-172351	0	0.001	4	0.263273389	263.2733886	8.040417893	0.038415043	0.1327589	Up	0	0.263273389	TCCACGGGCCCTATGTTTGACAC	23
nov-piR-17239	0	0.001	18	1.184730249	1184.730249	10.21034289	6.00E-07	9.12E-06	Up	0	1.184730249	CGGGCGAGGGAATGGATGAAA	21
nov-piR-172400	0	0.001	6	0.394910083	394.9100829	8.625380393	0.007904781	0.04013878	Up	0	0.394910083	TGAAACATCCGGTACTTTGCAGGCAGA	27
nov-piR-172411	0	0.001	14	0.92145686	921.4568602	9.847772815	1.42E-05	0.000170334	Up	0	0.92145686	TGGAAGGTGATGTCCGGGTGGA	22
nov-piR-172417	5	0.294779045	20	1.316366943	4.46560557	2.158855829	0.000482122	0.003993253	Up	0.294779045	1.316366943	ACGGCCATACCACCCTGAACACGCCCGATCT	31
nov-piR-172478	11	0.648513898	0	0.001	0.001541987	-9.340993682	0.001415621	0.01007563	Down	0.648513898	0	ATCACGACGTGTGTGAAATATGGCTA	26
nov-piR-172567	6	0.353734853	0	0.001	0.002826976	-8.466524564	0.029072442	0.113087	Down	0.353734853	0	AACAATGGACGAAGAGATACGCCACAT	27
nov-piR-172600	0	0.001	9	0.592365124	592.3651244	9.210342894	0.000737858	0.005731561	Up	0	0.592365124	TCTTGGCTAATTCTACGCATCTGG	24
nov-piR-172627	1	0.058955809	37	2.435278845	41.30685152	5.368309195	3.92E-12	9.85E-11	Up	0.058955809	2.435278845	GGATGATGATGCTGAGAAAGGTTT	24
nov-piR-172637	0	0.001	5	0.329091736	329.0917358	8.362345987	0.017425915	0.07204973	Up	0	0.329091736	TGAGAGAACAAGTATAGGAAGAATGCC	27
nov-piR-172666	0	0.001	4	0.263273389	263.2733886	8.040417893	0.038415043	0.1327589	Up	0	0.263273389	GAAGGAGGAAGAACAGGATCAGGGGG	26
nov-piR-17269	0	0.001	42	2.76437058	2764.37058	11.43273532	3.46E-15	1.04E-13	Up	0	2.76437058	TTTGTCCTGTTCTAGAACCATC	22
nov-piR-172694	0	0.001	5	0.329091736	329.0917358	8.362345987	0.017425915	0.07204973	Up	0	0.329091736	TTACCTAGAACCACTGATGCCTGCC	25
nov-piR-172781	0	0.001	4	0.263273389	263.2733886	8.040417893	0.038415043	0.1327589	Up	0	0.263273389	GATGACAGAACGCTTGGAGGCCC	23
nov-piR-17280	35	2.063453312	13	0.855638513	0.414663374	-1.26998747	0.010652182	0.05118735	Down	2.063453312	0.855638513	TGCCTATGATGATCCTCTCGACGGGCGGAC	30
nov-piR-172803	16	0.943292943	3	0.197455041	0.209325261	-2.25618167	0.009005404	0.0436641	Down	0.943292943	0.197455041	ATATTGTTTAGTAGGGCCACCATTTTGG	28
nov-piR-172839	33	1.945541694	5	0.329091736	0.169151726	-2.563610196	3.15E-05	0.000353202	Down	1.945541694	0.329091736	CGACCCGGGACACTGACCGCAT	22
nov-piR-172851	0	0.001	9	0.592365124	592.3651244	9.210342894	0.000737858	0.005731561	Up	0	0.592365124	TCGAAAAGCACTGCAGAGGGTA	22
nov-piR-172861	0	0.001	5	0.329091736	329.0917358	8.362345987	0.017425915	0.07204973	Up	0	0.329091736	TCCGTGTTGCGGTCCACTTTGTACAG	26
nov-piR-17301	2	0.117911618	11	0.724001819	6.140207658	2.618287448	0.004682745	0.02656133	Up	0.117911618	0.724001819	TCAGGTCAGGACTCTGTGCAGGCC	24
nov-piR-173062	13	0.766425516	26	1.711277026	2.232802785	1.158855829	0.007871465	0.04013878	Up	0.766425516	1.711277026	AATTCACGTCCAGTTGCCTAAC	22
nov-piR-173193	0	0.001	4	0.263273389	263.2733886	8.040417893	0.038415043	0.1327589	Up	0	0.263273389	CATATCGTATGCACACCGGATT	22
nov-piR-173207	0	0.001	5	0.329091736	329.0917358	8.362345987	0.017425915	0.07204973	Up	0	0.329091736	GCTCGTGTCGTGACATCACAG	21
nov-piR-173235	7	0.412690662	23	1.513821985	3.668176004	1.875062863	0.000566036	0.004667273	Up	0.412690662	1.513821985	GCATCCAATACAAAGTCCTCCTGTTG	26
nov-piR-173248	0	0.001	4	0.263273389	263.2733886	8.040417893	0.038415043	0.1327589	Up	0	0.263273389	TCCAGTGACAACTTTTCCAAAGGCTC	26
nov-piR-173263	0	0.001	9	0.592365124	592.3651244	9.210342894	0.000737858	0.005731561	Up	0	0.592365124	TCAGGTACTGTAGTATCAGGT	21
nov-piR-173496	33	1.945541694	0	0.001	0.000513996	-10.92595618	2.38E-09	4.73E-08	Down	1.945541694	0	TATCTGAGTGTGTGTGTGTAT	21
nov-piR-173506	0	0.001	9	0.592365124	592.3651244	9.210342894	0.000737858	0.005731561	Up	0	0.592365124	TCAGTTCTGTGGCTCCTGGCAC	22
nov-piR-173546	0	0.001	5	0.329091736	329.0917358	8.362345987	0.017425915	0.07204973	Up	0	0.329091736	TTTCAAACAAATGAGGATGTGT	22
nov-piR-173586	0	0.001	10	0.658183472	658.1834715	9.362345987	0.000334709	0.002889092	Up	0	0.658183472	ACTAATCCCACCAAAACTACTGCAGT	26
nov-piR-173632	10	0.589558089	0	0.001	0.001696186	-9.203490159	0.002590919	0.01644993	Down	0.589558089	0	GACGAGACGGACGCAGACCAGAACAAC	27
nov-piR-1737	0	0.001	7	0.46072843	460.7284301	8.847772815	0.003585784	0.02112991	Up	0	0.46072843	TGGATGGCAATTGTGTGAAGT	21
nov-piR-173845	26	1.532851032	9	0.592365124	0.386446636	-1.371658888	0.019548912	0.08036154	Down	1.532851032	0.592365124	TTGGATGCAGCCACTTGAGAGA	22
nov-piR-173903	4	0.235823236	69	4.541465954	19.25792402	4.267380286	2.00E-19	7.35E-18	Up	0.235823236	4.541465954	ATTCATGTGATGTCACCTTTAATCTGATA	29
nov-piR-173980	8	0.471646471	0	0.001	0.002120232	-8.881562064	0.00867896	0.04215685	Down	0.471646471	0	CAGACCATGGACTGGGACCAGACT	24
nov-piR-174003	20	1.179116178	39	2.566915539	2.176982715	1.122329953	0.001426405	0.01015082	Up	1.179116178	2.566915539	TGTCTGCTAACGGGGATGGGGA	22
nov-piR-174045	35	2.063453312	9	0.592365124	0.287074644	-1.800502187	0.000708811	0.005731561	Down	2.063453312	0.592365124	TCCCGACTTCTGCTGCTCTGCCT	23
nov-piR-174076	42	2.476143974	81	5.331286119	2.153059828	1.106388409	5.10E-06	6.84E-05	Up	2.476143974	5.331286119	TTGACACCCATTCAGTTGGACT	22
nov-piR-174130	19	1.120160369	1	0.065818347	0.058757968	-4.089071685	0.000113247	0.001149199	Down	1.120160369	0.065818347	TGGCGTGTTAGAACAAGGTGGCGTAAGGGA	30
nov-piR-174256	0	0.001	17	1.118911902	1118.911902	10.12788073	1.32E-06	1.92E-05	Up	0	1.118911902	TGAGAGAATAAAAGAGCCTGAGTTT	25
nov-piR-174300	8	0.471646471	0	0.001	0.002120232	-8.881562064	0.00867896	0.04215685	Down	0.471646471	0	TCCTTGAGAAGCCCGGTTATGTCTG	25
nov-piR-174302	0	0.001	6	0.394910083	394.9100829	8.625380393	0.007904781	0.04013878	Up	0	0.394910083	CCTTCATCCTCCCTTTTCTCC	21
nov-piR-174347	10	0.589558089	0	0.001	0.001696186	-9.203490159	0.002590919	0.01644993	Down	0.589558089	0	ACAGAAAGTGGGTCAGACCGTT	22
nov-piR-174354	0	0.001	5	0.329091736	329.0917358	8.362345987	0.017425915	0.07204973	Up	0	0.329091736	GTGACCTGGACGAGTGGGAGAC	22
nov-piR-17439	0	0.001	12	0.789820166	789.8201658	9.625380393	6.89E-05	0.000706898	Up	0	0.789820166	TAAACAATGGACCCACTGAGCGTT	24
nov-piR-174390	0	0.001	11	0.724001819	724.0018187	9.499849511	0.000151831	0.001434544	Up	0	0.724001819	CCGGACCAGCGACCGCACCACT	22
nov-piR-174439	0	0.001	16	1.053093554	1053.093554	10.04041789	2.92E-06	4.02E-05	Up	0	1.053093554	TGTCCTGGATGCTGGGGAGACT	22
nov-piR-174486	23	1.355983605	46	3.027643969	2.232802785	1.158855829	0.000390134	0.003355539	Up	1.355983605	3.027643969	TCAGCCGCTTGTATCCGGGATCTCGTTC	28
nov-piR-174487	0	0.001	5	0.329091736	329.0917358	8.362345987	0.017425915	0.07204973	Up	0	0.329091736	TGCCTCGGGTTGATGAAGAAGA	22
nov-piR-174552	12	0.707469707	0	0.001	0.001413488	-9.466524564	0.000773464	0.005808493	Down	0.707469707	0	GGCGACGAGGAAGACGAGGAGGAA	24
nov-piR-174607	0	0.001	13	0.855638513	855.638513	9.740857611	3.12E-05	0.000350791	Up	0	0.855638513	CACTCTTGTTTCTCTTCAGATCGTATAAATCTTTCGC	37
nov-piR-174636	0	0.001	10	0.658183472	658.1834715	9.362345987	0.000334709	0.002889092	Up	0	0.658183472	TCATCCACACCAGACTCTGTCATC	24
nov-piR-174654	6	0.353734853	0	0.001	0.002826976	-8.466524564	0.029072442	0.113087	Down	0.353734853	0	ATCCACAAGGACATGTACACT	21
nov-piR-17466	0	0.001	8	0.526546777	526.5467772	9.040417893	0.001626591	0.01089436	Up	0	0.526546777	TCCAGGAAAAGACGAGTGTATGCAGT	26
nov-piR-174676	0	0.001	5	0.329091736	329.0917358	8.362345987	0.017425915	0.07204973	Up	0	0.329091736	TACCCCGGCCTAAGATTGTTACTCTAAAAAAG	32
nov-piR-17469	20	1.179116178	109	7.17419984	6.084387589	2.605112059	3.81E-20	1.45E-18	Up	1.179116178	7.17419984	TGCAGCCTGAGTAATACAGCGGGACCCAGTCTTT	34
nov-piR-174714	0	0.001	7	0.46072843	460.7284301	8.847772815	0.003585784	0.02112991	Up	0	0.46072843	TCCCACTGAAGCACCAAAACCTGC	24
nov-piR-174746	0	0.001	9	0.592365124	592.3651244	9.210342894	0.000737858	0.005731561	Up	0	0.592365124	CGTAGATGATGGGCTTGCAAGCGTT	25
nov-piR-174756	11	0.648513898	0	0.001	0.001541987	-9.340993682	0.001415621	0.01007563	Down	0.648513898	0	CTCAGTGGGCTGTCTGTGCAT	21
nov-piR-174775	0	0.001	4	0.263273389	263.2733886	8.040417893	0.038415043	0.1327589	Up	0	0.263273389	TGCCGATGGTTTCCTGGATACCTGTCCT	28
nov-piR-174785	383	22.58007481	988	65.02852699	2.879907508	1.526022479	4.12E-89	4.55E-87	Up	22.58007481	65.02852699	TAACAGTCTACAGCCATGGTCGC	23
nov-piR-174843	0	0.001	10	0.658183472	658.1834715	9.362345987	0.000334709	0.002889092	Up	0	0.658183472	TGATCTCACTTGGACGCCGGA	21
nov-piR-174944	12	0.707469707	1	0.065818347	0.093033449	-3.426106672	0.005334648	0.02963554	Down	0.707469707	0.065818347	TGCGATGGTGGACTTTTGCAGAACGGT	27
nov-piR-174964	13	0.766425516	0	0.001	0.001304758	-9.582001782	0.000422603	0.003508181	Down	0.766425516	0	TGTTTGTTATACGTCTTTGGTGGGGT	26
nov-piR-174992	0	0.001	5	0.329091736	329.0917358	8.362345987	0.017425915	0.07204973	Up	0	0.329091736	ACCCAGGCATGACTGACTCTGC	22
nov-piR-175014	0	0.001	5	0.329091736	329.0917358	8.362345987	0.017425915	0.07204973	Up	0	0.329091736	TTAGCACTCTGGACTCTGAATCCAGCGATCCGAGTT	36
nov-piR-175020	0	0.001	4	0.263273389	263.2733886	8.040417893	0.038415043	0.1327589	Up	0	0.263273389	TCCCGCTGTATTATTTTAAGCTCATCCCT	29
nov-piR-175103	133	7.841122585	1414	93.06714288	11.86910954	3.569139798	0	0	Up	7.841122585	93.06714288	TCCCTGATGGTCTAGTGGTTAGGATTCGGCGCTCT	35
nov-piR-175133	3	0.176867427	9	0.592365124	3.349204177	1.74381833	0.043361647	0.1494384	Up	0.176867427	0.592365124	TGGATAACTGTGGCAATTCTAGAGCTAATACATGCC	36
nov-piR-175173	6	0.353734853	0	0.001	0.002826976	-8.466524564	0.029072442	0.113087	Down	0.353734853	0	GCGTGTTTGAACGTGCTCGAGACAAA	26
nov-piR-175204	0	0.001	5	0.329091736	329.0917358	8.362345987	0.017425915	0.07204973	Up	0	0.329091736	CGTGACTCACGGCTGAACTGCAC	23
nov-piR-175233	0	0.001	4	0.263273389	263.2733886	8.040417893	0.038415043	0.1327589	Up	0	0.263273389	CACCATGGTCACAGACACTCGAGCA	25
nov-piR-17529	0	0.001	18	1.184730249	1184.730249	10.21034289	6.00E-07	9.12E-06	Up	0	1.184730249	GCGAAGGAGAGGCGCGGAGCTC	22
nov-piR-175302	10	0.589558089	0	0.001	0.001696186	-9.203490159	0.002590919	0.01644993	Down	0.589558089	0	ACTTCTCCTTTTCTTCCAACTCACAGC	27
nov-piR-175370	6	0.353734853	14	0.92145686	2.604936582	1.38124825	0.028713859	0.113087	Up	0.353734853	0.92145686	CCCCGCGCAGGTTCGAATCCTGCCGACAACG	31
nov-piR-175394	9	0.53060228	0	0.001	0.001884651	-9.051487065	0.004741991	0.02656133	Down	0.53060228	0	GTCTGGGAAAAGTTCGGGGAGA	22
nov-piR-175444	7	0.412690662	0	0.001	0.002423122	-8.688916986	0.015884538	0.07199034	Down	0.412690662	0	ACCCCTAGAAACTAAACCACCGAG	24
nov-piR-175523	0	0.001	20	1.316366943	1316.366943	10.36234599	1.23E-07	2.07E-06	Up	0	1.316366943	GAAGCACAATTTTTAATCCCGGGATTT	27
nov-piR-175531	209	12.32176406	425	27.97279754	2.270194219	1.182815728	4.61E-28	2.20E-26	Up	12.32176406	27.97279754	GCGCCGGTATAGCTCAGTGGTTACTTCGTTGAACT	35
nov-piR-175636	0	0.001	5	0.329091736	329.0917358	8.362345987	0.017425915	0.07204973	Up	0	0.329091736	CCTGAACACGCCCGATCTCGTCTGATCTC	29
nov-piR-17564	9	0.53060228	0	0.001	0.001884651	-9.051487065	0.004741991	0.02656133	Down	0.53060228	0	CCCCCACCCTGAGCTCACCAC	21
nov-piR-17566	18	1.06120456	0	0.001	0.000942325	-10.05148707	2.06E-05	0.000240346	Down	1.06120456	0	TGCACACCAGTAGACCCTTTTTGACT	26
nov-piR-175669	0	0.001	4	0.263273389	263.2733886	8.040417893	0.038415043	0.1327589	Up	0	0.263273389	CCGGCGTCCGGGACTTGGCTCAGA	24
nov-piR-175682	9	0.53060228	0	0.001	0.001884651	-9.051487065	0.004741991	0.02656133	Down	0.53060228	0	GACGCTAACATGGGATTCTGGC	22
nov-piR-17572	0	0.001	5	0.329091736	329.0917358	8.362345987	0.017425915	0.07204973	Up	0	0.329091736	AGTATGTTTACCCGGAGCTGAACT	24
nov-piR-175730	6	0.353734853	0	0.001	0.002826976	-8.466524564	0.029072442	0.113087	Down	0.353734853	0	TATGTCTCATGAAGCGCTCCACTGCACC	28
nov-piR-175749	0	0.001	9	0.592365124	592.3651244	9.210342894	0.000737858	0.005731561	Up	0	0.592365124	TGGCACACTACTTGTAGGAGAGGAG	25
nov-piR-175772	0	0.001	6	0.394910083	394.9100829	8.625380393	0.007904781	0.04013878	Up	0	0.394910083	TAAACAGCGACTAGTAGAATCGC	23
nov-piR-175803	0	0.001	4	0.263273389	263.2733886	8.040417893	0.038415043	0.1327589	Up	0	0.263273389	AGTTGATCCACTGCTGCCTCC	21
nov-piR-175821	3727165	219738.0275	116914	7695.086239	0.035019365	-4.835703257	0	0	Down	219738.0275	7695.086239	CGGCTGGTCCGATGGCAGTGAGATTTC	27
nov-piR-175843	7	0.412690662	17	1.118911902	2.711260524	1.438963748	0.012938213	0.06196854	Up	0.412690662	1.118911902	TATCAGACATTAGGACCTCAGGGATGCC	28
nov-piR-175877	0	0.001	5	0.329091736	329.0917358	8.362345987	0.017425915	0.07204973	Up	0	0.329091736	GGGGGACAACGTGATCATCAAC	22
nov-piR-176016	13	0.766425516	0	0.001	0.001304758	-9.582001782	0.000422603	0.003508181	Down	0.766425516	0	AGGCTGGGTACAGGAACAGAGAG	23
nov-piR-176040	0	0.001	9	0.592365124	592.3651244	9.210342894	0.000737858	0.005731561	Up	0	0.592365124	GCAGAGGGTGATCAAATGGAGGGA	24
nov-piR-176072	0	0.001	8	0.526546777	526.5467772	9.040417893	0.001626591	0.01089436	Up	0	0.526546777	AGAACCAGACCCTGAACCAGACCCT	25
nov-piR-176093	0	0.001	7	0.46072843	460.7284301	8.847772815	0.003585784	0.02112991	Up	0	0.46072843	CCAGACTCGTCCATCAGATTGCCAGA	26
nov-piR-176276	0	0.001	44	2.896007275	2896.007275	11.49984951	7.12E-16	2.23E-14	Up	0	2.896007275	TGATGTTGCGGAGGTGGAAATAAG	24
nov-piR-176398	0	0.001	8	0.526546777	526.5467772	9.040417893	0.001626591	0.01089436	Up	0	0.526546777	CCGGGTTCGACTCCCGGTATGGGAAT	26
nov-piR-176415	0	0.001	9	0.592365124	592.3651244	9.210342894	0.000737858	0.005731561	Up	0	0.592365124	TTCCTGTGCCTGTGTGTGTCCCT	23
nov-piR-176489	0	0.001	4	0.263273389	263.2733886	8.040417893	0.038415043	0.1327589	Up	0	0.263273389	GCCCGCTGTGTCGCACTGTGA	21
nov-piR-176524	0	0.001	6	0.394910083	394.9100829	8.625380393	0.007904781	0.04013878	Up	0	0.394910083	CAAAAGACCCAGGAGCGATGAAGAAC	26
nov-piR-176629	28	1.650762649	8	0.526546777	0.318971826	-1.648499093	0.004837708	0.02697427	Down	1.650762649	0.526546777	AAACACGCAGAGTCAGGAGGAGAAGGAGAGG	31
nov-piR-176717	0	0.001	5	0.329091736	329.0917358	8.362345987	0.017425915	0.07204973	Up	0	0.329091736	CGTGAATAGACGCTGTAGTGCAGCC	25
nov-piR-176723	27	1.59180684	0	0.001	0.000628217	-10.63644957	8.93E-08	1.52E-06	Down	1.59180684	0	AGTGTAACTCGTAATGGACTAACC	24
nov-piR-176787	0	0.001	16	1.053093554	1053.093554	10.04041789	2.92E-06	4.02E-05	Up	0	1.053093554	GGAGAACATCATTTACTAGGGCCTGGA	27
nov-piR-1768	0	0.001	4	0.263273389	263.2733886	8.040417893	0.038415043	0.1327589	Up	0	0.263273389	TGTTCCACTGTTCTCCTGGACC	22
nov-piR-176809	79	4.657508904	5	0.329091736	0.070658316	-3.822996824	1.36E-15	4.20E-14	Down	4.657508904	0.329091736	ATCCCGGGATTTGTGGAGGACTTT	24
nov-piR-176844	0	0.001	5	0.329091736	329.0917358	8.362345987	0.017425915	0.07204973	Up	0	0.329091736	GAATACAATCTGCGGCGACACTAT	24
nov-piR-176859	0	0.001	31	2.040368762	2040.368762	10.9946142	2.07E-11	4.88E-10	Up	0	2.040368762	TACCAAGAGATTTTAGAGCACT	22
nov-piR-176890	6	0.353734853	0	0.001	0.002826976	-8.466524564	0.029072442	0.113087	Down	0.353734853	0	ACGAGGAGGAGGACAATGTCCAGT	24
nov-piR-176896	0	0.001	11	0.724001819	724.0018187	9.499849511	0.000151831	0.001434544	Up	0	0.724001819	CACACACATCAATGGTCAGAACCTT	25
nov-piR-176898	0	0.001	6	0.394910083	394.9100829	8.625380393	0.007904781	0.04013878	Up	0	0.394910083	TTTCGGAGGTTAAACTCGGTACCT	24
nov-piR-176937	0	0.001	4	0.263273389	263.2733886	8.040417893	0.038415043	0.1327589	Up	0	0.263273389	TATGCACCCCCAGAAATCTAGT	22
nov-piR-176961	0	0.001	14	0.92145686	921.4568602	9.847772815	1.42E-05	0.000170334	Up	0	0.92145686	CCGTCGGGAGCGTCCGCCTCGC	22
nov-piR-177007	51	3.006746254	170	11.18911902	3.721337975	1.895821423	1.24E-21	4.97E-20	Up	3.006746254	11.18911902	AGCCAGATTCCTCTTCCAGATTT	23
nov-piR-177011	0	0.001	7	0.46072843	460.7284301	8.847772815	0.003585784	0.02112991	Up	0	0.46072843	TTATTCTAATTGTCTCTCTGTTCAGT	26
nov-piR-177081	7	0.412690662	0	0.001	0.002423122	-8.688916986	0.015884538	0.07199034	Down	0.412690662	0	AGAAGAAGAGAAAGTTCAGGACCAGC	26
nov-piR-177166	0	0.001	21	1.38218529	1382.18529	10.43273532	5.60E-08	9.72E-07	Up	0	1.38218529	TTTTCGGAAAAATAGTGTGGCA	22
nov-piR-177240	3	0.176867427	14	0.92145686	5.209873165	2.38124825	0.002209956	0.0146818	Up	0.176867427	0.92145686	GTCCACTATAGTCGACTGTAG	21
nov-piR-177257	6	0.353734853	0	0.001	0.002826976	-8.466524564	0.029072442	0.113087	Down	0.353734853	0	TCTTAACGCCTGTGAGAAACTGCCA	25
nov-piR-177393	28	1.650762649	166	10.92584563	6.618665398	2.726540338	2.72E-31	1.44E-29	Up	1.650762649	10.92584563	TAGAATACAACGGAAATTTAGGATGGC	27
nov-piR-177450	33	1.945541694	171	11.25493736	5.784989033	2.532314224	6.77E-30	3.42E-28	Up	1.945541694	11.25493736	GACCGCCTGGGAATACCAGGTGCTGTAAGCTT	32
nov-piR-177510	0	0.001	4	0.263273389	263.2733886	8.040417893	0.038415043	0.1327589	Up	0	0.263273389	GCTTCCTGGGATCCTGCACTT	21
nov-piR-177516	14	0.825381325	3	0.197455041	0.23922887	-2.063536592	0.022159698	0.09074919	Down	0.825381325	0.197455041	TGAAGCACACTGGGAGCCAACA	22
nov-piR-177531	0	0.001	935	61.54015459	61540.15459	15.90924045	9.28843414181544e-322	2.37314551666926e-319	Up	0	61.54015459	CCACCGTGGTCTGTATGTAGA	21
nov-piR-177570	27	1.59180684	53	3.488372399	2.191454585	1.131888781	0.000180046	0.001692948	Up	1.59180684	3.488372399	TGATTGGTTGCCGGATTCTTTCGCGT	26
nov-piR-177655	33	1.945541694	66	4.344010912	2.232802785	1.158855829	2.10E-05	0.000244765	Up	1.945541694	4.344010912	CTTATGTTGTCACTCAGGTTCCTGAAT	27
nov-piR-177704	18	1.06120456	0	0.001	0.000942325	-10.05148707	2.06E-05	0.000240346	Down	1.06120456	0	ATTTGAACTTGCGCTCCTGGG	21
nov-piR-177723	8	0.471646471	0	0.001	0.002120232	-8.881562064	0.00867896	0.04215685	Down	0.471646471	0	ATTTGAGAACCACTGCTGTAAA	22
nov-piR-177727	7	0.412690662	29	1.908732067	4.625091483	2.209481902	1.83E-05	0.000219191	Up	0.412690662	1.908732067	TGTGTTGAAGGGAGGACGAGGGGTACAGACTGATCT	36
nov-piR-177740	0	0.001	4	0.263273389	263.2733886	8.040417893	0.038415043	0.1327589	Up	0	0.263273389	GACGCACTGAAAGACAGGATCATAAT	26
nov-piR-177810	6	0.353734853	13	0.855638513	2.418869684	1.274333046	0.04631679	0.159015	Up	0.353734853	0.855638513	TGTGTGTGTCAGAGTGTGTGTG	22
nov-piR-177859	54	3.183613681	147	9.675297032	3.039092679	1.603640672	1.60E-15	4.92E-14	Up	3.183613681	9.675297032	GGGAAACTGGTCAAAGAGGATGATGT	26
nov-piR-177948	0	0.001	4	0.263273389	263.2733886	8.040417893	0.038415043	0.1327589	Up	0	0.263273389	CATTCGGATACTCAAACCCCT	21
nov-piR-177972	0	0.001	4	0.263273389	263.2733886	8.040417893	0.038415043	0.1327589	Up	0	0.263273389	ATACTCTGACTAAAGACCTGGA	22
nov-piR-178104	4	0.235823236	37	2.435278845	10.32671288	3.368309195	1.96E-09	3.99E-08	Up	0.235823236	2.435278845	TCCAGGTCCTGCAGCTCCAGGTC	23
nov-piR-178109	24	1.414939414	8	0.526546777	0.372133797	-1.426106672	0.020762644	0.08517203	Down	1.414939414	0.526546777	TTAGATCTGCAGATGAGGGGCT	22
nov-piR-178171	14	0.825381325	0	0.001	0.001211561	-9.688916986	0.000230901	0.002099867	Down	0.825381325	0	AACCCCGAGGCAGAAACAGACT	22
nov-piR-178193	0	0.001	5	0.329091736	329.0917358	8.362345987	0.017425915	0.07204973	Up	0	0.329091736	GGAAGCAGTGTGTGGACAGGA	21
nov-piR-178205	0	0.001	13	0.855638513	855.638513	9.740857611	3.12E-05	0.000350791	Up	0	0.855638513	CCAGAGATTCTGCGAGGGCGGCGAGA	26
nov-piR-178239	0	0.001	16	1.053093554	1053.093554	10.04041789	2.92E-06	4.02E-05	Up	0	1.053093554	TATGAAGTCTGCCAGTACCACGAGA	25
nov-piR-178266	2	0.117911618	38	2.501097192	21.21162646	4.406783342	2.08E-11	4.92E-10	Up	0.117911618	2.501097192	TCAAGAAGGTGGTTCACCCAGGGCGAGGCTTA	32
nov-piR-178307	0	0.001	13	0.855638513	855.638513	9.740857611	3.12E-05	0.000350791	Up	0	0.855638513	TCAAGGGCAGCTGGACTGGTAG	22
nov-piR-178355	200	11.79116178	84	5.528741161	0.468888585	-1.092682938	5.72E-08	9.93E-07	Down	11.79116178	5.528741161	GGAGAGAACAGTTAGGATGAGC	22
nov-piR-178368	47	2.770923019	85	5.594559508	2.019023795	1.013657913	1.16E-05	0.00014418	Up	2.770923019	5.594559508	TAAGCGGAGCCAACTCACCACCAGGTGGT	29
nov-piR-17839	11	0.648513898	0	0.001	0.001541987	-9.340993682	0.001415621	0.01007563	Down	0.648513898	0	AGACTGGGATGTGTTCAAAGC	21
nov-piR-178449	0	0.001	8	0.526546777	526.5467772	9.040417893	0.001626591	0.01089436	Up	0	0.526546777	TCTTCTGTCTGCCCTTGAATGTCT	24
nov-piR-178469	7	0.412690662	0	0.001	0.002423122	-8.688916986	0.015884538	0.07199034	Down	0.412690662	0	TCAGGCAGTAGAAGTTGATATT	22
nov-piR-17858	0	0.001	11	0.724001819	724.0018187	9.499849511	0.000151831	0.001434544	Up	0	0.724001819	AAACAATGGCAACAGAATGATGAATC	26
nov-piR-178599	4	0.235823236	13	0.855638513	3.628304525	1.859295547	0.010730031	0.05153452	Up	0.235823236	0.855638513	TTGGCATTATTTAAACTCCGATAGAA	26
nov-piR-178622	8	0.471646471	33	2.172005456	4.605155744	2.203249948	4.88E-06	6.57E-05	Up	0.471646471	2.172005456	TAAGATGGTAACAGAACTGATGGGAGTC	28
nov-piR-178667	416	24.52561651	19	1.250548596	0.050989487	-4.293656376	1.70E-83	1.78E-81	Down	24.52561651	1.250548596	TGCACTGATGACTTCTTAGGACACCTT	27
nov-piR-178702	0	0.001	4	0.263273389	263.2733886	8.040417893	0.038415043	0.1327589	Up	0	0.263273389	GTGATGGAAAGAACTACCACGATTTCTGAGACCT	34
nov-piR-178719	6	0.353734853	56	3.685827441	10.41974633	3.38124825	1.07E-13	2.98E-12	Up	0.353734853	3.685827441	TTACGAGGGCTAAGCTAACTTA	22
nov-piR-178764	0	0.001	6	0.394910083	394.9100829	8.625380393	0.007904781	0.04013878	Up	0	0.394910083	TGTTTCAGTCTGTGGCTTCTAAGCAGC	27
nov-piR-178786	0	0.001	18	1.184730249	1184.730249	10.21034289	6.00E-07	9.12E-06	Up	0	1.184730249	CATCCTGAGAATCTCTGCAACACAGG	26
nov-piR-178790	44	2.594055592	460	30.27643969	11.6714691	3.544914261	1.60E-106	2.00E-104	Up	2.594055592	30.27643969	TGGCACACAACTGAAGCACACTGGCAGC	28
nov-piR-178925	0	0.001	14	0.92145686	921.4568602	9.847772815	1.42E-05	0.000170334	Up	0	0.92145686	TACCTGGGATGGATATGCTCC	21
nov-piR-178963	0	0.001	4	0.263273389	263.2733886	8.040417893	0.038415043	0.1327589	Up	0	0.263273389	TGAGATTGAACGTGGTCAGCAGA	23
nov-piR-178981	7	0.412690662	0	0.001	0.002423122	-8.688916986	0.015884538	0.07199034	Down	0.412690662	0	ACTCAAGGACACTGTACATAAAAATA	26
nov-piR-179028	0	0.001	14	0.92145686	921.4568602	9.847772815	1.42E-05	0.000170334	Up	0	0.92145686	GACCGATGCAGACCTGGCAGA	21
nov-piR-179038	6	0.353734853	20	1.316366943	3.721337975	1.895821423	0.001238484	0.009187397	Up	0.353734853	1.316366943	TATCCTCTCTGCCTCTTTCTCT	22
nov-piR-179100	14	0.825381325	0	0.001	0.001211561	-9.688916986	0.000230901	0.002099867	Down	0.825381325	0	TGATGATGGGTTTTAGCTGGGCT	23
nov-piR-179144	6	0.353734853	0	0.001	0.002826976	-8.466524564	0.029072442	0.113087	Down	0.353734853	0	GGAGATCTGGTGGCACGTAGG	21
nov-piR-179184	0	0.001	6	0.394910083	394.9100829	8.625380393	0.007904781	0.04013878	Up	0	0.394910083	GCCCAGGAGGAAATAAGAAAC	21
nov-piR-179246	0	0.001	6	0.394910083	394.9100829	8.625380393	0.007904781	0.04013878	Up	0	0.394910083	GGATGACCACCGGGGGGAGCCCTAC	25
nov-piR-17926	20	1.179116178	0	0.001	0.000848093	-10.20349016	6.14E-06	8.09E-05	Down	1.179116178	0	TCTGCAACTTTCGTGTCTCTGT	22
nov-piR-179293	16	0.943292943	0	0.001	0.001060116	-9.881562064	6.89E-05	0.000706898	Down	0.943292943	0	CGTGGTTGGTGGTTTCTGTGTT	22
nov-piR-1793	12	0.707469707	32	2.106187109	2.97707038	1.573893328	0.000265522	0.002409001	Up	0.707469707	2.106187109	TACATTTGTTGGTGGCCTGAG	21
nov-piR-179405	0	0.001	25	1.645458679	1645.458679	10.68427408	2.37E-09	4.73E-08	Up	0	1.645458679	GATCAGTCATCATCCAGGACCACT	24
nov-piR-179423	0	0.001	8	0.526546777	526.5467772	9.040417893	0.001626591	0.01089436	Up	0	0.526546777	TGCAATGAAGACATCACACACAAATGA	27
nov-piR-179461	0	0.001	4	0.263273389	263.2733886	8.040417893	0.038415043	0.1327589	Up	0	0.263273389	TATTTTTGGGGAGTGGTTTCGGCT	24
nov-piR-179524	6	0.353734853	0	0.001	0.002826976	-8.466524564	0.029072442	0.113087	Down	0.353734853	0	ACGAGGCGGACAGAGAAGAGCTCAC	25
nov-piR-179558	20	1.179116178	50	3.290917358	2.791003481	1.480783924	1.14E-05	0.000141551	Up	1.179116178	3.290917358	CTCCAGAGATTAGTCCGACCACTGT	25
nov-piR-17965	0	0.001	4	0.263273389	263.2733886	8.040417893	0.038415043	0.1327589	Up	0	0.263273389	TGTTTTCAACTGAGCTATGCACCT	24
nov-piR-179672	0	0.001	11	0.724001819	724.0018187	9.499849511	0.000151831	0.001434544	Up	0	0.724001819	TTATAGAGTAGGACGGCTTTGGGGA	25
nov-piR-179680	0	0.001	14	0.92145686	921.4568602	9.847772815	1.42E-05	0.000170334	Up	0	0.92145686	TGACAATTTGTAGTAACATGT	21
nov-piR-179728	29	1.709718458	0	0.001	0.000584892	-10.73954306	2.67E-08	4.81E-07	Down	1.709718458	0	AACCTCCGCGAAGACAAGAACACA	24
nov-piR-179740	0	0.001	5	0.329091736	329.0917358	8.362345987	0.017425915	0.07204973	Up	0	0.329091736	TCAGATAAAGGAAGGAGAAAGGCT	24
nov-piR-179753	0	0.001	4	0.263273389	263.2733886	8.040417893	0.038415043	0.1327589	Up	0	0.263273389	CCCACTGGAAAGCGGACTCACGTCACT	27
nov-piR-179781	0	0.001	5	0.329091736	329.0917358	8.362345987	0.017425915	0.07204973	Up	0	0.329091736	TTTTCTGCCCTGCGCTGTGTCT	22
nov-piR-179813	0	0.001	4	0.263273389	263.2733886	8.040417893	0.038415043	0.1327589	Up	0	0.263273389	GGGATTGCGCAGATCAACTGGC	22
nov-piR-179825	7	0.412690662	0	0.001	0.002423122	-8.688916986	0.015884538	0.07199034	Down	0.412690662	0	TTACATCCCGCCGAGAGCCGACTC	24
nov-piR-1799	10	0.589558089	41	2.698552233	4.577245709	2.194479739	3.52E-07	5.57E-06	Up	0.589558089	2.698552233	CCTCTGCCAGTCCCCTTCACAC	22
nov-piR-179929	15	0.884337134	1	0.065818347	0.074426759	-3.748034767	0.001041818	0.007764795	Down	0.884337134	0.065818347	TCACCCAAGGACACTGTACATAAAC	25
nov-piR-179999	0	0.001	23	1.513821985	1513.821985	10.56397985	1.15E-08	2.17E-07	Up	0	1.513821985	TATCACCGATAGACAGCATCTTT	23
nov-piR-180159	0	0.001	6	0.394910083	394.9100829	8.625380393	0.007904781	0.04013878	Up	0	0.394910083	TGATGATGATGATGATGGTGGA	22
nov-piR-180276	15	0.884337134	0	0.001	0.00113079	-9.788452659	0.000126159	0.001244664	Down	0.884337134	0	TTCCCCAGATTCTTCTTCCTGTCCAACGATG	31
nov-piR-180300	7	0.412690662	19	1.250548596	3.030232351	1.59942842	0.004752425	0.02660681	Up	0.412690662	1.250548596	CTCGCGGATCTCCCCAGCTACGGCGCCCGTC	31
nov-piR-180332	0	0.001	4	0.263273389	263.2733886	8.040417893	0.038415043	0.1327589	Up	0	0.263273389	CCTGGAGCTCTTTGGACCCGA	21
nov-piR-180341	7	0.412690662	0	0.001	0.002423122	-8.688916986	0.015884538	0.07199034	Down	0.412690662	0	TGTTAAGTTGATCTGGGAGAGAGGTG	26
nov-piR-180375	0	0.001	11	0.724001819	724.0018187	9.499849511	0.000151831	0.001434544	Up	0	0.724001819	TGACTGACTGCCGCCCTCCCT	21
nov-piR-180442	25	1.473895223	47	3.093462316	2.098834618	1.069588491	0.000712648	0.005731561	Up	1.473895223	3.093462316	TCATCCAGATAAACGAACACGAACTC	26
nov-piR-180459	0	0.001	5	0.329091736	329.0917358	8.362345987	0.017425915	0.07204973	Up	0	0.329091736	TTCTAGAACAGGACAAAACCT	21
nov-piR-180493	0	0.001	4	0.263273389	263.2733886	8.040417893	0.038415043	0.1327589	Up	0	0.263273389	TGGTAATGGCAGACTGGATGGGCAGC	26
nov-piR-180533	29	1.709718458	9	0.592365124	0.346469398	-1.529200165	0.006839906	0.03785137	Down	1.709718458	0.592365124	GCAATAAGGAGATCTGGTGGCACGTAGG	28
nov-piR-180579	0	0.001	13	0.855638513	855.638513	9.740857611	3.12E-05	0.000350791	Up	0	0.855638513	CGACCGGAAAAAGGTGGTTTGCACC	25
nov-piR-180712	0	0.001	9	0.592365124	592.3651244	9.210342894	0.000737858	0.005731561	Up	0	0.592365124	GACAAAGACATGAACAACGGCAGCGGT	27
nov-piR-180771	13	0.766425516	47	3.093462316	4.036220419	2.013004962	2.15E-07	3.53E-06	Up	0.766425516	3.093462316	TACAGCAGTGGAACCCAGAGTC	22
nov-piR-180772	0	0.001	10	0.658183472	658.1834715	9.362345987	0.000334709	0.002889092	Up	0	0.658183472	GACCAGCTCTGGAATAGCAAGC	22
nov-piR-180829	24	1.414939414	2	0.131636694	0.093033449	-3.426106672	4.34E-05	0.000474823	Down	1.414939414	0.131636694	TATGATTACACTGTTGAATAGGG	23
nov-piR-180837	8	0.471646471	0	0.001	0.002120232	-8.881562064	0.00867896	0.04215685	Down	0.471646471	0	CCAGTTCGCCTACAGAACCAACAGGTC	27
nov-piR-180842	13	0.766425516	0	0.001	0.001304758	-9.582001782	0.000422603	0.003508181	Down	0.766425516	0	TCAGACCAGAATTACTGACAGCC	23
nov-piR-18088	22	1.297027796	1	0.065818347	0.050745518	-4.30057579	2.10E-05	0.000244368	Down	1.297027796	0.065818347	TCACTTCCCGTACCAGATGCCCGAAC	26
nov-piR-180944	0	0.001	6	0.394910083	394.9100829	8.625380393	0.007904781	0.04013878	Up	0	0.394910083	GGGATCGAACCACGGGCGCTGCCCAGCGTT	30
nov-piR-180988	11	0.648513898	0	0.001	0.001541987	-9.340993682	0.001415621	0.01007563	Down	0.648513898	0	TAGTCGTCATGGGGCCTCGGGAC	23
nov-piR-181004	0	0.001	5	0.329091736	329.0917358	8.362345987	0.017425915	0.07204973	Up	0	0.329091736	CCTGTAGTCATTAGGACAGGAGGCT	25
nov-piR-181019	74	4.362729859	5	0.329091736	0.075432527	-3.728669442	2.05E-14	5.96E-13	Down	4.362729859	0.329091736	CCACTGTGATGACGTTTTTTCCTGCCAT	28
nov-piR-181121	0	0.001	4	0.263273389	263.2733886	8.040417893	0.038415043	0.1327589	Up	0	0.263273389	CGGTGGCGAGGTGCTGACGGCC	22
nov-piR-181140	0	0.001	4	0.263273389	263.2733886	8.040417893	0.038415043	0.1327589	Up	0	0.263273389	AAATGGATACCTGTTTTCCTCTGCT	25
nov-piR-181338	0	0.001	6	0.394910083	394.9100829	8.625380393	0.007904781	0.04013878	Up	0	0.394910083	GGTGGAAGGTGTATGTTGAGC	21
nov-piR-181452	0	0.001	45	2.961825622	2961.825622	11.53227099	3.23E-16	1.03E-14	Up	0	2.961825622	AGCTTATATGACTGGTGTTGG	21
nov-piR-18154	12	0.707469707	53	3.488372399	4.930772816	2.301813783	2.45E-09	4.88E-08	Up	0.707469707	3.488372399	CCTCAGTCTCAGCCTCAGTCTC	22
nov-piR-181690	0	0.001	4	0.263273389	263.2733886	8.040417893	0.038415043	0.1327589	Up	0	0.263273389	TAAGGGTTGACCAATCAGAGCT	22
nov-piR-181698	0	0.001	4	0.263273389	263.2733886	8.040417893	0.038415043	0.1327589	Up	0	0.263273389	TGTGGCTCCTGGCACTGCTGAC	22
nov-piR-181699	3	0.176867427	23	1.513821985	8.559077342	3.097455284	6.08E-06	8.09E-05	Up	0.176867427	1.513821985	AGAGAAAGGAAGCAGAAGCGGGGCT	25
nov-piR-181711	0	0.001	10	0.658183472	658.1834715	9.362345987	0.000334709	0.002889092	Up	0	0.658183472	CGAGACTCATCAGACCAGGCAACGTT	26
nov-piR-181718	0	0.001	10	0.658183472	658.1834715	9.362345987	0.000334709	0.002889092	Up	0	0.658183472	TGCATAAACATCCAGGAGAGTAGAG	25
nov-piR-181784	0	0.001	4	0.263273389	263.2733886	8.040417893	0.038415043	0.1327589	Up	0	0.263273389	TCCCATCAAGTGCTGTGACATC	22
nov-piR-181787	10	0.589558089	28	1.84291372	3.125923899	1.644282656	0.0004539	0.003764251	Up	0.589558089	1.84291372	ACCATGGCTGTAGACTGTTAC	21
nov-piR-181802	2	0.117911618	11	0.724001819	6.140207658	2.618287448	0.004682745	0.02656133	Up	0.117911618	0.724001819	TACAGAGATGAGGTCAACAGACTG	24
nov-piR-181838	106	6.249315744	2	0.131636694	0.021064177	-5.569064626	2.02E-25	9.00E-24	Down	6.249315744	0.131636694	GTGCTGACCCCTGCGAATTCCCCAA	25
nov-piR-181957	8	0.471646471	0	0.001	0.002120232	-8.881562064	0.00867896	0.04215685	Down	0.471646471	0	CGAAGTGAAGTCCATGCCAGTT	22
nov-piR-181993	0	0.001	6	0.394910083	394.9100829	8.625380393	0.007904781	0.04013878	Up	0	0.394910083	TACTCTGTGACCGTTGGCTCC	21
nov-piR-182019	0	0.001	13	0.855638513	855.638513	9.740857611	3.12E-05	0.000350791	Up	0	0.855638513	TACTTACCACCACTGTTTCCTGCCCA	26
nov-piR-182025	6	0.353734853	0	0.001	0.002826976	-8.466524564	0.029072442	0.113087	Down	0.353734853	0	CCGCCGCTGGGACCCATGGGAACCTT	26
nov-piR-182044	10	0.589558089	0	0.001	0.001696186	-9.203490159	0.002590919	0.01644993	Down	0.589558089	0	TACATCCTGAGAATATGATATAC	23
nov-piR-182097	18	1.06120456	4	0.263273389	0.248089198	-2.011069173	0.009930793	0.04778574	Down	1.06120456	0.263273389	GAGAGTACAGGTCTGTCAGGGTTC	24
nov-piR-182106	58	3.419436917	424	27.90697919	8.161279144	3.028795288	9.36E-86	1.00E-83	Up	3.419436917	27.90697919	TATGGCACTGGTAGAATTCACTGTGAGAGCT	31
nov-piR-182147	0	0.001	5	0.329091736	329.0917358	8.362345987	0.017425915	0.07204973	Up	0	0.329091736	CAATCATGGACACCAGTCACCTACCT	26
nov-piR-182183	9	0.53060228	0	0.001	0.001884651	-9.051487065	0.004741991	0.02656133	Down	0.53060228	0	CAACCATTGAGGAGGTCGACT	21
nov-piR-182234	26	1.532851032	7	0.46072843	0.300569606	-1.734228967	0.004843616	0.0270023	Down	1.532851032	0.46072843	GGCTGTGCTGACCCCTGCGAATTCCCCA	28
nov-piR-182240	0	0.001	4	0.263273389	263.2733886	8.040417893	0.038415043	0.1327589	Up	0	0.263273389	CATTCCATTGTAGATTTTGCTTTATG	26
nov-piR-182273	6	0.353734853	0	0.001	0.002826976	-8.466524564	0.029072442	0.113087	Down	0.353734853	0	GCAGCCCAAGCCAACCAACTCTATGA	26
nov-piR-182283	6	0.353734853	0	0.001	0.002826976	-8.466524564	0.029072442	0.113087	Down	0.353734853	0	TGATACGGCTGCAAAAATAAGGC	23
nov-piR-182362	14	0.825381325	0	0.001	0.001211561	-9.688916986	0.000230901	0.002099867	Down	0.825381325	0	AGGAGGATTTCTGCTCTGCTGTA	23
nov-piR-182379	0	0.001	46	3.027643969	3027.643969	11.56397985	1.46E-16	4.74E-15	Up	0	3.027643969	TGAGCGCCAACAGATGACTGAAG	23
nov-piR-182565	0	0.001	5	0.329091736	329.0917358	8.362345987	0.017425915	0.07204973	Up	0	0.329091736	TTTGTCACCAGGGAGGCCGCC	21
nov-piR-182614	6	0.353734853	0	0.001	0.002826976	-8.466524564	0.029072442	0.113087	Down	0.353734853	0	TCATGTGAAGACACTGAGGCATTTGTCTGAGAA	33
nov-piR-182620	10	0.589558089	0	0.001	0.001696186	-9.203490159	0.002590919	0.01644993	Down	0.589558089	0	GTAAGTCTGGCATTGCTTTGAGC	23
nov-piR-182707	72	4.244818241	6	0.394910083	0.093033449	-3.426106672	3.68E-13	9.97E-12	Down	4.244818241	0.394910083	ACCTGACCAGCTGATGAGAGC	21
nov-piR-182853	8	0.471646471	0	0.001	0.002120232	-8.881562064	0.00867896	0.04215685	Down	0.471646471	0	GGGCATCCGGCGTAAAACGTT	21
nov-piR-182941	40	2.358232356	0	0.001	0.000424046	-11.20349016	3.45E-11	8.08E-10	Down	2.358232356	0	AGCCTGTGATGACAATAAAAC	21
nov-piR-182955	43	2.535099783	19	1.250548596	0.493293639	-1.019481412	0.019869433	0.08155884	Down	2.535099783	1.250548596	TCACTCTGACCTCCTCACCCCCT	23
nov-piR-182957	0	0.001	7	0.46072843	460.7284301	8.847772815	0.003585784	0.02112991	Up	0	0.46072843	CTTGGCCCTGAAGGAGAAGAAG	22
nov-piR-183025	13	0.766425516	34	2.237823803	2.919819026	1.545878952	0.000202212	0.001895172	Up	0.766425516	2.237823803	TGTATTCCTCAGTAAGCTCCACCGCCT	27
nov-piR-183052	0	0.001	11	0.724001819	724.0018187	9.499849511	0.000151831	0.001434544	Up	0	0.724001819	ATGACACCCAGCTCTACCTCTCC	23
nov-piR-183102	6	0.353734853	0	0.001	0.002826976	-8.466524564	0.029072442	0.113087	Down	0.353734853	0	GTGTAACAGGTGTGATGGATTGAAGGACACATT	33
nov-piR-183114	1	0.058955809	6	0.394910083	6.698408354	2.74381833	0.038137762	0.1327589	Up	0.058955809	0.394910083	GCCTGGAGTCTCGTCATCATTA	22
nov-piR-183118	0	0.001	13	0.855638513	855.638513	9.740857611	3.12E-05	0.000350791	Up	0	0.855638513	TTAGTTGGGATTCTCACGGTATGGA	25
nov-piR-183155	7	0.412690662	0	0.001	0.002423122	-8.688916986	0.015884538	0.07199034	Down	0.412690662	0	GACGACGACGCCGCAACGCTGG	22
nov-piR-183166	0	0.001	5	0.329091736	329.0917358	8.362345987	0.017425915	0.07204973	Up	0	0.329091736	GTTGGAGCGCCGCCGACTGTCTGTAGCCGG	30
nov-piR-183184	0	0.001	9	0.592365124	592.3651244	9.210342894	0.000737858	0.005731561	Up	0	0.592365124	AACCTACAGGAGAAGAAGAGAGC	23
nov-piR-18330	12	0.707469707	155	10.20184381	14.42018465	3.850017733	2.97E-39	1.85E-37	Up	0.707469707	10.20184381	CTGGATGCAACCGGGAATTTCGTGTCAGCC	30
nov-piR-183420	0	0.001	24	1.579640332	1579.640332	10.62538039	5.23E-09	1.02E-07	Up	0	1.579640332	GTTCTGCACCTTTCTTCTTCTC	22
nov-piR-183475	0	0.001	5	0.329091736	329.0917358	8.362345987	0.017425915	0.07204973	Up	0	0.329091736	AGACTTCCGGTACATACTTAGAC	23
nov-piR-183514	0	0.001	10	0.658183472	658.1834715	9.362345987	0.000334709	0.002889092	Up	0	0.658183472	TTGTCTTTATGGGAGGCTTGGTACTG	26
nov-piR-183528	0	0.001	6	0.394910083	394.9100829	8.625380393	0.007904781	0.04013878	Up	0	0.394910083	TGTTGTCAAAGACTTTTTCTGGTCCT	26
nov-piR-183666	0	0.001	6	0.394910083	394.9100829	8.625380393	0.007904781	0.04013878	Up	0	0.394910083	CAACTGAGAATGACAGCCCCCTGCTGGTT	29
nov-piR-183668	0	0.001	6	0.394910083	394.9100829	8.625380393	0.007904781	0.04013878	Up	0	0.394910083	GGAGTGACAATGAAGAAGAGAAAGT	25
nov-piR-183684	0	0.001	7	0.46072843	460.7284301	8.847772815	0.003585784	0.02112991	Up	0	0.46072843	TGAGACAACAGACCAATGAAGT	22
nov-piR-183685	9	0.53060228	0	0.001	0.001884651	-9.051487065	0.004741991	0.02656133	Down	0.53060228	0	TTCTATTGGTGGAGAATCCTGGT	23
nov-piR-18374	0	0.001	24	1.579640332	1579.640332	10.62538039	5.23E-09	1.02E-07	Up	0	1.579640332	CCTCTGCCAGTCCCCTTCACA	21
[truncated: 24,136 more rows]
