# Supplementary material for: Identification and application of piwi-interacting RNAs from seminal plasma exosomes in Cynoglossus semilaevis
Source: BMC Genomics. 2020 Apr 15;21:302. doi: 10.1186/s12864-020-6660-7 (PMC7158113; doi:10.1186/s12864-020-6660-7)
Supplement: Supplementary file 5 — Additional file 5. List of Target genes of the 44 candidate signature piRNAs that differentially expressed in males and pseudo males. [file 12864_2020_6660_MOESM5_ESM.xls]

piRNA_id	Transcript	Total score	Total energy	Max score	Max energy	Strand	piRNAlength	Transcript length	Postion
piR-mmu-49419184	XM_017042615.1	1278	-279.2	173	-39.31	117218	33	7775	1733 3923 4625 7225 5696 7043 5797 7144
piR-mmu-49419184	XM_017038312.1	1144	-237.9	169	-37.75	112915	33	3627	747 2760 3425 1178 2417 1823 2021
piR-xtr-1913582	XM_017038312.1	1144	-236.95	169	-39.04	31987	33	3627	747 2760 3425 1178 2417 1823 2021
piR-mmu-49419184	XM_017037056.1	1016	-221.03	182	-45.53	111659	33	8115	5826 5351 6858 5800 4736 5112
piR-mmu-50609515	XM_017038312.1	978	-217.04	172	-40.36	112915	33	3627	1731 1150 70 1974 132 1378
piR-mmu-49419184	XM_008334129.2	984	-212.62	179	-41.29	101767	33	7428	3813 3045 4390 2902 4133 4336
piR-xtr-1913582	XM_017042615.1	966	-210.64	173	-39.14	36290	33	7775	1733 3923 4625 5878 5797 7144
piR-mmu-49419184	XM_008336323.2	959	-206.83	169	-41.78	103396	33	8900	2534 4772 5868 7137 234 7058
piR-xtr-1913582	XM_008332558.2	938	-205.51	161	-36.71	19661	33	5393	2878 2914 3171 3088 3135 2950
piR-mmu-49419184	XM_008332558.2	938	-201.75	161	-36.54	100589	33	5393	2878 2914 3171 3088 3135 2950
piR-mmu-49419184	XM_017039629.1	969	-195.4	183	-36.02	114232	33	97953	73814 15421 81087 13756 9151 42718
piR-xtr-1913582	XM_017042580.1	1003	-190.42	175	-32.27	36255	33	27632	10280 18112 8072 11021 16289 7335
piR-xtr-1913582	XM_017037056.1	858	-188.5	182	-47.07	30731	33	8115	5826 5351 6858 5800 4736
piR-mmu-49449414	XM_017042615.1	850	-185.97	173	-43.1	157682	33	7775	4805 6152 5135 6482 2318
piR-xtr-3408039	XM_017038312.1	821	-183.93	172	-40.36	112915	33	3627	1731 1150 70 1974 1378
piR-xtr-1913582	XM_017038542.1	856	-177.51	182	-42.52	32217	33	3208	434 871 1057 1979 1507
piR-mmu-49419184	XM_017038542.1	856	-176.71	182	-45.56	113145	33	3208	434 871 1057 1979 1507
piR-mmu-49419184	XM_008309685.2	815	-174.57	171	-37.91	83036	33	3264	2598 2147 2209 2467 2565
piR-mmu-49419184	XM_008329125.2	839	-171.28	180	-42.54	97963	33	8968	560 5657 4148 782 4640
piR-xtr-1913582	XM_008336477.2	842	-171.12	180	-38.29	22587	33	5448	2714 3268 5327 4295 5360
piR-xtr-1913582	XM_017043258.1	842	-171.12	180	-38.29	36933	33	5550	2816 3370 5429 4397 5462
piR-xtr-1913582	XM_008309685.2	815	-171.04	171	-35.33	2108	33	3264	2598 2147 2209 2467 2565
piR-xtr-1913582	XM_017039629.1	814	-168	183	-35.74	33304	33	97953	73814 15421 81087 13756 42718
piR-mmu-49419184	XM_017032809.1	815	-165.77	173	-35.22	107412	33	7339	582 3701 3515 328 3724
piR-mmu-49419184	XM_008336477.2	842	-165.29	180	-36.75	103515	33	5448	2714 3268 5327 4295 5360
piR-mmu-49419184	XM_017043258.1	842	-165.29	180	-36.75	117861	33	5550	2816 3370 5429 4397 5462
piR-xtr-3911354	XM_008323596.1	832	-163.75	167	-33.26	174693	33	2093	1333 1483 1783 1933 1633
piR-mmu-49419184	XM_017038187.1	846	-162.74	174	-36.22	112790	33	3164	1093 1164 1206 1248 1290
piR-mmu-49419184	XM_017042580.1	845	-160.1	175	-34.65	117183	33	27632	10280 18112 8072 11021 16289
piR-xtr-1913582	XM_017032809.1	815	-157.66	173	-32.18	26484	33	7339	582 3701 3515 328 3724
piR-mmu-50609515	XM_017039770.1	697	-157.03	185	-45.59	114373	33	5761	848 55 3388 2844
piR-xtr-3408039	XM_017039770.1	697	-157.03	185	-45.59	114373	33	5761	848 55 3388 2844
piR-xtr-1913582	XM_017038791.1	683	-156.42	197	-48.5	32466	33	7460	3488 4018 4642 2417
piR-mmu-49419184	XM_017038791.1	683	-151.26	197	-47.21	113394	33	7460	3488 4018 4642 2417
piR-mmu-49419184	XM_008333953.2	703	-149.63	191	-46.72	101626	33	5578	969 3651 1771 1962
piR-mmu-49419184	XM_008333954.2	703	-149.63	191	-46.72	101627	33	5149	969 3651 1771 1962
piR-xtr-1913582	XM_008333953.2	703	-149.14	191	-43.68	20698	33	5578	969 3651 1771 1962
piR-xtr-1913582	XM_008333954.2	703	-149.14	191	-43.68	20699	33	5149	969 3651 1771 1962
piR-mmu-49449414	XM_008331745.2	659	-148.88	180	-44.29	140413	33	6472	895 922 1413 369
piR-mmu-49449414	XM_008331746.2	659	-148.88	180	-44.29	140414	33	6472	895 922 1413 369
piR-mmu-49419184	XM_017042839.1	667	-148.88	173	-42.04	117442	33	10210	8782 7048 7376 6976
piR-mmu-50609515	XM_017034029.1	668	-148.55	177	-46.66	108632	33	8897	7526 5249 2555 1460
piR-mmu-50609515	XM_017042839.1	672	-148.22	173	-37.75	117442	33	10210	7335 7408 5553 7649
piR-xtr-3408039	XM_017034029.1	668	-147.36	177	-47.69	108632	33	8897	7526 5249 2555 1460
piR-xtr-1913582	XM_017032249.1	665	-146.38	169	-42.54	25924	33	6213	2896 662 4391 1824
piR-xtr-1913582	XM_017032250.1	665	-146.38	169	-42.54	25925	33	5331	2749 662 4244 1677
piR-xtr-1913582	XM_017032251.1	665	-146.38	169	-42.54	25926	33	4963	2381 147 3876 1309
piR-xtr-1913582	XR_001760016.1	665	-146.38	169	-42.54	37233	33	6291	2896 662 4391 1824
piR-mmu-49419184	XM_008308178.2	680	-146.23	177	-41.34	81888	33	6131	372 1079 2429 2647
piR-mmu-49419184	XM_017031655.1	680	-146.23	177	-41.34	106258	33	5912	372 860 2210 2428
piR-xtr-1913582	XM_017040895.1	664	-146.01	171	-38.71	34570	33	4576	47 1151 4216 4242
piR-xtr-3408039	XM_017042839.1	672	-145.67	173	-37.95	117442	33	10210	7335 7408 5553 7649
piR-mmu-49419184	XM_017032249.1	665	-145.05	169	-41	106852	33	6213	2896 662 4391 1824
piR-mmu-49419184	XM_017032250.1	665	-145.05	169	-41	106853	33	5331	2749 662 4244 1677
piR-mmu-49419184	XM_017032251.1	665	-145.05	169	-41	106854	33	4963	2381 147 3876 1309
piR-mmu-49419184	XR_001760016.1	665	-145.05	169	-41	118161	33	6291	2896 662 4391 1824
piR-mmu-49449414	XM_017038312.1	667	-144.79	177	-41.48	153379	33	3627	1732 1151 1631 1379
piR-xtr-1913582	XM_008336323.2	640	-144.51	169	-38.74	22468	33	8900	2534 4772 234 7058
piR-mmu-49419184	XM_008331423.2	657	-144.29	172	-42.46	99692	33	6556	2745 1663 2501 2814
piR-mmu-49419184	XM_008331424.2	657	-144.29	172	-42.46	99693	33	6369	2558 1476 2314 2627
piR-xtr-1913582	XM_017042839.1	667	-144.06	173	-41.76	36514	33	10210	8782 7048 7376 6976
piR-mmu-50609515	XM_017042524.1	660	-144.05	171	-38.14	117127	33	6504	675 1761 591 1906
piR-xtr-1913582	XM_008329125.2	668	-143.3	180	-43.83	17035	33	8968	560 4148 782 4640
piR-mmu-50609515	XM_017042615.1	644	-143	168	-39.59	117218	33	7775	4804 6151 5326 6673
piR-xtr-3408039	XM_017042615.1	644	-143	168	-39.59	117218	33	7775	4804 6151 5326 6673
piR-xtr-1913582	XM_008308178.2	680	-142.98	177	-38.3	960	33	6131	372 1079 2429 2647
piR-xtr-1913582	XM_017031655.1	680	-142.98	177	-38.3	25330	33	5912	372 860 2210 2428
piR-xtr-3408039	XM_017038791.1	662	-142.16	170	-36.7	113394	33	7460	4023 3371 4634 4768
piR-mmu-50609515	XM_017038791.1	662	-141.69	170	-36.23	113394	33	7460	4023 3371 4634 4768
piR-xtr-3408039	XM_017042524.1	660	-140.2	171	-38.34	117127	33	6504	675 1761 591 1906
piR-mmu-49419184	XM_017037557.1	657	-139.4	174	-37.98	112160	33	5557	2659 2713 2492 2894
piR-xtr-1913582	XM_008329963.2	652	-139.14	173	-36.34	17701	33	5625	342 537 3372 795
piR-xtr-1913582	XM_017040669.1	652	-139.14	173	-36.34	34344	33	5650	964 1159 3397 1417
piR-xtr-1913582	XM_017040670.1	652	-139.14	173	-36.34	34345	33	5486	203 398 3233 656
piR-mmu-49449414	XM_008324553.2	692	-139.1	180	-37.33	134953	33	5502	1494 3629 3151 3671
piR-xtr-1913582	XM_008319415.2	667	-138.08	174	-37.12	9556	33	3977	770 2585 1864 2243
piR-xtr-1913582	XM_017036170.1	667	-138.08	174	-37.12	29845	33	3904	697 2512 1791 2170
piR-mmu-50609515	XM_008319949.1	648	-138	177	-41.42	90889	33	9642	4308 3629 3896 7187
piR-xtr-3408039	XM_008319949.1	648	-137.49	177	-39.67	90889	33	9642	4308 3629 3896 7187
piR-mmu-49419184	XM_008312423.2	646	-137.19	167	-35.44	85130	33	11838	6225 1967 7965 6517
piR-mmu-50609515	XM_017038728.1	652	-136.95	174	-36.81	113331	33	14958	11153 210 4003 1363
piR-mmu-49419184	XM_008318886.2	672	-136.9	183	-37.24	90090	33	15041	13422 6459 10632 11605
piR-mmu-49419184	XM_008329963.2	652	-136.87	173	-36.62	98629	33	5625	342 537 3372 795
piR-mmu-49419184	XM_017040669.1	652	-136.87	173	-36.62	115272	33	5650	964 1159 3397 1417
piR-mmu-49419184	XM_017040670.1	652	-136.87	173	-36.62	115273	33	5486	203 398 3233 656
piR-mmu-49419184	XM_008319415.2	667	-136.75	174	-35.58	90484	33	3977	770 2585 1864 2243
piR-mmu-49419184	XM_017036170.1	667	-136.75	174	-35.58	110773	33	3904	697 2512 1791 2170
piR-mmu-50609515	XM_008324553.2	689	-136.74	176	-37	94489	33	5502	3363 3628 1493 3670
piR-xtr-1913582	XM_017037557.1	657	-136.4	174	-36.89	31232	33	5557	2659 2713 2492 2894
piR-xtr-1913582	XM_017031417.1	668	-136.14	173	-38.53	25092	33	12568	9958 4147 8201 5822
piR-mmu-49449414	XM_017039663.1	659	-135.79	183	-39.35	154730	33	86653	24958 38804 74531 77973
piR-mmu-49419184	XM_017039663.1	659	-135.47	173	-36.39	114266	33	86653	37176 40115 54906 16720
piR-mmu-49419184	XM_017037830.1	666	-135.42	174	-36.43	112433	33	5108	2362 2320 3143 1813
piR-xtr-1913582	XM_008331619.2	649	-135.31	170	-38.74	18920	33	9522	7452 3200 1161 3295
piR-xtr-1913582	XM_017042368.1	649	-135.31	170	-38.74	36043	33	9609	7539 3239 1161 3334
piR-xtr-1913582	XM_017042370.1	649	-135.31	170	-38.74	36045	33	9597	7527 3227 1161 3322
piR-xtr-1913582	XM_017042372.1	649	-135.31	170	-38.74	36047	33	9597	7527 3239 1161 3334
piR-xtr-1913582	XM_017042376.1	649	-135.31	170	-38.74	36051	33	9582	7512 3212 1161 3307
piR-xtr-1913582	XM_017042384.1	649	-135.31	170	-38.74	36059	33	9570	7500 3200 1161 3295
piR-xtr-1913582	XM_017042390.1	649	-135.31	170	-38.74	36065	33	9561	7491 3239 1161 3334
piR-xtr-1913582	XM_017042391.1	649	-135.31	170	-38.74	36066	33	9549	7479 3239 1161 3334
piR-xtr-1913582	XM_017042412.1	649	-135.31	170	-38.74	36087	33	9510	7440 3200 1161 3295
piR-xtr-1913582	XM_017042084.1	676	-134.18	176	-36.59	35759	33	6096	1066 3246 3427 2986
piR-mmu-49419184	XM_017042084.1	676	-133.73	176	-36.87	116687	33	6096	1066 3246 3427 2986
piR-mmu-49449414	XM_017042524.1	667	-133.53	175	-36.98	157591	33	6504	675 1762 1907 3111
piR-mmu-49449414	XM_008307892.2	656	-133.4	177	-35.29	122140	33	7459	4699 4411 6203 561
piR-mmu-49449414	XM_017031551.1	656	-133.4	177	-35.29	146618	33	7525	4765 4477 6269 627
piR-mmu-49449414	XM_017031552.1	656	-133.4	177	-35.29	146619	33	7348	4588 4300 6092 561
piR-mmu-49449414	XM_017031555.1	656	-133.4	177	-35.29	146622	33	6687	3927 3639 5431 560
piR-mmu-49449414	XM_017031556.1	656	-133.4	177	-35.29	146623	33	6467	3707 3419 5211 559
piR-mmu-49449414	XM_017031557.1	656	-133.4	177	-35.29	146624	33	6349	3589 3301 5093 558
piR-xtr-3408039	XM_008324553.2	689	-132.78	176	-34.7	94489	33	5502	3363 3628 1493 3670
piR-xtr-1913582	XM_008312423.2	646	-132.12	167	-36.73	4202	33	11838	6225 1967 7965 6517
piR-xtr-3408039	XM_008316205.2	648	-131.09	168	-33.67	88014	33	6032	2161 5554 4411 3402
piR-mmu-50609515	XM_008316205.2	648	-130.72	168	-33.67	88014	33	6032	2161 5554 4411 3402
piR-mmu-50609515	XM_008332252.2	658	-130.61	172	-34.11	100352	33	7229	3229 937 6230 1689
piR-xtr-1913582	XM_017039663.1	659	-130.4	173	-34.93	33338	33	86653	37176 40115 54906 16720
piR-xtr-1913582	XM_008320352.2	646	-129.15	166	-34.56	10297	33	6956	2838 817 5448 2453
piR-mmu-49419184	XM_008331619.2	649	-129.15	170	-37.2	99848	33	9522	7452 3200 1161 3295
piR-mmu-49419184	XM_017042368.1	649	-129.15	170	-37.2	116971	33	9609	7539 3239 1161 3334
piR-mmu-49419184	XM_017042370.1	649	-129.15	170	-37.2	116973	33	9597	7527 3227 1161 3322
piR-mmu-49419184	XM_017042372.1	649	-129.15	170	-37.2	116975	33	9597	7527 3239 1161 3334
piR-mmu-49419184	XM_017042376.1	649	-129.15	170	-37.2	116979	33	9582	7512 3212 1161 3307
piR-mmu-49419184	XM_017042384.1	649	-129.15	170	-37.2	116987	33	9570	7500 3200 1161 3295
piR-mmu-49419184	XM_017042390.1	649	-129.15	170	-37.2	116993	33	9561	7491 3239 1161 3334
piR-mmu-49419184	XM_017042391.1	649	-129.15	170	-37.2	116994	33	9549	7479 3239 1161 3334
piR-mmu-49419184	XM_017042412.1	649	-129.15	170	-37.2	117015	33	9510	7440 3200 1161 3295
piR-mmu-49449414	XM_017040897.1	632	-128.95	170	-34	155964	33	25511	15328 13352 21809 13664
piR-mmu-49449414	XM_017036402.1	632	-128.55	161	-33.23	151469	33	7324	3441 5418 3637 2274
piR-xtr-1913582	XM_017033472.1	656	-127.3	168	-33.13	27147	33	8088	7246 273 4805 7939
piR-gga-137534	XM_008319291.2	708	-124.47	178	-31.75	9467	30	2322	953 1079 1265 1013
piR-mmu-29556980	XM_008319291.2	708	-123.66	178	-31.75	90395	30	2322	953 1079 1265 1013
piR-mmu-49449414	XM_008318876.2	647	-122.68	164	-31.45	130547	33	4661	2018 4548 1297 3495
piR-mmu-49419184	XM_008309887.2	534	-121.84	185	-43.79	83193	33	1239	522 1025 748
piR-xtr-1913582	XM_008309887.2	534	-120.06	185	-45.33	2265	33	1239	522 1025 748
piR-mmu-49449414	XM_017034029.1	511	-118.73	182	-50.17	149096	33	8897	7527 2556 1461
piR-mmu-49449414	XM_008336323.2	523	-117.21	184	-43.1	143860	33	8900	6365 6035 3166
piR-mmu-49449414	XM_008318224.2	501	-116.21	177	-41.76	130035	33	6777	2546 3400 3448
piR-mmu-49449414	XM_017036074.1	501	-116.21	177	-41.76	151141	33	6774	2543 3397 3445
piR-mmu-49449414	XM_017036075.1	501	-116.21	177	-41.76	151142	33	6774	2543 3397 3445
piR-mmu-49449414	XM_017036076.1	501	-116.21	177	-41.76	151143	33	6747	2546 3400 3448
piR-mmu-49449414	XM_017036077.1	501	-116.21	177	-41.76	151144	33	5904	1673 2527 2575
piR-mmu-49449414	XM_017036078.1	501	-116.21	177	-41.76	151145	33	5901	1670 2524 2572
piR-xtr-1913582	XM_008311299.2	519	-115.36	183	-45.44	3378	33	8590	801 4928 5118
piR-xtr-1913582	XM_017038454.1	509	-114.82	180	-41.83	32129	33	4462	4253 1617 2123
piR-mmu-49419184	XM_008311299.2	519	-114.63	183	-44.15	84306	33	8590	801 4928 5118
piR-xtr-1913582	XM_008334129.2	518	-114.56	179	-41.83	20839	33	7428	3813 3045 4390
piR-xtr-3408039	XM_017038370.1	503	-113.72	173	-39.04	112973	33	4658	2446 4192 4054
piR-mmu-49419184	XM_008331425.2	499	-113.25	172	-42.46	99694	33	6501	2744 1662 2500
piR-mmu-50609515	XM_017038370.1	503	-113.2	173	-38.84	112973	33	4658	2446 4192 4054
piR-xtr-1913582	XM_017033536.1	522	-112.99	176	-41.8	27211	33	3124	2385 504 1810
piR-xtr-1913582	XM_008323135.2	498	-112.77	176	-41.48	12455	33	8578	4817 6638 6299
piR-xtr-1913582	XM_017037896.1	498	-112.77	176	-41.48	31571	33	8524	4817 6584 6245
piR-xtr-1913582	XR_001760969.1	498	-112.77	176	-41.48	38186	33	8334	4817 6394 6299
piR-mmu-49419184	XM_008319105.2	480	-112.57	170	-40.35	90274	33	12508	5421 10390 6641
piR-mmu-49419184	XM_008319112.2	480	-112.57	170	-40.35	90275	33	12441	5420 10371 6640
piR-mmu-49419184	XM_017035980.1	480	-112.57	170	-40.35	110583	33	12592	5505 10474 6725
piR-mmu-49419184	XM_017035981.1	480	-112.57	170	-40.35	110584	33	12574	5505 10456 6725
piR-mmu-49419184	XM_017035982.1	480	-112.57	170	-40.35	110585	33	12544	5505 10474 6725
piR-mmu-49419184	XM_017035983.1	480	-112.57	170	-40.35	110586	33	12535	5505 10474 6725
piR-mmu-49419184	XM_017035984.1	480	-112.57	170	-40.35	110587	33	12532	5505 10414 6665
piR-mmu-49419184	XM_017035985.1	480	-112.57	170	-40.35	110588	33	12514	5505 10396 6725
piR-mmu-49419184	XM_017035986.1	480	-112.57	170	-40.35	110589	33	12505	5418 10387 6638
piR-mmu-49449414	XM_008336229.2	516	-112.55	186	-40.64	143790	33	5902	3037 2574 4462
piR-mmu-49449414	XM_008336230.2	516	-112.55	186	-40.64	143791	33	3729	864 401 2289
piR-mmu-49419184	XM_017031899.1	511	-112.24	182	-38.91	106502	33	5655	2634 4062 3523
piR-xtr-1913582	XM_017035198.1	524	-111.35	182	-45.61	28873	33	5650	1549 3963 3281
piR-mmu-49419184	XM_017040895.1	509	-110.57	171	-37.17	115498	33	4576	47 1151 4216
piR-xtr-1913582	XM_008319105.2	480	-110.54	170	-40.07	9346	33	12508	5421 10390 6641
piR-xtr-1913582	XM_008319112.2	480	-110.54	170	-40.07	9347	33	12441	5420 10371 6640
piR-xtr-1913582	XM_017035980.1	480	-110.54	170	-40.07	29655	33	12592	5505 10474 6725
piR-xtr-1913582	XM_017035981.1	480	-110.54	170	-40.07	29656	33	12574	5505 10456 6725
piR-xtr-1913582	XM_017035982.1	480	-110.54	170	-40.07	29657	33	12544	5505 10474 6725
piR-xtr-1913582	XM_017035983.1	480	-110.54	170	-40.07	29658	33	12535	5505 10474 6725
piR-xtr-1913582	XM_017035984.1	480	-110.54	170	-40.07	29659	33	12532	5505 10414 6665
piR-xtr-1913582	XM_017035985.1	480	-110.54	170	-40.07	29660	33	12514	5505 10396 6725
piR-xtr-1913582	XM_017035986.1	480	-110.54	170	-40.07	29661	33	12505	5418 10387 6638
piR-mmu-49419184	XM_008323135.2	498	-110.47	176	-40.19	93383	33	8578	4817 6638 6299
piR-mmu-49419184	XM_017037896.1	498	-110.47	176	-40.19	112499	33	8524	4817 6584 6245
piR-mmu-49419184	XR_001760969.1	498	-110.47	176	-40.19	119114	33	8334	4817 6394 6299
piR-xtr-1913582	XM_017031899.1	511	-110.46	182	-40.45	25574	33	5655	2634 4062 3523
piR-xtr-1913582	XM_008331423.2	499	-110.35	172	-43.75	18764	33	6556	2745 1663 2814
piR-xtr-1913582	XM_008331424.2	499	-110.35	172	-43.75	18765	33	6369	2558 1476 2627
piR-mmu-50609515	XM_008311687.2	492	-110.34	169	-40.17	84590	33	6620	4368 5371 4148
piR-mmu-29556806	XR_001760270.1	540	-110.19	180	-36.73	37487	30	1534	919 1059 1199
piR-xtr-1913582	XM_017036014.1	513	-110.11	175	-39.46	29689	33	8664	3012 3246 3069
piR-xtr-3408039	XM_017034336.1	529	-109.73	186	-40.07	108939	33	13222	9578 6832 5452
piR-mmu-49419184	XM_017034317.1	485	-109.56	169	-39.01	108920	33	19257	1537 3576 3175
piR-xtr-1913582	XM_008325305.2	487	-109.49	165	-39.16	14145	33	4745	3722 1576 703
piR-mmu-49449414	XM_017030814.1	512	-109.33	177	-37.68	145881	33	14158	10917 9903 12582
piR-mmu-49449414	XM_017033425.1	516	-109.07	179	-38.72	148492	33	18177	3135 3349 16094
piR-mmu-49449414	XM_008311170.1	491	-108.98	174	-42.11	124670	33	1698	913 1542 878
piR-mmu-50609515	XM_017034336.1	529	-108.96	186	-40.07	108939	33	13222	9578 6832 5452
piR-xtr-3408039	XM_008311687.2	492	-108.86	169	-38.53	84590	33	6620	4368 5371 4148
piR-xtr-1913582	XM_008307141.2	498	-108.74	189	-43.25	150	33	4137	571 2304 3945
piR-xtr-1913582	XM_008307149.2	498	-108.74	189	-43.25	157	33	4144	578 2311 3952
piR-xtr-1913582	XM_017037700.1	498	-108.74	189	-43.25	31375	33	4114	548 2281 3922
piR-xtr-1913582	XM_008311259.2	506	-108.66	176	-40.45	3349	33	8363	7193 6371 2327
piR-mmu-49419184	XM_017033536.1	522	-108.62	176	-40.51	108139	33	3124	2385 504 1810
piR-mmu-49419184	XM_008309848.2	503	-108.44	183	-42.96	83159	33	2577	2337 1583 530
piR-xtr-3408039	XM_017041082.1	493	-108.32	174	-39.11	115685	33	3856	1038 2142 1819
piR-mmu-49449414	XM_017041315.1	520	-107.92	186	-40.57	156382	33	3518	1896 81 928
piR-mmu-49419184	XM_017036014.1	513	-107.81	175	-38.17	110617	33	8664	3012 3246 3069
piR-xtr-1913582	XM_017034317.1	485	-107.78	169	-38.87	27992	33	19257	1537 3576 3175
piR-mmu-50609515	XM_008336229.2	497	-107.69	171	-41.88	103326	33	5902	2573 1407 2759
piR-mmu-49449414	XM_008325305.2	497	-107.68	178	-45.56	135537	33	4745	1357 2299 2235
piR-mmu-49419184	XM_008311259.2	506	-107.68	176	-40.73	84277	33	8363	7193 6371 2327
piR-mmu-49419184	XM_017041167.1	487	-107.38	171	-37.22	115770	33	5344	3200 4753 2070
piR-mmu-49419184	XM_008327061.2	515	-107.13	179	-38.32	96394	33	7155	2480 571 3810
piR-mmu-49419184	XM_017039497.1	515	-107.13	179	-38.32	114100	33	6986	2311 402 3641
piR-mmu-49419184	XM_017039498.1	515	-107.13	179	-38.32	114101	33	7031	2356 501 3686
piR-xtr-3408039	XM_008336229.2	497	-107.11	171	-41.88	103326	33	5902	2573 1407 2759
piR-mmu-49419184	XM_008326546.2	507	-107.11	176	-38.29	96021	33	7946	6102 2480 4062
piR-mmu-49419184	XM_008334840.2	483	-107.03	164	-40.15	102297	33	4363	2855 280 1140
piR-mmu-49419184	XM_017042221.1	483	-107.03	164	-40.15	116824	33	4366	2858 280 1140
piR-mmu-49419184	XM_017042222.1	483	-107.03	164	-40.15	116825	33	4476	2968 390 1250
piR-mmu-49419184	XM_017036130.1	517	-106.96	185	-37.46	110733	33	5017	1372 1444 2710
piR-mmu-49419184	XM_017032810.1	496	-106.85	174	-39.14	107413	33	6855	5582 1862 3882
piR-mmu-49419184	XM_008316311.2	497	-106.85	173	-41.61	88083	33	4998	2298 3844 4232
piR-mmu-49419184	XM_017034997.1	497	-106.85	173	-41.61	109600	33	4995	2298 3844 4232
piR-xtr-1913582	XM_008327061.2	515	-106.67	179	-39.61	15466	33	7155	2480 571 3810
piR-xtr-1913582	XM_017039497.1	515	-106.67	179	-39.61	33172	33	6986	2311 402 3641
piR-xtr-1913582	XM_017039498.1	515	-106.67	179	-39.61	33173	33	7031	2356 501 3686
piR-xtr-1913582	XM_008316311.2	497	-106.64	173	-38.57	7155	33	4998	2298 3844 4232
piR-xtr-1913582	XM_017034997.1	497	-106.64	173	-38.57	28672	33	4995	2298 3844 4232
piR-xtr-1913582	XM_008330413.2	495	-106.52	168	-38.53	18051	33	2209	359 655 2020
piR-mmu-48734691	XM_017039629.1	507	-106.48	179	-36.46	114232	33	97953	45806 89050 93928
piR-mmu-49419184	XM_017040539.1	500	-106.36	176	-36.9	115142	33	10678	44 4568 5409
piR-mmu-49419184	XM_017042873.1	484	-106.33	165	-39.98	117476	33	4574	1810 354 2808
piR-mmu-50609515	XM_017041082.1	493	-106.27	174	-38.61	115685	33	3856	1038 2142 1819
piR-mmu-49419184	XM_017032360.1	498	-105.84	170	-38.85	106963	33	6193	3411 1096 3031
piR-xtr-1913582	XM_008316603.2	488	-105.78	172	-42.01	7380	33	5791	697 4995 4580
piR-mmu-49419184	XM_008326299.1	485	-105.75	163	-37.35	95833	33	8700	4942 8418 2698
piR-xtr-1913582	XM_017041167.1	487	-105.6	171	-38.76	34842	33	5344	3200 4753 2070
piR-mmu-49449414	XM_017040210.1	523	-105.6	176	-38	155277	33	6746	3117 2436 1715
piR-mmu-49419184	XM_008325305.2	487	-105.37	165	-37.87	95073	33	4745	3722 1576 703
piR-xtr-1913582	XM_008311408.2	495	-105.34	168	-40.87	3458	33	5146	2801 2763 1821
piR-xtr-1913582	XM_008326546.2	507	-105.33	176	-35.95	15093	33	7946	6102 2480 4062
piR-mmu-49419184	XM_008317753.2	503	-105.31	171	-40.21	89229	33	9797	4182 8709 6161
piR-mmu-49419184	XM_017031417.1	508	-105.31	173	-38.17	106020	33	12568	9958 4147 8201
piR-xtr-1913582	XM_017033634.1	493	-105.3	186	-44.5	27309	33	27188	24347 7607 22993
piR-xtr-3408039	XM_008317271.2	499	-105.29	186	-37.62	88828	33	3368	788 934 1685
piR-mmu-49449414	XM_017035835.1	500	-105.27	184	-36.98	150902	33	6928	4161 6020 4020
piR-mmu-50609515	XM_008317271.2	499	-105.12	186	-37.62	88828	33	3368	788 934 1685
piR-xtr-3408039	XM_017038728.1	497	-105.02	174	-36.97	113331	33	14958	11153 210 4003
piR-xtr-1913582	XM_017037830.1	508	-104.86	174	-37.72	31505	33	5108	2362 2320 3143
piR-mmu-49419184	XM_017034018.1	497	-104.41	173	-38.99	108621	33	5455	3278 4123 2089
piR-mmu-50609515	XM_017031404.1	502	-104.38	174	-38.23	106007	33	14764	12295 1879 5754
piR-xtr-1913582	XM_008314866.2	528	-104.32	179	-36.17	6091	33	13919	11426 6788 8992
piR-mmu-50609515	XM_008318300.2	509	-104.24	183	-40.32	89632	33	2011	1112 866 1776
piR-xtr-1913582	XM_017034018.1	497	-104.2	173	-35.95	27693	33	5455	3278 4123 2089
piR-xtr-3408039	XM_017034512.1	512	-104.19	174	-36.74	109115	33	5335	2808 2393 1526
piR-mmu-49419184	XM_008330413.2	495	-103.97	168	-36.99	98979	33	2209	359 655 2020
piR-mmu-32032911	XM_017039663.1	493	-103.9	169	-38.83	154730	29	86653	27301 42549 25077
piR-xtr-1913582	XM_017032360.1	498	-103.81	170	-35.81	26035	33	6193	3411 1096 3031
piR-mmu-50609515	XM_017035718.1	502	-103.81	174	-35.82	110321	33	7694	503 1721 6622
piR-mmu-49419184	XM_008327709.2	482	-103.74	166	-38.71	96901	33	1956	1541 1473 889
piR-mmu-50609515	XM_017034512.1	512	-103.59	174	-36.54	109115	33	5335	2808 2393 1526
piR-mmu-50609515	XM_017037792.1	524	-103.31	180	-38.32	112395	33	6267	2116 4873 4178
piR-xtr-1913582	XM_017034777.1	476	-103.3	164	-38.15	28452	33	7542	1269 910 2711
piR-xtr-1913582	XM_017034779.1	476	-103.3	164	-38.15	28454	33	7446	1269 910 2555
piR-mmu-50609515	XM_017037541.1	490	-103.25	174	-38.65	112144	33	6308	2738 1317 113
piR-xtr-3408039	XM_008332100.2	513	-103.24	178	-35.43	100228	33	6658	3538 3281 5230
piR-mmu-49419184	XM_017034029.1	512	-103.21	177	-37.57	108632	33	8897	3920 5277 4838
piR-xtr-3408039	XM_017035718.1	502	-103.06	174	-35.82	110321	33	7694	503 1721 6622
piR-xtr-1913582	XM_017031404.1	499	-103	169	-36.18	25079	33	14764	534 12110 940
piR-xtr-3408039	XM_017031899.1	483	-102.99	171	-37.94	106502	33	5655	3649 3451 495
piR-mmu-49419184	XM_017031404.1	499	-102.96	169	-37.93	106007	33	14764	534 12110 940
piR-mmu-50609515	XM_017031899.1	483	-102.95	171	-37.74	106502	33	5655	3649 3451 495
piR-mmu-49449414	XM_008309628.2	487	-102.89	166	-35.33	123456	33	7191	833 2354 1784
piR-xtr-3911354	XM_008334158.2	496	-102.84	169	-34.75	182711	33	16912	7152 7865 8862
piR-xtr-3911354	XM_008334159.2	496	-102.84	169	-34.75	182712	33	15998	6238 6951 7948
piR-xtr-3911354	XM_008334160.2	496	-102.84	169	-34.75	182713	33	16870	7110 7823 8820
piR-xtr-3911354	XM_008334162.2	496	-102.84	169	-34.75	182714	33	16813	7053 7766 8763
piR-xtr-3911354	XM_008334163.2	496	-102.84	169	-34.75	182715	33	16723	6963 7676 8673
piR-xtr-3911354	XM_017042415.1	496	-102.84	169	-34.75	197946	33	16909	7149 7862 8859
piR-xtr-3911354	XM_017042416.1	496	-102.84	169	-34.75	197947	33	16909	7152 7865 8862
piR-xtr-3911354	XM_017042417.1	496	-102.84	169	-34.75	197948	33	16909	7152 7865 8862
piR-xtr-3911354	XM_017042418.1	496	-102.84	169	-34.75	197949	33	16909	7152 7865 8862
piR-xtr-3911354	XM_017042419.1	496	-102.84	169	-34.75	197950	33	16906	7152 7865 8862
piR-xtr-3911354	XM_017042420.1	496	-102.84	169	-34.75	197951	33	16864	7107 7820 8817
piR-xtr-3911354	XM_017042421.1	496	-102.84	169	-34.75	197952	33	16765	7005 7718 8715
piR-xtr-3408039	XM_017031404.1	502	-102.53	174	-36.55	106007	33	14764	12295 1879 5754
piR-xtr-1913582	XM_017032810.1	496	-102.06	174	-36.1	26485	33	6855	5582 1862 3882
piR-mmu-49419184	XM_017031593.1	494	-101.86	168	-39.36	106196	33	6803	1021 377 3814
piR-mmu-49419184	XM_017035516.1	484	-101.76	167	-35.29	110119	33	10523	1742 6254 5145
piR-mmu-49419184	XM_008328195.1	494	-101.73	166	-37.16	97261	33	2506	976 762 1625
piR-mmu-49419184	XM_017040030.1	494	-101.73	166	-37.16	114633	33	2516	986 772 1635
piR-mmu-50609515	XM_008307499.2	513	-101.72	175	-37.18	81362	33	6169	4961 2536 3580
piR-xtr-1913582	XM_008327148.2	469	-101.71	160	-35	15534	33	6750	5330 3161 884
piR-mmu-50609515	XM_008332100.2	513	-101.69	178	-35.43	100228	33	6658	3538 3281 5230
piR-mmu-50609515	XM_017031008.1	487	-101.68	167	-35.07	105611	33	7723	7348 946 2717
piR-xtr-3408039	XM_017031008.1	487	-101.68	167	-35.07	105611	33	7723	7348 946 2717
piR-xtr-1913582	XM_008335639.2	512	-101.67	176	-36.37	21926	33	13327	3226 2266 480
piR-xtr-3408039	XM_017037792.1	524	-101.63	180	-36.64	112395	33	6267	2116 4873 4178
piR-xtr-1913582	XM_017040539.1	500	-101.57	176	-34.27	34214	33	10678	44 4568 5409
piR-mmu-49449414	XM_008307894.2	496	-101.54	177	-35.29	122141	33	5991	4709 4421 571
piR-mmu-49449414	XM_017031553.1	496	-101.54	177	-35.29	146620	33	5937	4709 4421 571
piR-mmu-49449414	XM_017031554.1	496	-101.54	177	-35.29	146621	33	5937	4709 4421 571
piR-mmu-50609515	XM_017039658.1	493	-101.5	174	-34.76	114261	33	9969	6278 6480 6878
piR-xtr-3408039	XM_008315565.2	503	-101.5	179	-39.51	87560	33	5034	3504 3552 3604
piR-xtr-3408039	XM_017034430.1	503	-101.5	179	-39.51	109033	33	5280	3750 3798 3850
piR-xtr-3408039	XM_017034437.1	503	-101.5	179	-39.51	109040	33	5178	3648 3696 3748
piR-xtr-3408039	XM_017034441.1	503	-101.5	179	-39.51	109044	33	4089	2559 2607 2659
piR-mmu-49449414	XM_008316603.2	515	-101.44	177	-35.68	128772	33	5791	4224 3992 464
piR-xtr-3408039	XM_008307499.2	513	-101.4	175	-36.66	81362	33	6169	4961 2536 3580
piR-mmu-50609515	XM_017042580.1	479	-101.35	162	-38.54	117183	33	27632	1714 3514 1634
piR-xtr-3408039	XM_017037189.1	494	-101.24	171	-40.02	111792	33	4365	3919 1717 298
piR-mmu-49449414	XM_008310186.2	516	-101.15	182	-36.63	123894	33	6658	3938 292 1785
piR-mmu-50609515	XM_017038123.1	490	-101.13	170	-38.77	112726	33	4030	3206 2328 1191
piR-mmu-50609515	XM_008315565.2	503	-101.13	179	-39.34	87560	33	5034	3504 3552 3604
piR-mmu-50609515	XM_017034430.1	503	-101.13	179	-39.34	109033	33	5280	3750 3798 3850
piR-mmu-50609515	XM_017034437.1	503	-101.13	179	-39.34	109040	33	5178	3648 3696 3748
piR-mmu-50609515	XM_017034441.1	503	-101.13	179	-39.34	109044	33	4089	2559 2607 2659
piR-mmu-50609515	XM_017037189.1	494	-101.04	171	-40.02	111792	33	4365	3919 1717 298
piR-mmu-49419184	XM_017034777.1	476	-101	164	-36.86	109380	33	7542	1269 910 2711
piR-mmu-49419184	XM_017034779.1	476	-101	164	-36.86	109382	33	7446	1269 910 2555
piR-mmu-49419184	XM_008335639.2	512	-100.94	176	-36.65	102854	33	13327	3226 2266 480
piR-mmu-49419184	XM_008326934.2	500	-100.93	175	-36.98	96310	33	5667	2801 1059 266
piR-xtr-1913582	XM_008318886.2	512	-100.74	183	-38.53	9162	33	15041	13422 6459 11605
piR-mmu-49419184	XM_008315918.2	485	-100.63	170	-38.41	87812	33	9838	8368 1531 2869
piR-mmu-49419184	XM_008315919.2	485	-100.63	170	-38.41	87813	33	9796	8368 1531 2869
piR-mmu-49419184	XM_017034619.1	485	-100.63	170	-38.41	109222	33	9835	8365 1531 2869
piR-mmu-49449414	XM_008319630.2	502	-100.6	177	-36.95	131113	33	5700	3905 2126 3982
piR-mmu-49449414	XM_008319639.2	502	-100.6	177	-36.95	131122	33	5655	3860 2126 3937
piR-mmu-49449414	XM_008319656.2	502	-100.6	177	-36.95	131137	33	5607	3812 2126 3889
piR-mmu-49449414	XM_017034135.1	502	-100.6	177	-36.95	149202	33	5595	3800 2126 3877
piR-mmu-49449414	XM_017034139.1	502	-100.6	177	-36.95	149206	33	5652	3857 2126 3934
piR-mmu-49449414	XM_017034145.1	502	-100.6	177	-36.95	149212	33	5583	3788 2009 3865
piR-mmu-49449414	XM_017034146.1	502	-100.6	177	-36.95	149213	33	5567	3772 1993 3849
piR-mmu-49449414	XM_017034148.1	502	-100.6	177	-36.95	149215	33	5547	3752 2126 3829
piR-xtr-1913582	XM_008334840.2	483	-100.47	164	-37.11	21369	33	4363	2855 280 1140
piR-xtr-1913582	XM_017042221.1	483	-100.47	164	-37.11	35896	33	4366	2858 280 1140
piR-xtr-1913582	XM_017042222.1	483	-100.47	164	-37.11	35897	33	4476	2968 390 1250
piR-xtr-1913582	XM_008315918.2	485	-100.42	170	-35.37	6884	33	9838	8368 1531 2869
piR-xtr-1913582	XM_008315919.2	485	-100.42	170	-35.37	6885	33	9796	8368 1531 2869
piR-xtr-1913582	XM_017034619.1	485	-100.42	170	-35.37	28294	33	9835	8365 1531 2869
piR-mmu-49419184	XM_017032781.1	489	-100.39	170	-37.46	107384	33	13851	4137 11661 8737
piR-xtr-1913582	XM_017040897.1	495	-100.33	167	-35.27	34572	33	25511	17190 21293 20906
piR-xtr-3408039	XM_008332500.2	491	-100.3	164	-33.8	100540	33	2841	727 1874 643
piR-xtr-3408039	XM_017041968.1	491	-100.3	164	-33.8	116571	33	2459	345 1492 261
piR-mmu-49419184	XM_008314866.2	528	-100.2	179	-34.88	87019	33	13919	11426 6788 8992
piR-mmu-49419184	XM_008312475.2	484	-100.11	164	-35.24	85169	33	4941	490 866 1698
piR-mmu-50609515	XM_008325091.2	495	-100.01	172	-38.29	94903	33	5948	2448 3547 2733
piR-mmu-50609515	XM_008325093.2	495	-100.01	172	-38.29	94905	33	5894	2394 3493 2679
piR-mmu-50609515	XM_008325094.2	495	-100.01	172	-38.29	94906	33	5885	2385 3484 2670
piR-mmu-50609515	XM_008325095.2	495	-100.01	172	-38.29	94907	33	5653	2153 3252 2438
piR-mmu-49419184	XM_008311413.2	490	-99.92	171	-35.09	84389	33	3649	1370 3055 1806
piR-mmu-50609515	XM_008332500.2	491	-99.9	164	-33.6	100540	33	2841	727 1874 643
piR-mmu-50609515	XM_017041968.1	491	-99.9	164	-33.6	116571	33	2459	345 1492 261
piR-mmu-49449414	XM_008311001.2	492	-99.84	171	-36.63	124543	33	7920	651 4506 3528
piR-mmu-49449414	XM_008311006.2	492	-99.84	171	-36.63	124545	33	7815	651 4401 3423
piR-mmu-49449414	XM_008311008.2	492	-99.84	171	-36.63	124547	33	7797	651 4383 3405
piR-mmu-49449414	XM_008311017.2	492	-99.84	171	-36.63	124555	33	7692	651 4278 3300
piR-mmu-49449414	XM_008311025.2	492	-99.84	171	-36.63	124562	33	7641	651 4227 3249
piR-mmu-49449414	XM_008311033.2	492	-99.84	171	-36.63	124570	33	7578	651 4164 3186
piR-mmu-49449414	XM_017035543.1	492	-99.84	171	-36.63	150610	33	7635	405 4221 3243
piR-mmu-50609515	XM_008322911.2	499	-99.76	173	-35.18	93216	33	8878	7507 1179 4198
piR-xtr-1913582	XM_017035516.1	484	-99.73	167	-36.58	29191	33	10523	1742 6254 5145
piR-xtr-1913582	XM_008328195.1	494	-99.7	166	-34.12	16333	33	2506	976 762 1625
piR-xtr-1913582	XM_017040030.1	494	-99.7	166	-34.12	33705	33	2516	986 772 1635
piR-mmu-49419184	XM_017039964.1	482	-99.67	168	-37.28	114567	33	14541	7115 11348 8311
piR-xtr-1913582	XM_008311413.2	490	-99.46	171	-36.38	3461	33	3649	1370 3055 1806
piR-xtr-3408039	XM_017038123.1	490	-99.45	170	-37.09	112726	33	4030	3206 2328 1191
piR-mmu-49419184	XM_008336712.2	481	-99.29	169	-34.01	103679	33	9210	814 4154 2179
piR-mmu-49419184	XM_017042946.1	481	-99.29	169	-34.01	117549	33	9087	814 4031 2179
piR-xtr-3408039	XM_008332252.2	504	-99.19	172	-34.11	100352	33	7229	3229 937 6230
piR-mmu-49419184	XM_008327148.2	469	-99.16	160	-33.71	96462	33	6750	5330 3161 884
piR-mmu-50609515	XM_017035677.1	480	-99.11	167	-33.11	110280	33	12601	1447 7739 7712
piR-xtr-1913582	XM_008333948.2	485	-99.08	167	-36.1	20694	33	5330	3345 995 1351
piR-xtr-1913582	XM_008333949.2	485	-99.08	167	-36.1	20695	33	5264	3279 995 1351
piR-xtr-3408039	XM_017042580.1	479	-99.02	162	-35.9	117183	33	27632	1714 3514 1634
piR-mmu-50609515	XM_008334129.2	492	-98.91	166	-36.03	101767	33	7428	6278 3438 4431
piR-mmu-49449414	XM_008322326.2	483	-98.9	171	-34.96	133225	33	5461	145 2608 1051
piR-mmu-49449414	XM_008322327.2	483	-98.9	171	-34.96	133226	33	5377	145 2608 1051
piR-mmu-49449414	XM_008322328.2	483	-98.9	171	-34.96	133227	33	5341	145 2488 931
piR-mmu-49449414	XM_008331937.2	492	-98.9	180	-34.98	140556	33	10608	4802 5379 6639
piR-mmu-49449414	XM_008331938.2	492	-98.9	180	-34.98	140557	33	10581	4802 5379 6639
piR-mmu-49419184	XM_017033472.1	496	-98.88	168	-36.17	108075	33	8088	7246 273 4805
piR-xtr-3408039	XM_008334129.2	492	-98.87	166	-36.12	101767	33	7428	6278 3438 4431
piR-mmu-49419184	XM_008332752.2	499	-98.87	172	-36	100735	33	1552	948 920 1050
piR-mmu-50609515	XM_008319842.2	508	-98.85	176	-36.5	90808	33	10736	5067 3827 9444
piR-xtr-3408039	XM_008309504.2	483	-98.78	166	-33.86	82905	33	2496	1572 887 1259
piR-xtr-3408039	XM_008309505.2	483	-98.78	166	-33.86	82906	33	2428	1504 819 1191
piR-xtr-3408039	XM_017032043.1	483	-98.78	166	-33.86	106646	33	2444	1520 835 1207
piR-xtr-3408039	XM_008325091.2	495	-98.77	172	-38.29	94903	33	5948	2448 3547 2733
piR-xtr-3408039	XM_008325093.2	495	-98.77	172	-38.29	94905	33	5894	2394 3493 2679
piR-xtr-3408039	XM_008325094.2	495	-98.77	172	-38.29	94906	33	5885	2385 3484 2670
piR-xtr-3408039	XM_008325095.2	495	-98.77	172	-38.29	94907	33	5653	2153 3252 2438
piR-mmu-49449414	XM_008331768.2	506	-98.74	171	-35.64	140429	33	6785	1882 2211 1095
piR-mmu-49449414	XM_017041192.1	506	-98.74	171	-35.64	156259	33	6870	1967 2296 1180
piR-mmu-49449414	XM_017041193.1	506	-98.74	171	-35.64	156260	33	6484	1581 1910 794
piR-mmu-49449414	XM_017041194.1	506	-98.74	171	-35.64	156261	33	6969	2117 2437 1330
piR-mmu-49449414	XM_017041195.1	506	-98.74	171	-35.64	156262	33	5785	882 1211 95
piR-mmu-50609515	XM_008309504.2	483	-98.58	166	-33.86	82905	33	2496	1572 887 1259
piR-mmu-50609515	XM_008309505.2	483	-98.58	166	-33.86	82906	33	2428	1504 819 1191
piR-mmu-50609515	XM_017032043.1	483	-98.58	166	-33.86	106646	33	2444	1520 835 1207
piR-mmu-49449414	XM_008333797.2	511	-98.57	179	-37.15	141973	33	8601	6582 1094 1285
piR-mmu-50609515	XM_017041168.1	482	-98.56	168	-36.02	115771	33	5675	5240 4593 3462
piR-mmu-50609515	XM_008319093.2	476	-98.55	167	-34.41	90264	33	8495	6017 4083 615
piR-mmu-50609515	XM_017035848.1	476	-98.55	167	-34.41	110451	33	6453	5855 3921 453
piR-xtr-3408039	XM_017041168.1	482	-98.52	168	-35.78	115771	33	5675	5240 4593 3462
piR-xtr-1913582	XM_008323918.2	495	-98.46	168	-33.97	13084	33	11343	2424 6240 3503
piR-mmu-50609515	XM_017038720.1	481	-98.44	168	-35.62	113323	33	11852	2867 9563 8797
piR-mmu-50609515	XM_017038725.1	481	-98.44	168	-35.62	113328	33	11783	2867 9515 8767
piR-mmu-50609515	XM_017038727.1	481	-98.44	168	-35.62	113330	33	11672	2816 9404 8656
piR-mmu-49007085	XM_008334158.2	506	-98.39	176	-34.56	142247	33	16912	7151 7867 8862
piR-mmu-49007085	XM_008334159.2	506	-98.39	176	-34.56	142248	33	15998	6237 6953 7948
piR-mmu-49007085	XM_008334160.2	506	-98.39	176	-34.56	142249	33	16870	7109 7825 8820
piR-mmu-49007085	XM_008334162.2	506	-98.39	176	-34.56	142250	33	16813	7052 7768 8763
piR-mmu-49007085	XM_008334163.2	506	-98.39	176	-34.56	142251	33	16723	6962 7678 8673
piR-mmu-49007085	XM_017042415.1	506	-98.39	176	-34.56	157482	33	16909	7148 7864 8859
piR-mmu-49007085	XM_017042416.1	506	-98.39	176	-34.56	157483	33	16909	7151 7867 8862
piR-mmu-49007085	XM_017042417.1	506	-98.39	176	-34.56	157484	33	16909	7151 7867 8862
piR-mmu-49007085	XM_017042418.1	506	-98.39	176	-34.56	157485	33	16909	7151 7867 8862
piR-mmu-49007085	XM_017042419.1	506	-98.39	176	-34.56	157486	33	16906	7151 7867 8862
piR-mmu-49007085	XM_017042420.1	506	-98.39	176	-34.56	157487	33	16864	7106 7822 8817
piR-mmu-49007085	XM_017042421.1	506	-98.39	176	-34.56	157488	33	16765	7004 7720 8715
piR-mmu-49419184	XM_008333948.2	485	-98.35	167	-34.81	101622	33	5330	3345 995 1351
piR-mmu-49419184	XM_008333949.2	485	-98.35	167	-34.81	101623	33	5264	3279 995 1351
piR-mmu-49419184	XM_017037792.1	463	-98.14	156	-34.4	112395	33	6267	3785 4737 3723
piR-mmu-49419184	XM_017037794.1	463	-98.14	156	-34.4	112397	33	4978	3785 4737 3723
piR-mmu-50338766	XM_017039629.1	533	-98.05	181	-36.2	73768	33	97953	443 63920 89581
piR-mmu-49419184	XM_008309032.2	509	-98.01	176	-34.84	82537	33	3050	2091 2213 2049
piR-mmu-49419184	XM_017032265.1	509	-98.01	176	-34.84	106868	33	3011	2091 2213 2049
piR-mmu-32032911	XR_001760270.1	522	-98.01	174	-32.67	158879	29	1534	921 1061 1201
piR-mmu-29556810	XR_001760270.1	531	-98.01	177	-32.67	77951	30	1534	920 1060 1200
piR-xtr-1913582	XM_017031410.1	493	-97.96	173	-37.35	25085	33	7470	1648 3815 5137
piR-xtr-3408039	XM_017038720.1	481	-97.92	168	-35.62	113323	33	11852	2867 9563 8797
piR-xtr-3408039	XM_017038725.1	481	-97.92	168	-35.62	113328	33	11783	2867 9515 8767
piR-xtr-3408039	XM_017038727.1	481	-97.92	168	-35.62	113330	33	11672	2816 9404 8656
piR-mmu-50609515	XM_008332249.2	494	-97.82	172	-34.11	100350	33	7532	3229 937 1689
piR-mmu-50609515	XM_008332250.2	494	-97.82	172	-34.11	100351	33	7523	3229 937 1689
piR-mmu-50609515	XM_017041772.1	494	-97.82	172	-34.11	116375	33	7491	3188 896 1648
piR-mmu-49007085	XM_017039629.1	533	-97.71	181	-34.34	154696	33	97953	443 63920 89581
piR-xtr-1913582	XM_008333360.2	486	-97.69	175	-33.56	20268	33	2832	2541 2715 1882
piR-mmu-50609515	XM_017037286.1	494	-97.68	170	-34.42	111889	33	5673	3957 3049 5068
piR-mmu-49419184	XM_017039472.1	485	-97.61	163	-33.46	114075	33	1506	1396 1464 1311
piR-xtr-3408039	XM_017035677.1	480	-97.56	167	-33.31	110280	33	12601	1447 7739 7712
piR-mmu-49449414	XM_008316230.2	495	-97.56	170	-33.55	128491	33	12927	10647 6134 8641
piR-mmu-49449414	XM_017034974.1	495	-97.56	170	-33.55	150041	33	11628	9348 4790 7342
piR-mmu-49449414	XM_017034975.1	495	-97.56	170	-33.55	150042	33	12987	10707 6149 8701
piR-mmu-49449414	XM_017034976.1	495	-97.56	170	-33.55	150043	33	11625	9345 4790 7339
piR-mmu-49449414	XM_017034977.1	495	-97.56	170	-33.55	150044	33	11625	9345 4790 7339
piR-mmu-49449414	XM_017034978.1	495	-97.56	170	-33.55	150045	33	11625	9345 4787 7339
piR-mmu-49449414	XM_017034979.1	495	-97.56	170	-33.55	150046	33	11613	9333 4775 7327
piR-mmu-49449414	XM_017034980.1	495	-97.56	170	-33.55	150047	33	11610	9330 4790 7324
piR-mmu-49449414	XM_017034981.1	495	-97.56	170	-33.55	150048	33	11604	9324 4790 7318
piR-mmu-49449414	XM_017034982.1	495	-97.56	170	-33.55	150049	33	11592	9312 4790 7306
piR-mmu-49449414	XM_017034983.1	495	-97.56	170	-33.55	150050	33	11592	9312 4790 7306
piR-mmu-49449414	XM_017034984.1	495	-97.56	170	-33.55	150051	33	11586	9306 4790 7300
piR-mmu-49449414	XM_017034985.1	495	-97.56	170	-33.55	150052	33	11574	9294 4790 7288
piR-mmu-49449414	XM_017034986.1	495	-97.56	170	-33.55	150053	33	11574	9294 4790 7288
piR-mmu-49449414	XM_017034987.1	495	-97.56	170	-33.55	150054	33	11550	9270 4790 7264
piR-mmu-49449414	XM_017034988.1	495	-97.56	170	-33.55	150055	33	11514	9234 4790 7228
piR-mmu-49449414	XM_017034989.1	495	-97.56	170	-33.55	150056	33	11496	9216 4790 7210
piR-mmu-49449414	XM_017034990.1	495	-97.56	170	-33.55	150057	33	11478	9198 4790 7192
piR-mmu-49449414	XM_017034991.1	495	-97.56	170	-33.55	150058	33	11460	9180 4790 7174
piR-mmu-49449414	XM_017034992.1	495	-97.56	170	-33.55	150059	33	11436	9156 4790 7150
piR-mmu-49449414	XM_017034994.1	495	-97.56	170	-33.55	150061	33	12780	10500 6134 8494
piR-mmu-49449414	XM_017034995.1	495	-97.56	170	-33.55	150062	33	12927	10647 6134 8641
piR-mmu-49449414	XM_017034996.1	495	-97.56	170	-33.55	150063	33	12906	10626 6149 8620
piR-mmu-50609515	XM_008307428.2	497	-97.53	171	-33.83	81305	33	3585	427 995 242
piR-xtr-1913582	XM_008309032.2	509	-97.17	176	-34.56	1609	33	3050	2091 2213 2049
piR-xtr-1913582	XM_017032265.1	509	-97.17	176	-34.56	25940	33	3011	2091 2213 2049
piR-xtr-3408039	XM_017039658.1	493	-97.04	174	-35.42	114261	33	9969	6278 6480 6878
piR-mmu-49419184	XM_008334681.2	466	-96.87	159	-32.66	102180	33	12217	577 1340 2032
piR-mmu-72274	XM_017039629.1	528	-96.86	181	-35.01	73768	32	97953	444 89582 63921
piR-mmu-49419184	XM_008317678.2	482	-96.84	165	-34.25	89170	33	3677	1425 2825 2731
piR-mmu-49419184	XM_008317679.2	482	-96.84	165	-34.25	89171	33	3662	1425 2825 2731
piR-mmu-50609515	XM_008321033.2	504	-96.81	175	-33.22	91752	33	3397	2163 2694 1031
piR-mmu-50609515	XM_008321041.2	504	-96.81	175	-33.22	91758	33	3337	2103 2634 971
piR-xtr-1913582	XM_017039472.1	485	-96.77	163	-33.18	33147	33	1506	1396 1464 1311
piR-xtr-3408039	XM_008322911.2	499	-96.75	173	-33.29	93216	33	8878	7507 1179 4198
piR-xtr-1913582	XM_008317678.2	482	-96.63	165	-33.75	8242	33	3677	1425 2825 2731
piR-xtr-1913582	XM_008317679.2	482	-96.63	165	-33.75	8243	33	3662	1425 2825 2731
piR-mmu-49419184	XR_522625.2	490	-96.55	170	-34.91	120712	33	758	525 362 204
piR-xtr-3408039	XM_008307428.2	497	-96.5	171	-33.83	81305	33	3585	427 995 242
piR-xtr-3408039	XM_008319093.2	476	-96.39	167	-34.06	90264	33	8495	6017 4083 615
piR-xtr-3408039	XM_017035848.1	476	-96.39	167	-34.06	110451	33	6453	5855 3921 453
piR-xtr-1913582	XM_008313623.2	491	-96.28	168	-33.13	5118	33	7649	6807 4366 7500
piR-xtr-1913582	XM_008313624.2	491	-96.28	168	-33.13	5119	33	7778	6936 4495 7629
piR-xtr-1913582	XM_008313625.2	491	-96.28	168	-33.13	5120	33	7562	6720 4279 7413
piR-mmu-49419184	XM_008320352.2	480	-96.26	163	-33.23	91225	33	6956	817 5448 2453
piR-xtr-1913582	XM_008326934.2	500	-96.14	175	-33.94	15382	33	5667	2801 1059 266
piR-xtr-1913582	XM_008325589.2	492	-96.01	168	-33.93	14380	33	4309	3069 948 999
piR-xtr-1913582	XM_017038533.1	492	-96.01	168	-33.93	32208	33	4441	3162 948 999
piR-xtr-1913582	XM_017038534.1	492	-96.01	168	-33.93	32209	33	4402	3162 948 999
piR-xtr-1913582	XM_017038535.1	492	-96.01	168	-33.93	32210	33	4348	3069 948 999
piR-xtr-1913582	XM_017038536.1	492	-96.01	168	-33.93	32211	33	3774	2495 281 332
piR-xtr-1913582	XM_017038537.1	492	-96.01	168	-33.93	32212	33	3788	3162 948 999
piR-mmu-50338766	XM_008334158.2	506	-95.82	176	-34.47	61319	33	16912	7151 7867 8862
piR-mmu-50338766	XM_008334159.2	506	-95.82	176	-34.47	61320	33	15998	6237 6953 7948
piR-mmu-50338766	XM_008334160.2	506	-95.82	176	-34.47	61321	33	16870	7109 7825 8820
piR-mmu-50338766	XM_008334162.2	506	-95.82	176	-34.47	61322	33	16813	7052 7768 8763
piR-mmu-50338766	XM_008334163.2	506	-95.82	176	-34.47	61323	33	16723	6962 7678 8673
piR-mmu-50338766	XM_017042415.1	506	-95.82	176	-34.47	76554	33	16909	7148 7864 8859
piR-mmu-50338766	XM_017042416.1	506	-95.82	176	-34.47	76555	33	16909	7151 7867 8862
piR-mmu-50338766	XM_017042417.1	506	-95.82	176	-34.47	76556	33	16909	7151 7867 8862
piR-mmu-50338766	XM_017042418.1	506	-95.82	176	-34.47	76557	33	16909	7151 7867 8862
piR-mmu-50338766	XM_017042419.1	506	-95.82	176	-34.47	76558	33	16906	7151 7867 8862
piR-mmu-50338766	XM_017042420.1	506	-95.82	176	-34.47	76559	33	16864	7106 7822 8817
piR-mmu-50338766	XM_017042421.1	506	-95.82	176	-34.47	76560	33	16765	7004 7720 8715
piR-mmu-50609515	XM_008308810.2	476	-95.77	164	-33.47	82364	33	3612	390 199 922
piR-xtr-1913582	XR_522625.2	490	-95.71	170	-34.63	39784	33	758	525 362 204
piR-mmu-49419184	XM_017040897.1	495	-95.71	167	-33.73	115500	33	25511	17190 21293 20906
piR-xtr-1913582	XM_008336712.2	481	-95.69	169	-33.73	22751	33	9210	814 4154 2179
piR-xtr-1913582	XM_017042946.1	481	-95.69	169	-33.73	36621	33	9087	814 4031 2179
piR-xtr-979116	XM_008325302.2	524	-95.57	180	-33.47	54607	27	1700	784 535 703
piR-mmu-49449414	XM_017033985.1	484	-95.54	162	-34.09	149052	33	4736	2216 3401 3810
piR-xtr-3408039	XM_008331584.2	484	-95.43	165	-32.84	99820	33	8343	3019 3658 4525
piR-xtr-3408039	XM_008331601.2	484	-95.43	165	-32.84	99832	33	8295	3019 3610 4477
piR-xtr-3408039	XM_008331619.2	484	-95.43	165	-32.84	99848	33	9522	4246 4837 5704
piR-xtr-3408039	XM_017042368.1	484	-95.43	165	-32.84	116971	33	9609	4285 4924 5791
piR-xtr-3408039	XM_017042370.1	484	-95.43	165	-32.84	116973	33	9597	4273 4912 5779
piR-xtr-3408039	XM_017042372.1	484	-95.43	165	-32.84	116975	33	9597	4285 4912 5779
piR-xtr-3408039	XM_017042376.1	484	-95.43	165	-32.84	116979	33	9582	4258 4897 5764
piR-xtr-3408039	XM_017042384.1	484	-95.43	165	-32.84	116987	33	9570	4246 4885 5752
piR-xtr-3408039	XM_017042390.1	484	-95.43	165	-32.84	116993	33	9561	4285 4876 5743
piR-xtr-3408039	XM_017042391.1	484	-95.43	165	-32.84	116994	33	9549	4285 4864 5731
piR-xtr-3408039	XM_017042404.1	484	-95.43	165	-32.84	117007	33	8355	3031 3670 4537
piR-xtr-3408039	XM_017042408.1	484	-95.43	165	-32.84	117011	33	8307	3031 3622 4489
piR-xtr-3408039	XM_017042412.1	484	-95.43	165	-32.84	117015	33	9510	4246 4825 5692
piR-xtr-1913582	XM_008312475.2	484	-95.32	164	-33.07	4241	33	4941	490 866 1698
piR-mmu-72274	XM_008334158.2	501	-95.1	176	-34.47	61319	32	16912	7152 7868 8863
piR-mmu-72274	XM_008334159.2	501	-95.1	176	-34.47	61320	32	15998	6238 6954 7949
piR-mmu-72274	XM_008334160.2	501	-95.1	176	-34.47	61321	32	16870	7110 7826 8821
piR-mmu-72274	XM_008334162.2	501	-95.1	176	-34.47	61322	32	16813	7053 7769 8764
piR-mmu-72274	XM_008334163.2	501	-95.1	176	-34.47	61323	32	16723	6963 7679 8674
piR-mmu-72274	XM_017042415.1	501	-95.1	176	-34.47	76554	32	16909	7149 7865 8860
piR-mmu-72274	XM_017042416.1	501	-95.1	176	-34.47	76555	32	16909	7152 7868 8863
piR-mmu-72274	XM_017042417.1	501	-95.1	176	-34.47	76556	32	16909	7152 7868 8863
piR-mmu-72274	XM_017042418.1	501	-95.1	176	-34.47	76557	32	16909	7152 7868 8863
piR-mmu-72274	XM_017042419.1	501	-95.1	176	-34.47	76558	32	16906	7152 7868 8863
piR-mmu-72274	XM_017042420.1	501	-95.1	176	-34.47	76559	32	16864	7107 7823 8818
piR-mmu-72274	XM_017042421.1	501	-95.1	176	-34.47	76560	32	16765	7005 7721 8716
piR-mmu-49419184	XM_008334989.2	489	-94.51	169	-33.3	102410	33	7197	4139 2036 3535
piR-mmu-49449414	XM_017040910.1	465	-94.48	157	-32.33	155977	33	9287	1127 2800 8880
piR-mmu-49419184	XM_017042433.1	484	-94.42	167	-32.34	117036	33	6919	3163 1241 3651
piR-mmu-49419184	XM_008316262.2	473	-94.41	162	-32.19	88051	33	3010	1165 2166 1543
piR-mmu-49419184	XM_008329486.2	478	-94.29	164	-33.09	98252	33	3655	1745 3541 2920
piR-mmu-49419184	XM_008329487.2	478	-94.29	164	-33.09	98253	33	3566	1656 3452 2831
piR-mmu-49419184	XM_017040713.1	478	-94.29	164	-33.09	115316	33	3567	1657 3453 2832
piR-mmu-49419184	XM_017040714.1	478	-94.29	164	-33.09	115317	33	3635	1725 3521 2900
piR-mmu-49419184	XM_017040715.1	478	-94.29	164	-33.09	115318	33	3652	1742 3538 2917
piR-mmu-49449414	XM_008325914.2	483	-94.09	166	-32.05	136010	33	5952	193 1777 5537
piR-mmu-49419184	XM_017033604.1	489	-94.07	169	-31.82	108207	33	6349	4786 496 1707
piR-mmu-49419184	XM_017033605.1	489	-94.07	169	-31.82	108208	33	6346	4783 496 1707
piR-mmu-49419184	XM_017033606.1	489	-94.07	169	-31.82	108209	33	6344	4781 497 1708
piR-mmu-49419184	XM_017033607.1	489	-94.07	169	-31.82	108210	33	6277	4714 496 1707
piR-mmu-49419184	XM_017033608.1	489	-94.07	169	-31.82	108211	33	6271	4708 496 1707
piR-mmu-49419184	XM_017033609.1	489	-94.07	169	-31.82	108212	33	6529	4966 676 1887
piR-mmu-49419184	XM_017033610.1	489	-94.07	169	-31.82	108213	33	6530	4967 677 1888
piR-gga-137534	XM_008319295.2	530	-93.82	178	-31.75	9471	30	2136	953 1079 1013
piR-mmu-50609515	XM_017031447.1	496	-93.64	167	-32.13	106050	33	7216	4666 1197 4451
piR-xtr-1913582	XM_008334688.2	510	-93.61	171	-32.59	21259	33	8131	2918 3024 3997
piR-xtr-1913582	XM_008334689.2	510	-93.61	171	-32.59	21260	33	8102	2919 3025 3998
piR-mmu-49419184	XM_008333360.2	486	-93.57	175	-32.02	101196	33	2832	2541 2715 1882
piR-xtr-3408039	XM_017030726.1	476	-93.51	163	-33.22	105329	33	5615	999 3780 3576
piR-xtr-3408039	XM_017030727.1	476	-93.51	163	-33.22	105330	33	5612	999 3777 3573
piR-mmu-29556980	XM_008319295.2	530	-93.28	178	-31.75	90399	30	2136	953 1079 1013
piR-gga-137534	XM_008319292.2	530	-93.05	178	-31.75	9468	30	2238	953 1181 1013
piR-mmu-49419184	XM_008321864.1	484	-92.93	166	-31.87	92401	33	4008	2116 2020 715
piR-mmu-49419184	XM_008321865.1	484	-92.93	166	-31.87	92402	33	4094	2202 2106 801
piR-xtr-1913582	XM_008319572.2	480	-92.89	163	-31.77	9676	33	1962	1133 1397 278
piR-xtr-1913582	XM_017036909.1	480	-92.89	163	-31.77	30584	33	1947	1118 1382 278
piR-xtr-3408039	XM_008322326.2	485	-92.88	167	-31.65	92761	33	5461	1621 144 2607
piR-xtr-3408039	XM_008322327.2	485	-92.88	167	-31.65	92762	33	5377	1621 144 2607
piR-xtr-3408039	XM_008322328.2	485	-92.88	167	-31.65	92763	33	5341	1501 144 2487
piR-xtr-1913582	XM_008330527.2	480	-92.77	171	-31.37	18136	33	1726	65 564 328
piR-mmu-49419184	XM_008325589.2	491	-92.75	168	-32.39	95308	33	4309	3069 948 2555
piR-mmu-49419184	XM_017038533.1	491	-92.75	168	-32.39	113136	33	4441	3162 948 2648
piR-mmu-49419184	XM_017038534.1	491	-92.75	168	-32.39	113137	33	4402	3162 948 2648
piR-mmu-49419184	XM_017038535.1	491	-92.75	168	-32.39	113138	33	4348	3069 948 2555
piR-mmu-49419184	XM_017038536.1	491	-92.75	168	-32.39	113139	33	3774	2495 281 1981
piR-mmu-49419184	XM_017038537.1	491	-92.75	168	-32.39	113140	33	3788	3162 948 2648
piR-xtr-1913582	XM_008330024.2	488	-92.69	167	-32.44	17742	33	2734	179 2253 764
piR-mmu-50609515	XM_008322326.2	485	-92.68	167	-31.45	92761	33	5461	1621 144 2607
piR-mmu-50609515	XM_008322327.2	485	-92.68	167	-31.45	92762	33	5377	1621 144 2607
piR-mmu-50609515	XM_008322328.2	485	-92.68	167	-31.45	92763	33	5341	1501 144 2487
piR-mmu-29556980	XM_008319292.2	530	-92.51	178	-31.75	90396	30	2238	953 1181 1013
piR-xtr-1913582	XM_008321864.1	484	-92.09	166	-31.59	11473	33	4008	2116 2020 715
piR-xtr-1913582	XM_008321865.1	484	-92.09	166	-31.59	11474	33	4094	2202 2106 801
piR-mmu-49007085	XM_008323596.1	498	-91.95	167	-30.77	134229	33	2093	1483 1933 1633
piR-mmu-50609515	XM_008329691.2	475	-91.49	170	-31.23	98417	33	7220	708 1035 5170
piR-mmu-50609515	XM_017040632.1	475	-91.49	170	-31.23	115235	33	7223	708 1035 5173
piR-mmu-50609515	XM_017040633.1	475	-91.49	170	-31.23	115236	33	7220	708 1035 5170
piR-xtr-3408039	XM_008333241.1	362	-88.96	192	-48.57	101115	33	5073	742 1717
piR-mmu-50609515	XM_008333241.1	362	-88.76	192	-48.37	101115	33	5073	742 1717
piR-mmu-49419184	XM_008308363.2	354	-86.43	185	-43.8	82027	33	4725	1048 2852
piR-xtr-1913582	XM_008330877.2	319	-86.08	161	-52.03	18378	33	4863	3597 2928
piR-xtr-1913582	XM_008330878.2	319	-86.08	161	-52.03	18379	33	4676	3410 2741
piR-xtr-1913582	XR_001761485.1	319	-86.08	161	-52.03	38702	33	4786	3597 2928
piR-mmu-49419184	XM_017038388.1	350	-85.98	176	-43.84	112991	33	1992	1367 1496
piR-mmu-49419184	XR_001761029.1	350	-85.98	176	-43.84	119174	33	2279	1565 1694
piR-xtr-1913582	XM_008308363.2	354	-84.93	185	-44.17	1099	33	4725	1048 2852
piR-xtr-1913582	XM_017038388.1	350	-84.23	176	-45.13	32063	33	1992	1367 1496
piR-xtr-1913582	XR_001761029.1	350	-84.23	176	-45.13	38246	33	2279	1565 1694
piR-mmu-50609515	XM_008331745.2	349	-83.49	177	-42.42	99949	33	6472	892 921
piR-mmu-50609515	XM_008331746.2	349	-83.49	177	-42.42	99950	33	6472	892 921
piR-mmu-49419184	XM_008330877.2	319	-83	161	-50.49	99306	33	4863	3597 2928
piR-mmu-49419184	XM_008330878.2	319	-83	161	-50.49	99307	33	4676	3410 2741
piR-mmu-49419184	XR_001761485.1	319	-83	161	-50.49	119630	33	4786	3597 2928
piR-xtr-3408039	XM_008331745.2	349	-82.47	177	-41.73	99949	33	6472	892 921
piR-xtr-3408039	XM_008331746.2	349	-82.47	177	-41.73	99950	33	6472	892 921
piR-xtr-1913582	XM_008311353.2	335	-82.33	169	-43.47	3419	33	3882	1744 2493
piR-mmu-49419184	XM_017035198.1	346	-82.2	182	-48.65	109801	33	5650	1549 3281
piR-mmu-49449414	XM_017038631.1	354	-81.94	178	-41.94	153698	33	7508	2424 3044
piR-mmu-50609515	XM_017037955.1	359	-81.76	184	-40.98	112558	33	6840	4398 686
piR-mmu-50609515	XM_008325075.2	325	-81.65	170	-43.49	94887	33	7375	7020 1665
piR-mmu-50609515	XM_008325076.2	325	-81.65	170	-43.49	94888	33	7368	7013 1658
piR-mmu-50609515	XM_008325077.2	325	-81.65	170	-43.49	94889	33	7351	6996 1665
piR-xtr-1913582	XM_008319758.1	342	-81.09	182	-45.35	9828	33	1269	542 942
piR-xtr-3408039	XM_008323480.2	346	-80.55	181	-43.26	93667	33	5678	4969 5292
piR-xtr-1913582	XM_008334974.2	343	-80.54	191	-49.63	21469	33	1847	375 395
piR-mmu-49419184	XM_017038454.1	355	-80.52	180	-40.54	113057	33	4462	4253 1617
piR-mmu-49419184	XM_008331429.2	342	-80.51	177	-48.17	99697	33	4766	815 1612
piR-mmu-49419184	XM_008331430.1	342	-80.51	177	-48.17	99698	33	4574	623 1420
piR-mmu-49419184	XM_017041081.1	342	-80.51	177	-48.17	115684	33	4552	601 1398
piR-xtr-1913582	XM_008310222.2	340	-80.44	177	-41.75	2531	33	5119	1187 3109
piR-mmu-50609515	XM_008323480.2	346	-80.35	181	-43.26	93667	33	5678	4969 5292
piR-xtr-1913582	XM_008331425.2	341	-80.15	172	-43.75	18766	33	6501	2744 1662
piR-xtr-3408039	XM_017037955.1	359	-80.08	184	-40.98	112558	33	6840	4398 686
piR-xtr-1913582	XM_008333758.2	358	-79.73	184	-40.48	20550	33	3376	2622 1463
piR-mmu-49419184	XM_017032522.1	362	-79.69	182	-41.72	107125	33	3933	598 1351
piR-mmu-49419184	XM_008319235.2	338	-79.52	180	-43.72	90359	33	4293	421 2449
piR-xtr-1913582	XM_017030985.1	325	-79.41	167	-44.03	24660	33	4050	1142 2814
piR-xtr-3408039	XM_008325075.2	325	-79.37	170	-43.69	94887	33	7375	7020 1665
piR-xtr-3408039	XM_008325076.2	325	-79.37	170	-43.69	94888	33	7368	7013 1658
piR-xtr-3408039	XM_008325077.2	325	-79.37	170	-43.69	94889	33	7351	6996 1665
piR-mmu-49419184	XM_008334974.2	343	-79.28	191	-48.09	102397	33	1847	375 395
piR-mmu-49419184	XM_008311353.2	335	-79.25	169	-41.93	84347	33	3882	1744 2493
piR-xtr-3408039	XM_008310042.2	349	-79.21	175	-41.81	83307	33	2724	1072 781
piR-mmu-49419184	XM_008310222.2	340	-79.18	177	-42.03	83459	33	5119	1187 3109
piR-xtr-1913582	XM_017033461.1	328	-79.09	167	-42.14	27136	33	2619	842 154
piR-mmu-50609515	XM_008310042.2	349	-79.04	175	-41.64	83307	33	2724	1072 781
piR-xtr-3408039	XM_008320609.1	344	-78.94	174	-39.79	91427	33	4558	1829 1379
piR-mmu-49419184	XM_017038071.1	332	-78.83	168	-43.84	112674	33	5381	390 1250
piR-mmu-50609515	XM_008338557.1	337	-78.82	175	-46.61	105135	33	4045	252 510
piR-mmu-49419184	XM_008336592.2	348	-78.73	179	-39.98	103597	33	4967	4089 3150
piR-mmu-49419184	XM_008333758.2	358	-78.72	184	-39.53	101478	33	3376	2622 1463
piR-mmu-50609515	XM_008323814.2	333	-78.64	173	-40.39	93927	33	2172	1659 2051
piR-mmu-49419184	XM_008318038.2	342	-78.61	188	-42.15	89425	33	7737	1968 730
piR-mmu-49419184	XM_008319758.1	342	-78.51	182	-44.06	90756	33	1269	542 942
piR-mmu-49449414	XM_017034517.1	331	-78.46	171	-41.49	149584	33	6245	2567 686
piR-xtr-1913582	XM_017032522.1	362	-78.19	182	-43.26	26197	33	3933	598 1351
piR-mmu-49449414	XM_008319511.2	339	-78.18	184	-46.6	131020	33	5028	1529 3221
piR-mmu-49449414	XM_008319512.2	339	-78.18	184	-46.6	131021	33	4820	1321 3013
piR-xtr-1913582	XM_017042873.1	329	-78.17	165	-41.52	36548	33	4574	1810 354
piR-mmu-50609515	XM_008320609.1	344	-78.15	174	-39.79	91427	33	4558	1829 1379
piR-mmu-49449414	XM_008333712.1	359	-78.09	182	-40.3	141907	33	1239	1026 161
piR-mmu-49449414	XM_017032781.1	308	-78	157	-41.71	147848	33	13851	498 9105
piR-xtr-1913582	XM_017040236.1	354	-77.92	183	-39.75	33911	33	7336	845 3982
piR-mmu-49419184	XM_008316603.2	337	-77.91	172	-42.29	88308	33	5791	697 4995
piR-mmu-49419184	XM_017031576.1	356	-77.91	186	-40.29	106179	33	4966	2069 2015
piR-xtr-1913582	XM_008336229.2	339	-77.86	170	-38.99	22398	33	5902	3361 2585
piR-xtr-1913582	XM_008336230.2	339	-77.86	170	-38.99	22399	33	3729	1188 412
piR-mmu-50609515	XM_017031905.1	364	-77.86	182	-39.66	106508	33	6210	4703 5242
piR-mmu-49419184	XM_008313545.2	343	-77.85	180	-38.95	85990	33	3356	970 1126
piR-xtr-1913582	XM_017037705.1	344	-77.85	189	-43.25	31380	33	2687	578 2311
piR-xtr-1913582	XM_008320538.2	333	-77.61	178	-41.26	10445	33	7027	1567 3447
piR-xtr-3408039	XM_017040210.1	339	-77.61	171	-40.46	114813	33	6746	3116 1714
piR-xtr-1913582	XM_017031851.1	363	-77.56	183	-43.54	25526	33	3864	3480 2777
piR-mmu-49449414	XM_008324960.2	356	-77.55	187	-42.85	135260	33	4976	380 2402
piR-mmu-49449414	XM_008324961.2	356	-77.55	187	-42.85	135261	33	2512	380 2430
piR-mmu-49449414	XM_017038930.1	356	-77.55	187	-42.85	153997	33	2488	380 2406
piR-xtr-1913582	XM_008328812.2	351	-77.54	186	-38.94	16804	33	2906	96 298
piR-xtr-1913582	XM_017040066.1	351	-77.54	186	-38.94	33741	33	2858	48 250
piR-mmu-50609515	XM_017040539.1	355	-77.53	185	-41.56	115142	33	10678	9868 1303
piR-mmu-49449414	XM_017031905.1	372	-77.4	187	-39.17	146972	33	6210	5243 4704
piR-mmu-49449414	XM_017032110.1	332	-77.34	172	-45.08	147177	33	7341	3805 6766
piR-xtr-1913582	XM_017036388.1	340	-77.31	179	-40.98	30063	33	4740	1744 511
piR-xtr-1913582	XM_008336592.2	348	-77.23	179	-40.29	22669	33	4967	4089 3150
piR-mmu-49449414	XM_017042887.1	331	-77.19	178	-40.88	157954	33	6727	3808 5250
piR-mmu-49449414	XM_008313149.2	371	-77.02	193	-40.11	126157	33	9691	9153 5652
piR-mmu-49419184	XM_017039993.1	345	-77	173	-40.48	114596	33	8115	7764 4466
piR-xtr-1913582	XM_017038359.1	329	-76.92	175	-42.81	32034	33	8227	946 4257
piR-mmu-50609515	XM_017037258.1	336	-76.91	170	-41.09	111861	33	16366	3872 4148
piR-mmu-50609515	XM_017037259.1	336	-76.91	170	-41.09	111862	33	16363	3869 4145
piR-mmu-50609515	XM_017037260.1	336	-76.91	170	-41.09	111863	33	16339	3845 4121
piR-mmu-50609515	XM_017037261.1	336	-76.91	170	-41.09	111864	33	16067	3573 3849
piR-mmu-50609515	XM_017037262.1	336	-76.91	170	-41.09	111865	33	16006	3794 4070
piR-mmu-50609515	XM_017037263.1	336	-76.91	170	-41.09	111866	33	13639	1145 1421
piR-mmu-50609515	XM_017037264.1	336	-76.91	170	-41.09	111867	33	14115	1621 1897
piR-mmu-50609515	XM_017037265.1	336	-76.91	170	-41.09	111868	33	9025	3812 4088
piR-mmu-50609515	XM_017037267.1	336	-76.91	170	-41.09	111870	33	7720	3812 4088
piR-mmu-50609515	XR_001760855.1	336	-76.91	170	-41.09	119000	33	12178	3797 4073
piR-xtr-3408039	XM_017038402.1	319	-76.89	166	-40.65	113005	33	1051	596 683
piR-xtr-3408039	XM_008323814.2	333	-76.89	173	-38.64	93927	33	2172	1659 2051
piR-xtr-1913582	XM_008330294.2	345	-76.89	189	-45.38	17957	33	4880	2784 1152
piR-xtr-1913582	XM_017042977.1	345	-76.89	189	-45.38	36652	33	5281	3185 1553
piR-xtr-1913582	XM_008318038.2	342	-76.86	188	-43.44	8497	33	7737	1968 730
piR-xtr-3408039	XM_008323439.2	352	-76.8	188	-42.87	93630	33	7699	1899 2020
piR-xtr-3408039	XM_008323440.2	352	-76.8	188	-42.87	93631	33	7689	1898 2019
piR-xtr-3408039	XM_008323441.2	352	-76.8	188	-42.87	93632	33	7681	1899 2020
piR-xtr-3408039	XM_008323442.2	352	-76.8	188	-42.87	93633	33	7671	1898 2019
piR-xtr-3408039	XM_008323443.2	352	-76.8	188	-42.87	93634	33	7672	1899 2020
piR-xtr-3408039	XM_008323445.2	352	-76.8	188	-42.87	93636	33	7662	1898 2019
piR-xtr-3408039	XM_008323446.2	352	-76.8	188	-42.87	93637	33	7644	1898 2019
piR-xtr-3408039	XM_017037891.1	352	-76.8	188	-42.87	112494	33	6681	881 1002
piR-xtr-3408039	XM_017037892.1	352	-76.8	188	-42.87	112495	33	6419	619 740
piR-xtr-3408039	XM_017037893.1	352	-76.8	188	-42.87	112496	33	7653	1898 2019
piR-mmu-49419184	XM_008307564.2	343	-76.76	177	-42.03	81415	33	5733	3203 1363
piR-mmu-49419184	XM_008307565.2	343	-76.76	177	-42.03	81416	33	6080	3550 1710
piR-mmu-49419184	XM_008307568.2	343	-76.76	177	-42.03	81417	33	5612	3082 1242
piR-mmu-49419184	XM_017031530.1	343	-76.76	177	-42.03	106133	33	6106	3576 1736
piR-mmu-49419184	XM_017031531.1	343	-76.76	177	-42.03	106134	33	5748	3218 1378
piR-mmu-49419184	XM_017031532.1	343	-76.76	177	-42.03	106135	33	5744	3214 1374
piR-mmu-49419184	XM_017031533.1	343	-76.76	177	-42.03	106136	33	6043	3513 1736
piR-mmu-50609515	XM_017038402.1	319	-76.72	166	-40.65	113005	33	1051	596 683
piR-mmu-49449414	XM_008319863.2	360	-76.69	188	-43.49	131288	33	11048	1323 2482
piR-mmu-50609515	XM_008332483.2	341	-76.64	179	-39.46	100526	33	4978	3051 3025
piR-mmu-50609515	XM_017042019.1	341	-76.64	179	-39.46	116622	33	5038	3111 3085
piR-mmu-49449414	XM_008308433.2	332	-76.62	170	-40.65	122533	33	3292	1714 1781
piR-mmu-49419184	XM_008327244.2	325	-76.6	164	-39.54	96538	33	4168	935 244
piR-mmu-50609515	XM_008323439.2	352	-76.6	188	-42.67	93630	33	7699	1899 2020
piR-mmu-50609515	XM_008323440.2	352	-76.6	188	-42.67	93631	33	7689	1898 2019
piR-mmu-50609515	XM_008323441.2	352	-76.6	188	-42.67	93632	33	7681	1899 2020
piR-mmu-50609515	XM_008323442.2	352	-76.6	188	-42.67	93633	33	7671	1898 2019
piR-mmu-50609515	XM_008323443.2	352	-76.6	188	-42.67	93634	33	7672	1899 2020
piR-mmu-50609515	XM_008323445.2	352	-76.6	188	-42.67	93636	33	7662	1898 2019
piR-mmu-50609515	XM_008323446.2	352	-76.6	188	-42.67	93637	33	7644	1898 2019
piR-mmu-50609515	XM_017037891.1	352	-76.6	188	-42.67	112494	33	6681	881 1002
piR-mmu-50609515	XM_017037892.1	352	-76.6	188	-42.67	112495	33	6419	619 740
piR-mmu-50609515	XM_017037893.1	352	-76.6	188	-42.67	112496	33	7653	1898 2019
piR-mmu-49419184	XM_008307141.2	344	-76.59	189	-41.71	81078	33	4137	571 2304
piR-mmu-49419184	XM_008307149.2	344	-76.59	189	-41.71	81085	33	4144	578 2311
piR-mmu-49419184	XM_017037700.1	344	-76.59	189	-41.71	112303	33	4114	548 2281
piR-mmu-49419184	XM_017037705.1	344	-76.59	189	-41.71	112308	33	2687	578 2311
piR-mmu-49419184	XM_017030985.1	325	-76.58	167	-42.49	105588	33	4050	1142 2814
piR-xtr-1913582	XM_008307473.2	340	-76.58	176	-43.69	415	33	6278	1162 3840
piR-xtr-1913582	XM_017031645.1	340	-76.58	176	-43.69	25320	33	6409	1161 3971
piR-mmu-49449414	XM_008313786.2	339	-76.54	175	-40.51	126630	33	6078	4967 3567
piR-mmu-49449414	XM_008313787.2	339	-76.54	175	-40.51	126631	33	5485	4374 2974
piR-mmu-49449414	XM_017034565.1	339	-76.54	175	-40.51	149632	33	5543	4432 3032
piR-mmu-50609515	XM_017040210.1	339	-76.49	171	-39.16	114813	33	6746	3116 1714
piR-xtr-1913582	XM_017031576.1	356	-76.41	186	-41.83	25251	33	4966	2069 2015
piR-xtr-1913582	XM_017042135.1	348	-76.36	183	-38.21	35810	33	3150	1875 157
piR-mmu-50609515	XM_008313149.2	360	-76.36	188	-38.35	85693	33	9691	9152 1891
piR-mmu-49419184	XM_008320538.2	333	-76.35	178	-41.54	91373	33	7027	1567 3447
piR-mmu-49419184	XM_008320107.2	345	-76.35	188	-45.02	91010	33	5341	891 299
piR-xtr-3408039	XM_008338557.1	337	-76.34	175	-44.13	105135	33	4045	252 510
piR-xtr-3408039	XM_017040576.1	355	-76.31	178	-38.46	115179	33	4914	3694 985
piR-xtr-1913582	XM_008337505.2	341	-76.3	177	-42.02	23370	33	3135	119 1890
piR-xtr-1913582	XM_008337507.2	341	-76.3	177	-42.02	23372	33	3132	119 1887
piR-xtr-1913582	XM_017030897.1	341	-76.3	177	-42.02	24572	33	3055	39 1810
piR-mmu-49419184	XM_017031851.1	363	-76.3	183	-42	106454	33	3864	3480 2777
piR-mmu-49419184	XM_017033461.1	328	-76.26	167	-40.85	108064	33	2619	842 154
piR-xtr-1913582	XM_008308544.2	345	-76.21	176	-40.49	1223	33	3800	1136 2757
piR-xtr-1913582	XM_017032017.1	345	-76.21	176	-40.49	25692	33	3815	1136 2772
piR-xtr-1913582	XM_008319235.2	338	-76.2	180	-40.68	9431	33	4293	421 2449
piR-mmu-50609515	XM_008314178.2	342	-76.12	172	-38.56	86469	33	7348	2908 2383
piR-mmu-50609515	XM_017034066.1	342	-76.12	172	-38.56	108669	33	7486	3046 2383
piR-xtr-1913582	XM_008313545.2	343	-76.1	180	-40.24	5062	33	3356	970 1126
piR-xtr-3408039	XM_017040539.1	355	-75.98	185	-40.84	115142	33	10678	9868 1303
piR-mmu-50609515	XM_017040576.1	355	-75.94	178	-38.29	115179	33	4914	3694 985
piR-mmu-49419184	XM_008330294.2	345	-75.88	189	-44.09	98885	33	4880	2784 1152
piR-mmu-49419184	XM_017042977.1	345	-75.88	189	-44.09	117580	33	5281	3185 1553
piR-mmu-50609515	XM_017040529.1	332	-75.85	169	-39.73	115132	33	3976	1859 3557
piR-xtr-1913582	XM_008333993.2	356	-75.8	185	-38.54	20731	33	5251	897 4284
piR-mmu-49449414	XM_008310573.2	342	-75.76	181	-38.46	124198	33	11370	1883 60
piR-mmu-49449414	XM_008327106.2	330	-75.58	169	-38.93	136896	33	4217	444 246
piR-mmu-49419184	XM_008307473.2	340	-75.57	176	-43.97	81343	33	6278	1162 3840
piR-mmu-49419184	XM_017031645.1	340	-75.57	176	-43.97	106248	33	6409	1161 3971
piR-xtr-3408039	XM_008326065.2	327	-75.56	177	-42.8	95660	33	5760	757 4111
piR-xtr-3408039	XM_017038705.1	327	-75.56	177	-42.8	113308	33	5776	758 4127
piR-xtr-3408039	XM_017038706.1	327	-75.56	177	-42.8	113309	33	5767	752 4118
piR-xtr-3408039	XM_017038708.1	327	-75.56	177	-42.8	113311	33	5709	751 4060
piR-mmu-50609515	XM_008324174.2	328	-75.54	173	-40.05	94208	33	6530	3535 4326
piR-xtr-1913582	XM_017039993.1	345	-75.5	173	-38.06	33668	33	8115	7764 4466
piR-mmu-49449414	XM_017033446.1	325	-75.45	168	-39.67	148513	33	4101	1722 2591
piR-xtr-3408039	XM_017031905.1	364	-75.35	182	-39.31	106508	33	6210	4703 5242
piR-mmu-49449414	XM_008314005.2	327	-75.34	171	-42.22	126802	33	2461	149 1156
piR-mmu-49419184	XM_017040236.1	354	-75.34	183	-38.46	114839	33	7336	845 3982
piR-mmu-49419184	XM_008312276.2	350	-75.33	180	-39.89	85027	33	2603	1728 733
piR-mmu-50609515	XM_008312357.2	337	-75.28	181	-39.95	85092	33	3535	2369 1369
piR-xtr-3408039	XM_008312357.2	337	-75.28	181	-39.95	85092	33	3535	2369 1369
piR-mmu-50609515	XR_001760289.1	338	-75.28	172	-39.38	118434	33	9292	3606 666
piR-mmu-50609515	XR_001760291.1	338	-75.28	172	-39.38	118436	33	8204	3606 666
piR-mmu-50609515	XR_001760292.1	338	-75.28	172	-39.38	118437	33	6712	3606 666
piR-mmu-50609515	XR_001760293.1	338	-75.28	172	-39.38	118438	33	4470	3606 666
piR-mmu-50609515	XR_001760294.1	338	-75.28	172	-39.38	118439	33	4320	3606 666
piR-mmu-50609515	XM_008336230.2	333	-75.25	171	-41.88	103327	33	3729	400 586
piR-xtr-3408039	XM_017037258.1	336	-75.23	170	-39.41	111861	33	16366	3872 4148
piR-xtr-3408039	XM_017037259.1	336	-75.23	170	-39.41	111862	33	16363	3869 4145
piR-xtr-3408039	XM_017037260.1	336	-75.23	170	-39.41	111863	33	16339	3845 4121
piR-xtr-3408039	XM_017037261.1	336	-75.23	170	-39.41	111864	33	16067	3573 3849
piR-xtr-3408039	XM_017037262.1	336	-75.23	170	-39.41	111865	33	16006	3794 4070
piR-xtr-3408039	XM_017037263.1	336	-75.23	170	-39.41	111866	33	13639	1145 1421
piR-xtr-3408039	XM_017037264.1	336	-75.23	170	-39.41	111867	33	14115	1621 1897
piR-xtr-3408039	XM_017037265.1	336	-75.23	170	-39.41	111868	33	9025	3812 4088
piR-xtr-3408039	XM_017037267.1	336	-75.23	170	-39.41	111870	33	7720	3812 4088
piR-xtr-3408039	XR_001760855.1	336	-75.23	170	-39.41	119000	33	12178	3797 4073
piR-mmu-49419184	XM_008309234.2	334	-75.22	170	-38.54	82699	33	5219	171 1989
piR-mmu-49419184	XM_008309235.2	334	-75.22	170	-38.54	82700	33	5213	171 1983
piR-mmu-49419184	XM_017032114.1	334	-75.22	170	-38.54	106717	33	5119	71 1889
piR-mmu-49419184	XM_017032115.1	334	-75.22	170	-38.54	106718	33	5153	171 1923
piR-xtr-1913582	XM_008321828.1	339	-75.2	175	-40.54	11443	33	5068	2462 2168
piR-mmu-50609515	XM_008326065.2	327	-75.19	177	-42.6	95660	33	5760	757 4111
piR-mmu-50609515	XM_017038705.1	327	-75.19	177	-42.6	113308	33	5776	758 4127
piR-mmu-50609515	XM_017038706.1	327	-75.19	177	-42.6	113309	33	5767	752 4118
piR-mmu-50609515	XM_017038708.1	327	-75.19	177	-42.6	113311	33	5709	751 4060
piR-xtr-1913582	XM_008317753.2	332	-75.19	168	-41.5	8301	33	9797	8709 6161
piR-mmu-49419184	XM_017038254.1	334	-75.16	172	-38.91	112857	33	3027	460 1887
piR-mmu-49419184	XM_017038255.1	334	-75.16	172	-38.91	112858	33	3010	443 1870
piR-mmu-49419184	XM_017038256.1	334	-75.16	172	-38.91	112859	33	3296	729 2156
piR-xtr-1913582	XM_008325265.2	334	-75.16	173	-42.91	14113	33	6987	5959 3161
piR-xtr-1913582	XM_017040564.1	336	-75.16	174	-37.97	34239	33	2653	1368 2032
piR-xtr-3408039	XM_008310573.2	332	-75.13	176	-39.79	83734	33	11370	1882 59
piR-xtr-1913582	XM_008308895.2	338	-75.13	170	-37.66	1505	33	5962	3778 2243
piR-xtr-1913582	XM_008308898.2	338	-75.13	170	-37.66	1506	33	5873	3689 2154
piR-xtr-1913582	XM_017032090.1	338	-75.13	170	-37.66	25765	33	5742	3558 2023
piR-xtr-1913582	XM_017032092.1	338	-75.13	170	-37.66	25767	33	5643	3459 1924
piR-mmu-49419184	XM_017038326.1	341	-75.13	178	-39.22	112929	33	6717	1646 6485
piR-xtr-1913582	XM_008327244.2	325	-75.1	164	-41.08	15610	33	4168	935 244
piR-mmu-49419184	XM_017042135.1	348	-75.1	183	-38.43	116738	33	3150	1875 157
piR-xtr-1913582	XM_008318622.2	323	-75.09	171	-38.66	8963	33	4226	464 1640
piR-xtr-1913582	XM_017038254.1	334	-75.05	172	-38.63	31929	33	3027	460 1887
piR-xtr-1913582	XM_017038255.1	334	-75.05	172	-38.63	31930	33	3010	443 1870
piR-xtr-1913582	XM_017038256.1	334	-75.05	172	-38.63	31931	33	3296	729 2156
piR-mmu-49419184	XM_008336229.2	339	-75.03	170	-37.7	103326	33	5902	3361 2585
piR-mmu-49419184	XM_008336230.2	339	-75.03	170	-37.7	103327	33	3729	1188 412
piR-xtr-1913582	XM_008307564.2	343	-75.01	177	-43.32	487	33	5733	3203 1363
piR-xtr-1913582	XM_008307565.2	343	-75.01	177	-43.32	488	33	6080	3550 1710
piR-xtr-1913582	XM_008307568.2	343	-75.01	177	-43.32	489	33	5612	3082 1242
piR-xtr-1913582	XM_017031530.1	343	-75.01	177	-43.32	25205	33	6106	3576 1736
piR-xtr-1913582	XM_017031531.1	343	-75.01	177	-43.32	25206	33	5748	3218 1378
piR-xtr-1913582	XM_017031532.1	343	-75.01	177	-43.32	25207	33	5744	3214 1374
piR-xtr-1913582	XM_017031533.1	343	-75.01	177	-43.32	25208	33	6043	3513 1736
piR-mmu-49419184	XM_008328812.2	351	-74.96	186	-37.65	97732	33	2906	96 298
piR-mmu-49419184	XM_017040066.1	351	-74.96	186	-37.65	114669	33	2858	48 250
piR-mmu-50609515	XM_008328587.2	338	-74.85	171	-40.7	97559	33	3707	2065 3505
piR-mmu-50609515	XM_008328588.2	338	-74.85	171	-40.7	97560	33	3635	1993 3433
piR-xtr-1913582	XM_008313789.2	341	-74.8	176	-39.29	5241	33	4402	345 1231
piR-xtr-1913582	XM_008313791.2	341	-74.8	176	-39.29	5243	33	2859	342 1228
piR-xtr-1913582	XM_008313792.2	341	-74.8	176	-39.29	5244	33	2598	343 1229
piR-xtr-1913582	XM_017031593.1	334	-74.77	168	-40.9	25268	33	6803	1021 377
piR-xtr-1913582	XM_008309848.2	346	-74.76	183	-39.92	2231	33	2577	2337 1583
piR-mmu-49449414	XM_008335160.2	331	-74.71	178	-40.88	142992	33	6360	3129 4541
piR-mmu-50609515	XM_008325803.2	362	-74.67	181	-38.11	95469	33	6216	2405 2430
piR-mmu-50609515	XM_008325804.2	362	-74.67	181	-38.11	95470	33	5882	2405 2430
piR-mmu-50609515	XM_008325805.2	362	-74.67	181	-38.11	95471	33	6192	2405 2430
piR-mmu-49449414	XM_017038370.1	346	-74.66	173	-37.48	153437	33	4658	2447 4193
piR-xtr-3408039	XM_008313149.2	360	-74.61	188	-38.01	85693	33	9691	9152 1891
piR-mmu-50609515	XM_017041775.1	358	-74.6	184	-42.83	116378	33	15591	8039 512
piR-xtr-3408039	XM_017041775.1	358	-74.6	184	-42.83	116378	33	15591	8039 512
piR-mmu-49419184	XM_008333993.2	356	-74.54	185	-37.54	101659	33	5251	897 4284
piR-mmu-50609515	XM_017040897.1	325	-74.51	169	-38.09	115500	33	25511	17062 13351
piR-xtr-3408039	XM_008336230.2	333	-74.5	171	-41.88	103327	33	3729	400 586
piR-xtr-1913582	XM_008320315.2	331	-74.46	167	-37.42	10267	33	7879	1531 1414
piR-xtr-1913582	XM_008320324.2	331	-74.46	167	-37.42	10275	33	7870	1531 1414
piR-xtr-1913582	XM_008320333.2	331	-74.46	167	-37.42	10280	33	7837	1531 1414
piR-xtr-1913582	XM_008320340.2	331	-74.46	167	-37.42	10287	33	7834	1531 1414
piR-xtr-3408039	XM_008314178.2	342	-74.44	172	-38.56	86469	33	7348	2908 2383
piR-xtr-3408039	XM_017034066.1	342	-74.44	172	-38.56	108669	33	7486	3046 2383
piR-mmu-49419184	XM_008333410.2	354	-74.4	180	-37.39	101233	33	2149	332 1886
piR-mmu-49419184	XM_008334108.2	359	-74.39	185	-39.36	101749	33	3432	2540 1750
piR-mmu-49419184	XM_008334109.2	359	-74.39	185	-39.36	101750	33	3278	2386 1596
piR-mmu-49419184	XM_008334110.2	359	-74.39	185	-39.36	101751	33	3206	2314 1524
piR-mmu-49419184	XM_017042434.1	359	-74.39	185	-39.36	117037	33	3429	2537 1747
piR-mmu-49419184	XM_017042435.1	359	-74.39	185	-39.36	117038	33	3203	2311 1521
piR-gga-221960	XM_008325582.2	334	-74.38	175	-43.85	135765	26	3856	313 2001
piR-gga-221960	XM_008325583.2	334	-74.38	175	-43.85	135766	26	2597	313 2001
piR-gga-221960	XM_017039065.1	334	-74.38	175	-43.85	154132	26	3928	313 2001
piR-xtr-1913582	XM_017032375.1	337	-74.38	170	-37.39	26050	33	9665	4274 2805
piR-xtr-1913582	XM_008311010.2	340	-74.38	183	-41.24	3156	33	3640	376 153
piR-mmu-50609515	XM_008329131.2	320	-74.37	170	-40.91	97967	33	4535	1507 2048
piR-mmu-50609515	XM_017038311.1	336	-74.37	177	-40.05	112914	33	5657	1524 3972
piR-mmu-50609515	XM_008313786.2	329	-74.36	170	-37.36	86166	33	6078	4966 3566
piR-mmu-50609515	XM_008313787.2	329	-74.36	170	-37.36	86167	33	5485	4373 2973
piR-mmu-50609515	XM_017034565.1	329	-74.36	170	-37.36	109168	33	5543	4431 3031
piR-xtr-3408039	XM_008313786.2	329	-74.36	170	-37.36	86166	33	6078	4966 3566
piR-xtr-3408039	XM_008313787.2	329	-74.36	170	-37.36	86167	33	5485	4373 2973
piR-xtr-3408039	XM_017034565.1	329	-74.36	170	-37.36	109168	33	5543	4431 3031
piR-xtr-3408039	XM_008332483.2	341	-74.36	179	-37.38	100526	33	4978	3051 3025
piR-xtr-3408039	XM_017042019.1	341	-74.36	179	-37.38	116622	33	5038	3111 3085
piR-mmu-49419184	XM_017038359.1	329	-74.34	175	-41.52	112962	33	8227	946 4257
piR-mmu-49419184	XM_008318027.2	323	-74.33	164	-42.36	89414	33	2644	344 630
piR-mmu-49419184	XM_008318035.2	323	-74.33	164	-42.36	89422	33	3229	929 1215
piR-mmu-49449414	XM_008316215.2	331	-74.29	166	-37.5	128483	33	5649	5223 4032
piR-xtr-1913582	XM_008323251.2	357	-74.28	179	-38.89	12551	33	4237	286 3854
piR-xtr-1913582	XM_017038107.1	357	-74.28	179	-38.89	31782	33	4213	262 3830
piR-mmu-49419184	XM_017036388.1	340	-74.23	179	-39.44	110991	33	4740	1744 511
piR-mmu-50609515	XM_008333767.1	332	-74.21	172	-39.3	101485	33	3391	567 266
piR-mmu-49449414	XM_017041375.1	355	-74.2	180	-37.62	156442	33	8744	1945 4522
piR-xtr-3408039	XM_017042897.1	320	-74.18	161	-41.89	117500	33	2623	1616 1963
piR-mmu-49449414	XM_008330892.2	327	-74.18	165	-38.25	139778	33	2938	741 2337
piR-mmu-50216164	XM_008337745.2	368	-74.16	184	-37.08	23527	33	3478	1140 2775
piR-xtr-1913582	XM_008319483.2	353	-74.15	178	-40.81	9604	33	1476	1 415
piR-mmu-49419184	XM_017038349.1	324	-74.11	165	-39.5	112952	33	9804	3888 2993
piR-mmu-49419184	XM_008318622.2	323	-74.08	171	-38.94	89891	33	4226	464 1640
piR-mmu-49449414	XM_008324541.2	342	-74.08	177	-41	134941	33	2048	565 928
piR-xtr-3408039	XM_008324174.2	328	-74.06	173	-40.25	94208	33	6530	3535 4326
piR-mmu-50609515	XM_008311864.2	358	-74.04	189	-38.16	84728	33	1168	533 639
piR-mmu-50609515	XM_008311865.2	358	-74.04	189	-38.16	84729	33	1079	444 550
piR-xtr-3408039	XM_008311864.2	358	-74.04	189	-38.16	84728	33	1168	533 639
piR-xtr-3408039	XM_008311865.2	358	-74.04	189	-38.16	84729	33	1079	444 550
piR-mmu-49419184	XM_008313797.2	341	-73.95	173	-37.06	86177	33	4397	1963 3934
piR-mmu-49419184	XM_008313798.2	341	-73.95	173	-37.06	86178	33	4359	1925 3896
piR-mmu-49419184	XM_008313799.1	341	-73.95	173	-37.06	86179	33	4386	1963 3934
piR-mmu-49449414	XM_008325632.2	344	-73.93	177	-39.85	135809	33	8582	3934 1517
piR-mmu-49449414	XM_008325633.2	344	-73.93	177	-39.85	135810	33	7688	3040 623
piR-mmu-49449414	XM_017042105.1	347	-73.91	183	-38.81	157172	33	3720	1379 1617
piR-mmu-49449414	XM_017032249.1	345	-73.89	174	-38.3	147316	33	6213	1482 1773
piR-mmu-49449414	XM_017032250.1	345	-73.89	174	-38.3	147317	33	5331	1335 1626
piR-mmu-49449414	XM_017032251.1	345	-73.89	174	-38.3	147318	33	4963	967 1258
piR-mmu-49449414	XR_001760016.1	345	-73.89	174	-38.3	158625	33	6291	1482 1773
piR-xtr-1913582	XM_017037039.1	346	-73.89	177	-37.72	30714	33	14666	3405 6165
piR-xtr-3408039	XM_017040529.1	332	-73.86	169	-39.9	115132	33	3976	1859 3557
piR-mmu-50609515	XM_008322821.2	334	-73.81	168	-38.45	93156	33	2122	257 1373
piR-xtr-3408039	XM_008322821.2	334	-73.81	168	-38.45	93156	33	2122	257 1373
piR-mmu-49449414	XM_017034035.1	353	-73.78	182	-38.26	149102	33	7680	3654 3539
piR-mmu-49449414	XM_008336817.2	343	-73.77	173	-39.81	144224	33	5390	1551 3450
piR-mmu-49449414	XM_008336819.2	343	-73.77	173	-39.81	144226	33	5372	1551 3450
piR-mmu-49449414	XM_008336820.2	343	-73.77	173	-39.81	144227	33	5385	1546 3445
piR-xtr-1913582	XM_017034053.1	326	-73.76	169	-40.72	27728	33	9211	2370 6950
piR-mmu-49419184	XM_017037039.1	346	-73.76	177	-38	111642	33	14666	3405 6165
piR-mmu-49449414	XM_017040529.1	323	-73.73	168	-39.92	155596	33	3976	3562 3522
piR-xtr-1913582	XM_008309234.2	334	-73.72	170	-38.22	1771	33	5219	171 1989
piR-xtr-1913582	XM_008309235.2	334	-73.72	170	-38.22	1772	33	5213	171 1983
piR-xtr-1913582	XM_017032114.1	334	-73.72	170	-38.22	25789	33	5119	71 1889
piR-xtr-1913582	XM_017032115.1	334	-73.72	170	-38.22	25790	33	5153	171 1923
piR-mmu-49419184	XM_008337505.2	341	-73.72	177	-40.73	104298	33	3135	119 1890
piR-mmu-49419184	XM_008337507.2	341	-73.72	177	-40.73	104300	33	3132	119 1887
piR-mmu-49419184	XM_017030897.1	341	-73.72	177	-40.73	105500	33	3055	39 1810
piR-xtr-3408039	XM_017037147.1	331	-73.66	168	-39.1	111750	33	2680	470 1012
piR-xtr-1913582	XM_008335338.2	352	-73.64	183	-37.05	21717	33	3353	2011 1461
piR-xtr-1913582	XM_017042643.1	352	-73.64	183	-37.05	36318	33	3313	1971 1461
piR-xtr-1913582	XM_017038326.1	341	-73.63	178	-40.76	32001	33	6717	1646 6485
piR-mmu-50609515	XM_008311652.2	320	-73.59	163	-37.35	84563	33	3654	1529 922
piR-mmu-50609515	XM_008310573.2	332	-73.58	176	-39.79	83734	33	11370	1882 59
piR-mmu-50609515	XM_008314377.2	340	-73.58	175	-37.75	86631	33	3060	1351 1837
piR-mmu-50609515	XM_008314385.2	340	-73.58	175	-37.75	86636	33	3165	1456 1942
piR-xtr-1913582	XM_008312276.2	350	-73.58	180	-41.18	4099	33	2603	1728 733
piR-mmu-49419184	XM_008319724.1	314	-73.56	159	-41.4	90730	33	5128	4384 1179
piR-xtr-1913582	XM_008311842.2	328	-73.55	168	-37.34	3784	33	7840	6239 7103
piR-xtr-1913582	XM_017036008.1	328	-73.55	168	-37.34	29683	33	7917	6316 7180
piR-mmu-49419184	XM_008312088.2	337	-73.55	170	-37.42	84897	33	5222	3352 789
piR-mmu-49419184	XM_017033384.1	337	-73.55	170	-37.42	107987	33	5243	3373 810
piR-mmu-49419184	XM_017033385.1	337	-73.55	170	-37.42	107988	33	5114	3244 681
piR-mmu-49419184	XM_017033386.1	337	-73.55	170	-37.42	107989	33	5240	3370 810
piR-mmu-49419184	XM_017033387.1	337	-73.55	170	-37.42	107990	33	5219	3349 789
piR-mmu-49419184	XM_008313789.2	341	-73.54	176	-39.57	86169	33	4402	345 1231
piR-mmu-49419184	XM_008313791.2	341	-73.54	176	-39.57	86171	33	2859	342 1228
piR-mmu-49419184	XM_008313792.2	341	-73.54	176	-39.57	86172	33	2598	343 1229
piR-xtr-3408039	XM_008333115.2	319	-73.5	164	-39.24	101019	33	4727	283 3440
piR-xtr-1913582	XM_008313251.2	338	-73.5	175	-38.82	4844	33	3707	2834 3061
piR-xtr-1913582	XM_008313252.2	338	-73.5	175	-38.82	4845	33	2990	2117 2344
piR-xtr-1913582	XM_017033668.1	338	-73.5	175	-38.82	27343	33	3242	2369 2596
piR-mmu-29556806	XR_521706.2	360	-73.46	180	-36.73	39260	30	1395	920 1060
piR-mmu-50609515	XM_017035861.1	346	-73.44	178	-39.31	110464	33	4544	3790 788
piR-mmu-49419184	XM_008308544.2	345	-73.38	176	-39.2	82151	33	3800	1136 2757
piR-mmu-49419184	XM_017032017.1	345	-73.38	176	-39.2	106620	33	3815	1136 2772
piR-mmu-49419184	XM_008337805.1	320	-73.37	161	-40.86	104502	33	1375	971 285
piR-mmu-49419184	XM_017037021.1	320	-73.37	161	-40.86	111624	33	5873	3527 2772
piR-xtr-3408039	XM_008328587.2	338	-73.3	171	-38.95	97559	33	3707	2065 3505
piR-xtr-3408039	XM_008328588.2	338	-73.3	171	-38.95	97560	33	3635	1993 3433
piR-xtr-3408039	XR_001760289.1	338	-73.3	172	-39.38	118434	33	9292	3606 666
piR-xtr-3408039	XR_001760291.1	338	-73.3	172	-39.38	118436	33	8204	3606 666
piR-xtr-3408039	XR_001760292.1	338	-73.3	172	-39.38	118437	33	6712	3606 666
piR-xtr-3408039	XR_001760293.1	338	-73.3	172	-39.38	118438	33	4470	3606 666
piR-xtr-3408039	XR_001760294.1	338	-73.3	172	-39.38	118439	33	4320	3606 666
piR-mmu-49419184	XM_008323251.2	357	-73.27	179	-39.17	93479	33	4237	286 3854
piR-mmu-49419184	XM_017038107.1	357	-73.27	179	-39.17	112710	33	4213	262 3830
piR-mmu-50609515	XM_017037147.1	331	-73.26	168	-39.1	111750	33	2680	470 1012
piR-xtr-1913582	XM_017034029.1	351	-73.2	177	-38.86	27704	33	8897	3920 5277
piR-mmu-49449414	XM_008319679.2	330	-73.18	168	-37.78	131156	33	4525	1509 1022
piR-mmu-49449414	XM_008319680.2	330	-73.18	168	-37.78	131157	33	4510	1509 1022
piR-xtr-1913582	XM_008327709.2	316	-73.15	165	-40.25	15973	33	1956	1473 889
piR-mmu-49419184	XM_008319483.2	353	-73.14	178	-39.52	90532	33	1476	1 415
piR-mmu-50609515	XM_008333115.2	319	-73.13	164	-39.04	101019	33	4727	283 3440
piR-xtr-1913582	XM_008320048.2	334	-73.06	169	-37.4	10035	33	4103	380 1480
piR-xtr-3408039	XM_017040897.1	325	-72.96	169	-38.29	115500	33	25511	17062 13351
piR-mmu-50609515	XM_017042897.1	320	-72.95	161	-40.86	117500	33	2623	1616 1963
piR-mmu-49419184	XM_008337313.2	358	-72.94	186	-41.92	104151	33	6025	2450 393
piR-xtr-1913582	XM_017036676.1	332	-72.92	168	-38.19	30351	33	5970	4665 3479
piR-xtr-1913582	XM_017036677.1	332	-72.92	168	-38.19	30352	33	5943	4638 3452
piR-xtr-1913582	XM_017036678.1	332	-72.92	168	-38.19	30353	33	5726	4421 3235
piR-xtr-1913582	XM_017036679.1	332	-72.92	168	-38.19	30354	33	5565	4260 3074
piR-xtr-1913582	XM_017036680.1	332	-72.92	168	-38.19	30355	33	5629	4324 3138
piR-xtr-1913582	XM_017036681.1	332	-72.92	168	-38.19	30356	33	5403	4093 2907
piR-xtr-1913582	XM_008333410.2	354	-72.9	180	-38.93	20305	33	2149	332 1886
piR-xtr-1913582	XM_008334108.2	359	-72.89	185	-40.9	20821	33	3432	2540 1750
piR-xtr-1913582	XM_008334109.2	359	-72.89	185	-40.9	20822	33	3278	2386 1596
piR-xtr-1913582	XM_008334110.2	359	-72.89	185	-40.9	20823	33	3206	2314 1524
piR-xtr-1913582	XM_017042434.1	359	-72.89	185	-40.9	36109	33	3429	2537 1747
piR-xtr-1913582	XM_017042435.1	359	-72.89	185	-40.9	36110	33	3203	2311 1521
piR-mmu-49449414	XM_017040254.1	318	-72.86	166	-36.82	155321	33	6625	3416 4085
piR-xtr-1913582	XM_008323145.1	340	-72.83	177	-37.29	12465	33	14529	11302 2537
piR-mmu-49419184	XM_017039655.1	329	-72.82	169	-39.45	114258	33	8635	5256 3127
piR-mmu-50609515	XM_008314925.2	322	-72.8	163	-39.35	87062	33	1930	995 721
piR-mmu-50609515	XM_008314927.2	322	-72.8	163	-39.35	87063	33	2124	1189 915
piR-mmu-50609515	XM_017034566.1	322	-72.8	163	-39.35	109169	33	1966	1031 757
piR-xtr-1913582	XM_017038071.1	332	-72.75	168	-40.8	31746	33	5381	390 1250
piR-mmu-49419184	XM_008317742.2	334	-72.74	175	-40.66	89224	33	2619	2485 604
piR-xtr-3408039	XM_008325803.2	362	-72.74	181	-38.11	95469	33	6216	2405 2430
piR-xtr-3408039	XM_008325804.2	362	-72.74	181	-38.11	95470	33	5882	2405 2430
piR-xtr-3408039	XM_008325805.2	362	-72.74	181	-38.11	95471	33	6192	2405 2430
piR-mmu-50609515	XM_008331145.2	329	-72.73	174	-37.49	99489	33	1097	660 582
piR-xtr-3408039	XM_008331145.2	329	-72.73	174	-37.49	99489	33	1097	660 582
piR-mmu-50609515	XM_008326305.2	333	-72.72	183	-38.38	95836	33	8878	8513 7087
piR-mmu-50609515	XM_017038547.1	333	-72.72	183	-38.38	113150	33	9289	8513 7087
piR-mmu-50609515	XM_017038548.1	333	-72.72	183	-38.38	113151	33	9288	8511 7085
piR-mmu-50609515	XM_017038549.1	333	-72.72	183	-38.38	113152	33	9288	8511 7088
piR-mmu-50609515	XM_017038550.1	333	-72.72	183	-38.38	113153	33	9187	8411 6985
piR-mmu-50609515	XM_017038551.1	333	-72.72	183	-38.38	113154	33	9068	8292 6866
piR-mmu-50609515	XM_017038552.1	333	-72.72	183	-38.38	113155	33	9092	8316 6890
piR-mmu-49449414	XM_008329646.2	328	-72.68	169	-39.17	138845	33	7934	6254 4532
piR-mmu-49449414	XM_008317271.2	323	-72.66	167	-38.95	129292	33	3368	935 1686
piR-xtr-3408039	XM_017038311.1	336	-72.62	177	-38.3	112914	33	5657	1524 3972
piR-xtr-1913582	XM_008337147.2	348	-72.62	176	-38.93	23092	33	5392	1412 1592
piR-xtr-1913582	XM_008318027.2	323	-72.58	164	-39.32	8486	33	2644	344 630
piR-xtr-1913582	XM_008318035.2	323	-72.58	164	-39.32	8494	33	3229	929 1215
piR-xtr-1913582	XM_008315962.1	342	-72.56	174	-37.46	6916	33	3652	1198 125
piR-xtr-1913582	XM_008315963.1	342	-72.56	174	-37.46	6917	33	3649	1198 125
piR-xtr-1913582	XM_008313465.2	337	-72.54	181	-38.44	4999	33	8056	6989 1004
piR-xtr-1913582	XM_008313472.2	337	-72.54	181	-38.44	5005	33	8048	6981 1005
piR-mmu-49449414	XM_017040330.1	325	-72.52	168	-42.05	155397	33	5131	823 3719
piR-mmu-49449414	XM_017040331.1	325	-72.52	168	-42.05	155398	33	5050	823 3638
piR-mmu-49449414	XM_017040332.1	325	-72.52	168	-42.05	155399	33	5044	823 3632
piR-mmu-49449414	XM_017040333.1	325	-72.52	168	-42.05	155400	33	5477	1145 4065
piR-xtr-3408039	XM_017042153.1	326	-72.52	169	-36.7	116756	33	2027	553 297
piR-mmu-49449414	XM_008310074.2	331	-72.49	167	-38.85	123799	33	1932	1418 1460
piR-mmu-50609515	XM_008311791.2	338	-72.49	177	-41.54	84676	33	10307	6201 7274
piR-mmu-50609515	XM_008325114.2	329	-72.44	173	-36.5	94922	33	8462	3286 3330
piR-mmu-50609515	XM_008325116.2	329	-72.44	173	-36.5	94924	33	8395	3219 3263
piR-mmu-50609515	XM_008324831.2	337	-72.42	175	-37.3	94700	33	1928	1363 682
piR-mmu-50609515	XM_017038650.1	337	-72.42	175	-37.3	113253	33	1971	1406 725
piR-mmu-50609515	XM_017038651.1	337	-72.42	175	-37.3	113254	33	1926	1361 680
piR-mmu-50609515	XM_017038652.1	337	-72.42	175	-37.3	113255	33	1971	1406 773
piR-mmu-50609515	XM_017038653.1	337	-72.42	175	-37.3	113256	33	1831	1454 773
piR-xtr-3408039	XM_008324831.2	337	-72.42	175	-37.3	94700	33	1928	1363 682
piR-xtr-3408039	XM_017038650.1	337	-72.42	175	-37.3	113253	33	1971	1406 725
piR-xtr-3408039	XM_017038651.1	337	-72.42	175	-37.3	113254	33	1926	1361 680
piR-xtr-3408039	XM_017038652.1	337	-72.42	175	-37.3	113255	33	1971	1406 773
piR-xtr-3408039	XM_017038653.1	337	-72.42	175	-37.3	113256	33	1831	1454 773
piR-mmu-49419184	XM_008329474.2	329	-72.4	168	-40.28	98244	33	2696	562 736
piR-mmu-49419184	XM_008329475.2	329	-72.4	168	-40.28	98245	33	2590	456 630
piR-mmu-49419184	XM_008320918.2	312	-72.39	157	-36.83	91662	33	6552	1339 601
piR-mmu-50609515	XM_017042153.1	326	-72.35	169	-36.7	116756	33	2027	553 297
piR-xtr-1913582	XM_008330907.2	341	-72.32	191	-39.4	18389	33	7978	2697 810
piR-xtr-1913582	XM_017041240.1	341	-72.32	191	-39.4	34915	33	8844	3563 1676
piR-mmu-49419184	XM_008308895.2	338	-72.3	170	-36.18	82433	33	5962	3778 2243
piR-mmu-49419184	XM_008308898.2	338	-72.3	170	-36.18	82434	33	5873	3689 2154
piR-mmu-49419184	XM_017032090.1	338	-72.3	170	-36.18	106693	33	5742	3558 2023
piR-mmu-49419184	XM_017032092.1	338	-72.3	170	-36.18	106695	33	5643	3459 1924
piR-mmu-50609515	XM_008310186.2	342	-72.26	177	-37.71	83430	33	6658	3937 1785
piR-mmu-50609515	XM_017037789.1	347	-72.26	180	-38.32	112392	33	5236	2116 4178
piR-mmu-50609515	XM_017037790.1	347	-72.26	180	-38.32	112393	33	5366	2246 4308
piR-mmu-50609515	XM_017037791.1	347	-72.26	180	-38.32	112394	33	5230	2110 4172
piR-mmu-50609515	XM_017037793.1	347	-72.26	180	-38.32	112396	33	4996	2116 3938
piR-mmu-50609515	XM_017037794.1	347	-72.26	180	-38.32	112397	33	4978	2116 4178
piR-mmu-50609515	XM_017037795.1	347	-72.26	180	-38.32	112398	33	4849	1729 3791
piR-mmu-50609515	XM_017037796.1	347	-72.26	180	-38.32	112399	33	4843	1723 3785
piR-mmu-50609515	XM_017037797.1	347	-72.26	180	-38.32	112400	33	7130	2116 4178
piR-mmu-50609515	XM_017037798.1	347	-72.26	180	-38.32	112401	33	5093	1973 4035
piR-mmu-50609515	XM_017037799.1	347	-72.26	180	-38.32	112402	33	6335	3215 5277
piR-mmu-50609515	XM_017037800.1	347	-72.26	180	-38.32	112403	33	5290	2110 4232
piR-xtr-1913582	XM_008310590.2	339	-72.25	182	-38.6	2822	33	1496	493 30
piR-xtr-3408039	XM_008333767.1	332	-72.23	172	-39.96	101485	33	3391	567 266
piR-mmu-49449414	XM_008333993.2	340	-72.22	177	-39.92	142123	33	5251	3849 2786
piR-mmu-49419184	XM_017032549.1	335	-72.17	172	-37.71	107152	33	11828	8521 7370
piR-mmu-49449414	XM_017041225.1	355	-72.17	183	-36.48	156292	33	13146	4718 11004
piR-mmu-49419184	XM_008321828.1	339	-72.12	175	-39	92371	33	5068	2462 2168
piR-mmu-49419184	XM_017031422.1	331	-72.11	170	-37.45	106025	33	19987	12176 15436
piR-xtr-3408039	XM_017036208.1	325	-72.1	170	-41.27	110811	33	3502	60 113
piR-xtr-3408039	XM_017036211.1	325	-72.1	170	-41.27	110814	33	3498	60 113
piR-mmu-49419184	XM_008325265.2	334	-72.08	173	-41.37	95041	33	6987	5959 3161
piR-mmu-49419184	XM_017040564.1	336	-72.08	174	-36.43	115167	33	2653	1368 2032
piR-mmu-49419184	XM_017036720.1	338	-72.06	169	-36.51	111323	33	2697	310 889
piR-xtr-3408039	XM_008311791.2	338	-72.05	177	-40.9	84676	33	10307	6201 7274
piR-mmu-49449414	XM_017039869.1	342	-72.05	174	-36.23	154936	33	19257	14970 12658
piR-mmu-49449414	XM_017039870.1	342	-72.05	174	-36.23	154937	33	19162	14875 12563
piR-mmu-49449414	XM_017039872.1	342	-72.05	174	-36.23	154939	33	19167	14970 12658
piR-mmu-49449414	XM_017039874.1	342	-72.05	174	-36.23	154941	33	19164	14970 12658
piR-mmu-49449414	XM_017039875.1	342	-72.05	174	-36.23	154942	33	19164	14970 12658
piR-mmu-49449414	XM_017039876.1	342	-72.05	174	-36.23	154943	33	19164	14970 12658
piR-mmu-49449414	XM_017039877.1	342	-72.05	174	-36.23	154944	33	19146	14970 12658
piR-mmu-49449414	XM_017039879.1	342	-72.05	174	-36.23	154946	33	19071	14970 12658
piR-mmu-49449414	XM_017039880.1	342	-72.05	174	-36.23	154947	33	19035	14970 12658
piR-mmu-49449414	XM_017039881.1	342	-72.05	174	-36.23	154948	33	18885	14970 12658
piR-mmu-49449414	XM_017039882.1	342	-72.05	174	-36.23	154949	33	18780	14970 12658
piR-mmu-49449414	XM_017039883.1	342	-72.05	174	-36.23	154950	33	18593	14969 12657
piR-mmu-49449414	XM_017039884.1	342	-72.05	174	-36.23	154951	33	18528	14241 11929
piR-mmu-49449414	XM_017039885.1	342	-72.05	174	-36.23	154952	33	18525	14238 11926
piR-mmu-49449414	XM_017039886.1	342	-72.05	174	-36.23	154953	33	18525	14238 11926
piR-mmu-49449414	XM_017039887.1	342	-72.05	174	-36.23	154954	33	18525	14238 11926
piR-mmu-49449414	XM_017039888.1	342	-72.05	174	-36.23	154955	33	18500	14969 12657
piR-mmu-49449414	XM_017039889.1	342	-72.05	174	-36.23	154956	33	17798	13511 11199
piR-mmu-49449414	XM_017039890.1	342	-72.05	174	-36.23	154957	33	17799	13512 11200
piR-mmu-49419184	XM_008337481.1	337	-71.98	173	-37.8	104285	33	5766	1733 4658
piR-xtr-1913582	XM_008319492.2	337	-71.98	185	-41.84	9610	33	1911	1625 842
piR-xtr-1913582	XM_017035621.1	337	-71.98	185	-41.84	29296	33	1910	1624 841
piR-xtr-3408039	XM_008318300.2	356	-71.97	183	-38.47	89632	33	2011	1112 866
piR-mmu-49419184	XM_008326176.2	325	-71.93	168	-41.86	95738	33	4421	1577 3542
piR-mmu-49449414	XM_008313673.2	336	-71.92	172	-37.5	126549	33	3561	2306 1794
piR-mmu-49449414	XM_008313674.2	336	-71.92	172	-37.5	126550	33	3468	2213 1701
piR-mmu-49449414	XM_017033474.1	336	-71.92	172	-37.5	148541	33	3433	2306 1794
piR-xtr-1913582	XR_523409.2	339	-71.88	170	-38.53	40216	33	3029	2356 2425
piR-xtr-1913582	XM_008337805.1	320	-71.87	161	-37.82	23574	33	1375	971 285
piR-xtr-1913582	XM_017037021.1	320	-71.87	161	-37.82	30696	33	5873	3527 2772
piR-xtr-1913582	XM_008313318.2	360	-71.87	188	-40.52	4887	33	5839	2099 3596
piR-xtr-1913582	XM_008313321.2	360	-71.87	188	-40.52	4890	33	5739	2098 3496
piR-mmu-49449414	XM_017030800.1	336	-71.86	170	-37.18	145867	33	3642	3066 2613
piR-mmu-31018127	XM_008327101.2	332	-71.81	173	-38.55	177355	30	5122	1994 1847
piR-mmu-31018127	XM_008327102.2	332	-71.81	173	-38.55	177356	30	5169	2041 1894
piR-mmu-50609515	XM_008308587.2	333	-71.8	170	-41.2	82186	33	5364	3332 1417
piR-xtr-1913582	XM_008312088.2	337	-71.8	170	-37.42	3969	33	5222	3352 789
piR-xtr-1913582	XM_017033384.1	337	-71.8	170	-37.42	27059	33	5243	3373 810
piR-xtr-1913582	XM_017033385.1	337	-71.8	170	-37.42	27060	33	5114	3244 681
piR-xtr-1913582	XM_017033386.1	337	-71.8	170	-37.42	27061	33	5240	3370 810
piR-xtr-1913582	XM_017033387.1	337	-71.8	170	-37.42	27062	33	5219	3349 789
piR-mmu-49419184	XM_008309822.2	346	-71.73	178	-39.58	83140	33	2292	1527 1214
piR-mmu-49419184	XM_017031816.1	346	-71.73	178	-39.58	106419	33	2125	1360 1047
piR-mmu-49419184	XR_001759931.1	346	-71.73	178	-39.58	118076	33	2434	1360 1047
piR-xtr-1913582	XM_008336626.2	333	-71.72	170	-35.99	22693	33	2754	2048 1304
piR-mmu-49419184	XM_008338632.2	331	-71.71	167	-35.96	105192	33	3917	3148 3368
piR-mmu-49419184	XM_008320706.2	338	-71.7	169	-35.85	91508	33	4984	612 1344
piR-xtr-3408039	XM_017037541.1	329	-71.68	174	-38.65	112144	33	6308	2738 113
piR-mmu-49419184	XM_008311408.2	327	-71.67	166	-39.58	84386	33	5146	2763 1821
piR-mmu-50609515	XM_017033440.1	336	-71.67	172	-36.75	108043	33	5547	4060 4147
piR-mmu-49419184	XM_008327192.2	349	-71.65	186	-41.35	96496	33	15620	8887 5166
piR-mmu-49419184	XM_008327193.2	349	-71.65	186	-41.35	96497	33	15617	8887 5166
piR-mmu-49449414	XM_008313528.2	342	-71.64	176	-38.24	126439	33	1579	1423 504
piR-mmu-49449414	XM_008313530.2	342	-71.64	176	-38.24	126440	33	1764	1608 689
piR-mmu-49449414	XM_008313531.2	342	-71.64	176	-38.24	126441	33	1290	1134 215
piR-mmu-49449414	XM_008313532.2	342	-71.64	176	-38.24	126442	33	1193	1037 118
piR-mmu-49449414	XM_017033557.1	342	-71.64	176	-38.24	148624	33	1227	1071 152
piR-mmu-49449414	XM_017033558.1	342	-71.64	176	-38.24	148625	33	5340	5184 4265
piR-mmu-49449414	XM_017033560.1	342	-71.64	176	-38.24	148627	33	1198	1042 123
piR-mmu-49449414	XM_008322911.2	348	-71.64	178	-36.07	133680	33	8878	7508 1321
piR-mmu-49419184	XM_008320315.2	331	-71.63	167	-35.88	91195	33	7879	1531 1414
piR-mmu-49419184	XM_008320324.2	331	-71.63	167	-35.88	91203	33	7870	1531 1414
piR-mmu-49419184	XM_008320333.2	331	-71.63	167	-35.88	91208	33	7837	1531 1414
piR-mmu-49419184	XM_008320340.2	331	-71.63	167	-35.88	91215	33	7834	1531 1414
piR-mmu-49419184	XM_008329029.2	338	-71.61	181	-40.78	97893	33	4701	2423 1407
piR-mmu-49419184	XM_008337147.2	348	-71.61	176	-37.64	104020	33	5392	1412 1592
piR-mmu-49007085	XM_008329633.2	337	-71.6	173	-36.75	138836	33	7333	6429 1843
piR-mmu-49449414	XM_008324295.2	315	-71.58	162	-36.92	134760	33	4331	2811 956
piR-mmu-49449414	XM_008324296.2	315	-71.58	162	-36.92	134761	33	4319	2811 956
piR-mmu-49449414	XM_008324297.2	315	-71.58	162	-36.92	134762	33	4354	2834 979
piR-mmu-49449414	XM_008324298.2	315	-71.58	162	-36.92	134763	33	4157	2649 794
piR-mmu-49449414	XM_008335732.2	337	-71.56	177	-36.2	143399	33	6338	3360 3183
piR-mmu-49449414	XM_008335733.2	337	-71.56	177	-36.2	143400	33	7902	4924 4747
piR-mmu-49449414	XM_008335734.2	337	-71.56	177	-36.2	143401	33	6942	3964 3787
piR-mmu-49449414	XM_008335735.2	337	-71.56	177	-36.2	143402	33	6250	3272 3095
piR-mmu-49449414	XM_017043175.1	337	-71.56	177	-36.2	158242	33	6281	3306 3129
piR-mmu-49449414	XM_017043176.1	337	-71.56	177	-36.2	158243	33	7523	4545 4368
piR-mmu-49449414	XM_017043177.1	337	-71.56	177	-36.2	158244	33	7917	4939 4762
piR-mmu-49419184	XM_017032375.1	337	-71.55	170	-36.1	106978	33	9665	4274 2805
piR-mmu-49419184	XM_008311010.2	340	-71.55	183	-39.95	84084	33	3640	376 153
piR-mmu-49419184	XM_008329039.2	336	-71.51	177	-35.78	97900	33	6520	4955 1159
piR-xtr-1913582	XM_008324811.2	336	-71.49	176	-37.38	13754	33	8039	2568 3587
piR-xtr-1913582	XM_008324812.2	336	-71.49	176	-37.38	13755	33	8036	2565 3584
piR-xtr-1913582	XM_008324813.2	336	-71.49	176	-37.38	13756	33	7997	2568 3545
piR-xtr-1913582	XM_017038729.1	336	-71.49	176	-37.38	32404	33	7310	1839 2858
piR-xtr-1913582	XM_008314538.2	347	-71.48	174	-38.3	5830	33	2267	725 1511
piR-xtr-1913582	XM_008314540.2	347	-71.48	174	-38.3	5831	33	2248	725 1511
piR-xtr-1913582	XM_017034152.1	347	-71.48	174	-38.3	27827	33	2260	737 1523
piR-xtr-1913582	XM_017034153.1	347	-71.48	174	-38.3	27828	33	2279	737 1523
piR-xtr-1913582	XM_008326299.1	322	-71.42	163	-38.64	14905	33	8700	4942 2698
piR-xtr-3408039	XM_017035861.1	346	-71.38	178	-37.25	110464	33	4544	3790 788
piR-xtr-3408039	XM_008327606.2	329	-71.34	171	-35.91	96818	33	7416	5237 1459
piR-mmu-49419184	XM_008310443.2	330	-71.33	167	-38.47	83629	33	4840	60 2058
piR-mmu-49449414	XM_008314464.2	332	-71.33	168	-35.99	127169	33	5859	1555 1489
piR-mmu-49449414	XM_008314465.2	332	-71.33	168	-35.99	127170	33	5835	1555 1489
piR-mmu-49449414	XM_008314466.2	332	-71.33	168	-35.99	127171	33	5832	1555 1489
piR-mmu-49449414	XM_008314467.2	332	-71.33	168	-35.99	127172	33	5820	1555 1489
piR-mmu-49419184	XM_008313465.2	337	-71.28	181	-36.9	85927	33	8056	6989 1004
piR-mmu-49419184	XM_008313472.2	337	-71.28	181	-36.9	85933	33	8048	6981 1005
piR-mmu-49449414	XM_008308861.2	328	-71.27	168	-38.5	122871	33	1373	1081 189
piR-xtr-1913582	XM_008316871.2	334	-71.25	168	-36.41	7569	33	2245	1617 309
piR-xtr-1913582	XM_008316873.2	334	-71.25	168	-36.41	7571	33	2212	1584 309
piR-xtr-1913582	XM_017032701.1	335	-71.25	179	-37.89	26376	33	1858	1018 1
piR-xtr-1913582	XM_008323150.1	331	-71.24	167	-37.55	12469	33	4092	819 1604
piR-mmu-50609515	XM_008335827.2	347	-71.22	185	-39.56	102998	33	9065	5703 8042
piR-mmu-49419184	XM_017035721.1	332	-71.2	172	-37.84	110324	33	4669	4067 3695
piR-mmu-49419184	XM_008310241.2	343	-71.2	177	-39.11	83473	33	2110	265 791
piR-mmu-49449414	XM_017031008.1	330	-71.19	168	-38.58	146075	33	7723	947 2718
piR-xtr-1913582	XM_008337313.2	358	-71.19	186	-38.88	23223	33	6025	2450 393
piR-mmu-50609515	XM_008308257.2	326	-71.18	168	-40.07	81946	33	4545	3639 3340
piR-mmu-50609515	XM_008308258.2	326	-71.18	168	-40.07	81947	33	3232	2326 2027
piR-xtr-1913582	XM_008331584.2	332	-71.18	170	-38.74	18892	33	8343	6273 1161
piR-xtr-1913582	XM_008331601.2	332	-71.18	170	-38.74	18904	33	8295	6225 1161
piR-xtr-1913582	XM_017042404.1	332	-71.18	170	-38.74	36079	33	8355	6285 1161
piR-xtr-1913582	XM_017042408.1	332	-71.18	170	-38.74	36083	33	8307	6237 1161
piR-mmu-49419184	XM_008310409.2	348	-71.18	185	-39.8	83601	33	3449	2361 2225
piR-mmu-29556980	XM_008314005.2	337	-71.17	178	-38.23	86338	30	2461	433 1300
piR-xtr-1913582	XM_008325347.2	327	-71.14	172	-37.48	14178	33	6146	284 4646
piR-xtr-1913582	XM_008325356.2	327	-71.14	172	-37.48	14184	33	6128	284 4628
piR-xtr-1913582	XR_001760146.1	347	-71.14	175	-36.29	37363	33	2454	2221 684
piR-mmu-49419184	XM_017036541.1	317	-71.13	161	-36.81	111144	33	3253	2534 1232
piR-xtr-1913582	XM_017036130.1	350	-71.13	185	-36.71	29805	33	5017	1372 2710
piR-mmu-49419184	XM_008335978.2	340	-71.12	175	-38.01	103126	33	11208	1846 7942
piR-mmu-49419184	XM_008335979.2	340	-71.12	175	-38.01	103127	33	11145	1846 7942
piR-mmu-50609515	XM_008327324.2	334	-71.11	168	-36.33	96598	33	1874	581 488
piR-xtr-3408039	XM_008327324.2	334	-71.11	168	-36.33	96598	33	1874	581 488
piR-mmu-49419184	XM_008337424.2	325	-71.1	166	-39.04	104239	33	1380	448 1239
piR-mmu-49419184	XM_017030877.1	325	-71.1	166	-39.04	105480	33	956	24 815
piR-mmu-49419184	XM_008331326.2	325	-71.09	168	-37.54	99638	33	5419	3615 1990
piR-xtr-1913582	XM_008327192.2	349	-71.09	186	-41.07	15568	33	15620	8887 5166
piR-xtr-1913582	XM_008327193.2	349	-71.09	186	-41.07	15569	33	15617	8887 5166
piR-xtr-1913582	XM_017039655.1	329	-71.07	169	-36.41	33330	33	8635	5256 3127
piR-mmu-49419184	XM_008330907.2	341	-71.06	191	-39.68	99317	33	7978	2697 810
piR-mmu-49419184	XM_017041240.1	341	-71.06	191	-39.68	115843	33	8844	3563 1676
piR-xtr-1913582	XM_008313317.2	359	-71.06	188	-40.52	4886	33	5858	2100 3613
piR-xtr-1913582	XM_008313320.2	359	-71.06	188	-40.52	4889	33	5758	2099 3513
piR-xtr-3408039	XM_008311652.2	320	-71.05	163	-36.24	84563	33	3654	1529 922
piR-mmu-50609515	XM_008326262.2	318	-71.03	164	-38.26	95806	33	2803	1691 1476
piR-mmu-50609515	XM_008326295.2	318	-71.03	164	-38.26	95830	33	3758	1736 1521
piR-mmu-50609515	XM_017035022.1	318	-71.03	164	-38.26	109625	33	2848	1736 1521
piR-mmu-50609515	XM_017035024.1	318	-71.03	164	-38.26	109627	33	2836	1724 1509
piR-mmu-50609515	XM_017035028.1	318	-71.03	164	-38.26	109631	33	2824	1712 1521
piR-mmu-50609515	XM_017035033.1	318	-71.03	164	-38.26	109636	33	2735	1736 1521
piR-mmu-50609515	XM_017035035.1	318	-71.03	164	-38.26	109638	33	2812	1736 1521
piR-mmu-50609515	XM_017035039.1	318	-71.03	164	-38.26	109642	33	2794	1736 1521
piR-mmu-50609515	XM_017035041.1	318	-71.03	164	-38.26	109644	33	3899	1736 1521
piR-mmu-50609515	XM_017035049.1	318	-71.03	164	-38.26	109652	33	3890	1736 1521
piR-mmu-50609515	XM_017035055.1	318	-71.03	164	-38.26	109658	33	2681	1736 1521
piR-mmu-50609515	XM_017035058.1	318	-71.03	164	-38.26	109661	33	3842	1679 1464
piR-mmu-50609515	XM_017035064.1	318	-71.03	164	-38.26	109667	33	2357	1736 1521
piR-xtr-3408039	XM_008326262.2	318	-71.03	164	-38.26	95806	33	2803	1691 1476
piR-xtr-3408039	XM_008326295.2	318	-71.03	164	-38.26	95830	33	3758	1736 1521
piR-xtr-3408039	XM_017035022.1	318	-71.03	164	-38.26	109625	33	2848	1736 1521
piR-xtr-3408039	XM_017035024.1	318	-71.03	164	-38.26	109627	33	2836	1724 1509
piR-xtr-3408039	XM_017035028.1	318	-71.03	164	-38.26	109631	33	2824	1712 1521
piR-xtr-3408039	XM_017035033.1	318	-71.03	164	-38.26	109636	33	2735	1736 1521
piR-xtr-3408039	XM_017035035.1	318	-71.03	164	-38.26	109638	33	2812	1736 1521
piR-xtr-3408039	XM_017035039.1	318	-71.03	164	-38.26	109642	33	2794	1736 1521
piR-xtr-3408039	XM_017035041.1	318	-71.03	164	-38.26	109644	33	3899	1736 1521
piR-xtr-3408039	XM_017035049.1	318	-71.03	164	-38.26	109652	33	3890	1736 1521
piR-xtr-3408039	XM_017035055.1	318	-71.03	164	-38.26	109658	33	2681	1736 1521
piR-xtr-3408039	XM_017035058.1	318	-71.03	164	-38.26	109661	33	3842	1679 1464
piR-xtr-3408039	XM_017035064.1	318	-71.03	164	-38.26	109667	33	2357	1736 1521
piR-mmu-49449414	XM_017033079.1	329	-71.02	166	-35.77	148146	33	7081	3235 1161
piR-mmu-49419184	XM_017035900.1	326	-71	173	-39.4	110503	33	2037	353 824
piR-mmu-49419184	XM_008323918.2	336	-70.97	168	-37.01	94012	33	11343	2424 6240
piR-mmu-49419184	XM_017034053.1	326	-70.93	169	-39.18	108656	33	9211	2370 6950
piR-xtr-1913582	XM_008323480.2	335	-70.93	176	-39.44	12739	33	5678	5254 2487
piR-mmu-49449414	XM_008307499.2	359	-70.93	180	-36.66	121826	33	6169	4962 2537
piR-xtr-1913582	XM_008312835.2	321	-70.92	169	-37.97	4529	33	4646	664 3018
piR-mmu-50609515	XM_008311170.1	327	-70.91	170	-39.05	84206	33	1698	911 1541
piR-xtr-3408039	XM_008311170.1	327	-70.91	170	-39.05	84206	33	1698	911 1541
piR-xtr-1913582	XM_017041626.1	332	-70.89	171	-37.14	35301	33	2089	972 1472
piR-mmu-49419184	XM_008313318.2	360	-70.86	188	-40.8	85815	33	5839	2099 3596
piR-mmu-49419184	XM_008313321.2	360	-70.86	188	-40.8	85818	33	5739	2098 3496
piR-mmu-49419184	XM_008308478.2	320	-70.77	164	-36.39	82099	33	4827	3638 3803
piR-xtr-3408039	XM_008308433.2	332	-70.77	170	-37.14	82069	33	3292	1713 1780
piR-mmu-50609515	XM_008308418.2	332	-70.76	175	-35.56	82057	33	4955	4099 661
piR-mmu-50609515	XM_008336323.2	329	-70.74	168	-39.59	103396	33	8900	6034 3165
piR-xtr-3408039	XM_008336323.2	329	-70.74	168	-39.59	103396	33	8900	6034 3165
piR-mmu-49419184	XM_008311842.2	328	-70.72	168	-35.8	84712	33	7840	6239 7103
piR-mmu-49419184	XM_017036008.1	328	-70.72	168	-35.8	110611	33	7917	6316 7180
piR-mmu-50609515	XM_017032110.1	332	-70.72	177	-35.45	106713	33	7341	87 6765
piR-xtr-3408039	XM_017032110.1	332	-70.72	177	-35.45	106713	33	7341	87 6765
piR-mmu-50609515	XM_008327606.2	329	-70.7	171	-35.91	96818	33	7416	5237 1459
piR-mmu-49419184	XM_017040210.1	323	-70.69	169	-35.43	114813	33	6746	5289 5833
piR-mmu-50216164	XM_008327267.2	353	-70.69	179	-36.5	15628	33	13712	6072 1130
piR-mmu-49419184	XM_008316783.2	333	-70.68	167	-37.22	88431	33	5003	1928 829
piR-mmu-49419184	XM_008313251.2	338	-70.67	175	-37.28	85772	33	3707	2834 3061
piR-mmu-49419184	XM_008313252.2	338	-70.67	175	-37.28	85773	33	2990	2117 2344
piR-mmu-49419184	XM_017033668.1	338	-70.67	175	-37.28	108271	33	3242	2369 2596
piR-mmu-49449414	XM_008338528.2	333	-70.65	168	-35.66	145575	33	2868	253 585
piR-mmu-49419184	XM_008307923.2	341	-70.65	175	-39.05	81700	33	4444	1162 1692
piR-xtr-3408039	XM_008329131.2	320	-70.63	170	-39.23	97967	33	4535	1507 2048
piR-xtr-1913582	XM_008313797.2	341	-70.63	173	-36.61	5249	33	4397	1963 3934
piR-xtr-1913582	XM_008313798.2	341	-70.63	173	-36.61	5250	33	4359	1925 3896
piR-xtr-1913582	XM_008313799.1	341	-70.63	173	-36.61	5251	33	4386	1963 3934
piR-xtr-1913582	XM_008328468.2	345	-70.61	175	-39.76	16550	33	3054	2190 2856
piR-xtr-1913582	XM_008328470.2	345	-70.61	175	-39.76	16551	33	3047	2183 2849
piR-xtr-1913582	XM_008325475.2	333	-70.6	175	-37.86	14279	33	5107	1051 2844
piR-xtr-3408039	XM_008310186.2	342	-70.58	177	-37.71	83430	33	6658	3937 1785
piR-xtr-3408039	XM_017037789.1	347	-70.58	180	-36.64	112392	33	5236	2116 4178
piR-xtr-3408039	XM_017037790.1	347	-70.58	180	-36.64	112393	33	5366	2246 4308
piR-xtr-3408039	XM_017037791.1	347	-70.58	180	-36.64	112394	33	5230	2110 4172
piR-xtr-3408039	XM_017037793.1	347	-70.58	180	-36.64	112396	33	4996	2116 3938
piR-xtr-3408039	XM_017037794.1	347	-70.58	180	-36.64	112397	33	4978	2116 4178
piR-xtr-3408039	XM_017037795.1	347	-70.58	180	-36.64	112398	33	4849	1729 3791
piR-xtr-3408039	XM_017037796.1	347	-70.58	180	-36.64	112399	33	4843	1723 3785
piR-xtr-3408039	XM_017037797.1	347	-70.58	180	-36.64	112400	33	7130	2116 4178
piR-xtr-3408039	XM_017037798.1	347	-70.58	180	-36.64	112401	33	5093	1973 4035
piR-xtr-3408039	XM_017037799.1	347	-70.58	180	-36.64	112402	33	6335	3215 5277
piR-xtr-3408039	XM_017037800.1	347	-70.58	180	-36.64	112403	33	5290	2110 4232
piR-xtr-3408039	XM_008314925.2	322	-70.56	163	-36.91	87062	33	1930	995 721
piR-xtr-3408039	XM_008314927.2	322	-70.56	163	-36.91	87063	33	2124	1189 915
piR-xtr-3408039	XM_017034566.1	322	-70.56	163	-36.91	109169	33	1966	1031 757
piR-mmu-49419184	XM_008335338.2	352	-70.56	183	-35.51	102645	33	3353	2011 1461
piR-mmu-49419184	XM_017042643.1	352	-70.56	183	-35.51	117246	33	3313	1971 1461
piR-xtr-1913582	XM_008338481.2	343	-70.51	178	-36.79	24146	33	11702	281 3888
piR-xtr-1913582	XM_008338482.2	343	-70.51	178	-36.79	24147	33	10373	281 3888
piR-xtr-1913582	XM_008328531.2	319	-70.5	168	-36.25	16591	33	6595	2849 1781
piR-mmu-49449414	XM_008320230.2	358	-70.5	183	-35.53	131580	33	5373	2845 4622
piR-mmu-49449414	XM_008320231.2	358	-70.5	183	-35.53	131581	33	5343	2845 4622
piR-mmu-49449414	XM_008320233.2	358	-70.5	183	-35.53	131583	33	4495	1967 3744
piR-xtr-3408039	XM_008325196.2	339	-70.48	171	-35.77	94986	33	1443	274 894
piR-xtr-3408039	XM_017038774.1	339	-70.48	171	-35.77	113377	33	1268	99 719
piR-xtr-3408039	XM_017038775.1	339	-70.48	171	-35.77	113378	33	1210	274 894
piR-mmu-49419184	XM_008314538.2	347	-70.47	174	-37.01	86758	33	2267	725 1511
piR-mmu-49419184	XM_008314540.2	347	-70.47	174	-37.01	86759	33	2248	725 1511
piR-mmu-49419184	XM_017034152.1	347	-70.47	174	-37.01	108755	33	2260	737 1523
piR-mmu-49419184	XM_017034153.1	347	-70.47	174	-37.01	108756	33	2279	737 1523
piR-mmu-50338766	XM_008337745.2	354	-70.46	177	-35.23	63991	33	3478	1140 2775
piR-mmu-50609515	XM_008320230.2	334	-70.45	170	-36.48	91116	33	5373	4621 3775
piR-mmu-50609515	XM_008320231.2	334	-70.45	170	-36.48	91117	33	5343	4621 3775
piR-mmu-50609515	XM_008320233.2	334	-70.45	170	-36.48	91119	33	4495	3743 2897
piR-mmu-49419184	XM_017035697.1	335	-70.42	171	-38.19	110300	33	16148	10611 1374
piR-xtr-1913582	XM_017032549.1	335	-70.42	172	-35.75	26224	33	11828	8521 7370
piR-xtr-3408039	XM_008335827.2	347	-70.42	185	-39.56	102998	33	9065	5703 8042
piR-xtr-1913582	XM_017042119.1	318	-70.41	160	-37.92	35794	33	4231	2524 2566
piR-xtr-3408039	XM_017041315.1	329	-70.41	170	-37.76	115918	33	3518	80 927
piR-mmu-49419184	XM_017035720.1	323	-70.4	171	-36.85	110323	33	6546	3000 876
piR-mmu-49419184	XM_017031063.1	330	-70.4	169	-36.12	105666	33	4708	3314 2058
piR-xtr-1913582	XM_008319366.2	333	-70.39	175	-37.34	9519	33	5898	5384 1443
piR-mmu-49419184	XM_017037161.1	322	-70.37	165	-37.69	111764	33	2687	888 1010
piR-xtr-3408039	XM_008321471.2	334	-70.37	171	-40.02	92094	33	6971	6525 4323
piR-xtr-3408039	XM_008321472.2	334	-70.37	171	-40.02	92095	33	6842	6396 4194
piR-xtr-3408039	XM_008321475.2	334	-70.37	171	-40.02	92096	33	7070	6624 4422
piR-xtr-3408039	XM_017037169.1	334	-70.37	171	-40.02	111772	33	7220	6774 4572
piR-xtr-3408039	XM_017037170.1	334	-70.37	171	-40.02	111773	33	7217	6771 4569
piR-xtr-3408039	XM_017037171.1	334	-70.37	171	-40.02	111774	33	7217	6771 4569
piR-xtr-3408039	XM_017037172.1	334	-70.37	171	-40.02	111775	33	7208	6762 4560
piR-xtr-3408039	XM_017037173.1	334	-70.37	171	-40.02	111776	33	7202	6756 4554
piR-xtr-3408039	XM_017037174.1	334	-70.37	171	-40.02	111777	33	7199	6753 4551
piR-xtr-3408039	XM_017037175.1	334	-70.37	171	-40.02	111778	33	7187	6741 4539
piR-xtr-3408039	XM_017037176.1	334	-70.37	171	-40.02	111779	33	7163	6717 4515
piR-xtr-3408039	XM_017037177.1	334	-70.37	171	-40.02	111780	33	7160	6714 4512
piR-xtr-3408039	XM_017037178.1	334	-70.37	171	-40.02	111781	33	7154	6708 4506
piR-xtr-3408039	XM_017037179.1	334	-70.37	171	-40.02	111782	33	7145	6699 4497
piR-xtr-3408039	XM_017037180.1	334	-70.37	171	-40.02	111783	33	7145	6699 4497
piR-xtr-3408039	XM_017037181.1	334	-70.37	171	-40.02	111784	33	7142	6696 4494
piR-xtr-3408039	XM_017037182.1	334	-70.37	171	-40.02	111785	33	7142	6696 4494
piR-xtr-3408039	XM_017037183.1	334	-70.37	171	-40.02	111786	33	7133	6687 4485
piR-xtr-3408039	XM_017037184.1	334	-70.37	171	-40.02	111787	33	7088	6642 4440
piR-xtr-3408039	XM_017037185.1	334	-70.37	171	-40.02	111788	33	7082	6636 4434
piR-xtr-3408039	XM_017037186.1	334	-70.37	171	-40.02	111789	33	6992	6546 4344
piR-xtr-3408039	XM_017037187.1	334	-70.37	171	-40.02	111790	33	6992	6546 4344
piR-xtr-3408039	XM_017037188.1	334	-70.37	171	-40.02	111791	33	6908	6462 4260
piR-xtr-3408039	XM_017037190.1	334	-70.37	171	-40.02	111793	33	7091	6645 4443
piR-xtr-3408039	XM_017037191.1	334	-70.37	171	-40.02	111794	33	7067	6621 4419
piR-xtr-3408039	XM_017037192.1	334	-70.37	171	-40.02	111795	33	7088	6642 4440
piR-xtr-3408039	XM_008319506.2	344	-70.37	173	-37.65	90551	33	3846	1129 718
piR-xtr-3408039	XM_008319507.2	344	-70.37	173	-37.65	90552	33	3834	1129 718
piR-xtr-1913582	XM_017035863.1	319	-70.36	164	-36.71	29538	33	8496	1070 5905
piR-xtr-1913582	XM_017035864.1	319	-70.36	164	-36.71	29539	33	8410	984 5819
piR-xtr-1913582	XM_017031422.1	331	-70.36	170	-35.95	25097	33	19987	12176 15436
piR-mmu-50609515	XM_017041915.1	348	-70.32	177	-37.3	116518	33	3323	1898 215
piR-mmu-50609515	XM_017041922.1	348	-70.32	177	-37.3	116525	33	3311	1886 215
piR-xtr-3408039	XM_017041915.1	348	-70.32	177	-37.3	116518	33	3323	1898 215
piR-xtr-3408039	XM_017041922.1	348	-70.32	177	-37.3	116525	33	3311	1886 215
piR-mmu-49449414	XM_017038528.1	330	-70.3	167	-37.43	153595	33	4387	2157 4291
piR-mmu-49449414	XM_017038529.1	330	-70.3	167	-37.43	153596	33	4384	2154 4288
piR-mmu-49449414	XM_017038530.1	330	-70.3	167	-37.43	153597	33	4463	2233 4367
piR-mmu-49449414	XM_017038531.1	330	-70.3	167	-37.43	153598	33	4249	2157 4153
piR-mmu-49449414	XM_017038532.1	330	-70.3	167	-37.43	153599	33	4246	2154 4150
piR-mmu-49449414	XM_008316294.2	335	-70.28	175	-40.13	128536	33	2583	1429 1847
piR-xtr-3408039	XM_008318456.2	319	-70.24	165	-35.85	89761	33	3944	956 651
piR-mmu-49419184	XM_017032701.1	335	-70.24	179	-38.17	107304	33	1858	1018 1
piR-mmu-49419184	XM_008323150.1	331	-70.23	167	-36.26	93397	33	4092	819 1604
piR-mmu-49419184	XM_008320048.2	334	-70.23	169	-36.11	90963	33	4103	380 1480
piR-mmu-49419184	XM_008324811.2	336	-70.23	176	-35.84	94682	33	8039	2568 3587
piR-mmu-49419184	XM_008324812.2	336	-70.23	176	-35.84	94683	33	8036	2565 3584
piR-mmu-49419184	XM_008324813.2	336	-70.23	176	-35.84	94684	33	7997	2568 3545
piR-mmu-49419184	XM_017038729.1	336	-70.23	176	-35.84	113332	33	7310	1839 2858
piR-xtr-1913582	XM_008309822.2	346	-70.23	178	-36.54	2212	33	2292	1527 1214
piR-xtr-1913582	XM_017031816.1	346	-70.23	178	-36.54	25491	33	2125	1360 1047
piR-xtr-1913582	XR_001759931.1	346	-70.23	178	-36.54	37148	33	2434	1360 1047
piR-mmu-50609515	XM_008322275.2	335	-70.22	174	-38.65	92720	33	5796	2226 805
piR-xtr-1913582	XM_017038347.1	337	-70.22	169	-37.14	32022	33	5479	2015 3801
piR-mmu-50609515	XM_008328493.1	318	-70.21	167	-35.15	97491	33	4182	1982 4035
piR-mmu-50609515	XM_017041315.1	329	-70.21	170	-37.56	115918	33	3518	80 927
piR-mmu-49419184	XM_008314351.2	335	-70.21	179	-38.05	86610	33	1918	1294 1369
piR-mmu-49419184	XM_008314354.2	335	-70.21	179	-38.05	86613	33	1491	819 894
piR-mmu-49419184	XM_008314355.2	335	-70.21	179	-38.05	86614	33	1406	734 809
piR-mmu-50609515	XM_008327626.2	357	-70.2	189	-38.7	96837	33	3715	648 1909
piR-mmu-49449414	XM_008331408.2	336	-70.19	168	-37.27	140154	33	11670	5009 6582
piR-xtr-1913582	XM_008326176.2	325	-70.18	168	-38.82	14810	33	4421	1577 3542
piR-gga-38596	XM_008327101.2	332	-70.17	173	-38.55	55963	30	5122	1994 1847
piR-gga-38596	XM_008327102.2	332	-70.17	173	-38.55	55964	30	5169	2041 1894
piR-mmu-50609515	XM_008321471.2	334	-70.17	171	-40.02	92094	33	6971	6525 4323
piR-mmu-50609515	XM_008321472.2	334	-70.17	171	-40.02	92095	33	6842	6396 4194
piR-mmu-50609515	XM_008321475.2	334	-70.17	171	-40.02	92096	33	7070	6624 4422
piR-mmu-50609515	XM_017037169.1	334	-70.17	171	-40.02	111772	33	7220	6774 4572
piR-mmu-50609515	XM_017037170.1	334	-70.17	171	-40.02	111773	33	7217	6771 4569
piR-mmu-50609515	XM_017037171.1	334	-70.17	171	-40.02	111774	33	7217	6771 4569
piR-mmu-50609515	XM_017037172.1	334	-70.17	171	-40.02	111775	33	7208	6762 4560
piR-mmu-50609515	XM_017037173.1	334	-70.17	171	-40.02	111776	33	7202	6756 4554
piR-mmu-50609515	XM_017037174.1	334	-70.17	171	-40.02	111777	33	7199	6753 4551
piR-mmu-50609515	XM_017037175.1	334	-70.17	171	-40.02	111778	33	7187	6741 4539
piR-mmu-50609515	XM_017037176.1	334	-70.17	171	-40.02	111779	33	7163	6717 4515
piR-mmu-50609515	XM_017037177.1	334	-70.17	171	-40.02	111780	33	7160	6714 4512
piR-mmu-50609515	XM_017037178.1	334	-70.17	171	-40.02	111781	33	7154	6708 4506
piR-mmu-50609515	XM_017037179.1	334	-70.17	171	-40.02	111782	33	7145	6699 4497
piR-mmu-50609515	XM_017037180.1	334	-70.17	171	-40.02	111783	33	7145	6699 4497
piR-mmu-50609515	XM_017037181.1	334	-70.17	171	-40.02	111784	33	7142	6696 4494
piR-mmu-50609515	XM_017037182.1	334	-70.17	171	-40.02	111785	33	7142	6696 4494
piR-mmu-50609515	XM_017037183.1	334	-70.17	171	-40.02	111786	33	7133	6687 4485
piR-mmu-50609515	XM_017037184.1	334	-70.17	171	-40.02	111787	33	7088	6642 4440
piR-mmu-50609515	XM_017037185.1	334	-70.17	171	-40.02	111788	33	7082	6636 4434
piR-mmu-50609515	XM_017037186.1	334	-70.17	171	-40.02	111789	33	6992	6546 4344
piR-mmu-50609515	XM_017037187.1	334	-70.17	171	-40.02	111790	33	6992	6546 4344
piR-mmu-50609515	XM_017037188.1	334	-70.17	171	-40.02	111791	33	6908	6462 4260
piR-mmu-50609515	XM_017037190.1	334	-70.17	171	-40.02	111793	33	7091	6645 4443
piR-mmu-50609515	XM_017037191.1	334	-70.17	171	-40.02	111794	33	7067	6621 4419
piR-mmu-50609515	XM_017037192.1	334	-70.17	171	-40.02	111795	33	7088	6642 4440
piR-mmu-50609515	XM_008319506.2	344	-70.17	173	-37.65	90551	33	3846	1129 718
piR-mmu-50609515	XM_008319507.2	344	-70.17	173	-37.65	90552	33	3834	1129 718
piR-xtr-3408039	XM_008326305.2	333	-70.16	183	-37.57	95836	33	8878	8513 7087
piR-xtr-3408039	XM_017038547.1	333	-70.16	183	-37.57	113150	33	9289	8513 7087
piR-xtr-3408039	XM_017038548.1	333	-70.16	183	-37.57	113151	33	9288	8511 7085
piR-xtr-3408039	XM_017038549.1	333	-70.16	183	-37.57	113152	33	9288	8511 7088
piR-xtr-3408039	XM_017038550.1	333	-70.16	183	-37.57	113153	33	9187	8411 6985
piR-xtr-3408039	XM_017038551.1	333	-70.16	183	-37.57	113154	33	9068	8292 6866
piR-xtr-3408039	XM_017038552.1	333	-70.16	183	-37.57	113155	33	9092	8316 6890
piR-mmu-49449414	XM_008322821.2	344	-70.16	173	-37.37	133620	33	2122	258 1374
piR-mmu-50609515	XM_008334628.2	358	-70.14	190	-35.37	102139	33	3013	2193 916
piR-mmu-50609515	XM_008334635.2	358	-70.14	190	-35.37	102145	33	3037	2217 940
piR-mmu-50609515	XM_008334642.2	358	-70.14	190	-35.37	102149	33	3224	2404 1127
piR-xtr-3408039	XM_008334628.2	358	-70.14	190	-35.37	102139	33	3013	2193 916
piR-xtr-3408039	XM_008334635.2	358	-70.14	190	-35.37	102145	33	3037	2217 940
piR-xtr-3408039	XM_008334642.2	358	-70.14	190	-35.37	102149	33	3224	2404 1127
piR-mmu-49419184	XM_008325347.2	327	-70.13	172	-36.19	95106	33	6146	284 4646
piR-mmu-49419184	XM_008325356.2	327	-70.13	172	-36.19	95112	33	6128	284 4628
piR-mmu-50609515	XM_017040419.1	333	-70.13	181	-36.68	115022	33	3346	2068 116
piR-mmu-50609515	XM_008308433.2	332	-70.11	170	-37.14	82069	33	3292	1713 1780
piR-mmu-49419184	XM_017036676.1	332	-70.09	168	-36.65	111279	33	5970	4665 3479
piR-mmu-49419184	XM_017036677.1	332	-70.09	168	-36.65	111280	33	5943	4638 3452
piR-mmu-49419184	XM_017036678.1	332	-70.09	168	-36.65	111281	33	5726	4421 3235
piR-mmu-49419184	XM_017036679.1	332	-70.09	168	-36.65	111282	33	5565	4260 3074
piR-mmu-49419184	XM_017036680.1	332	-70.09	168	-36.65	111283	33	5629	4324 3138
piR-mmu-49419184	XM_017036681.1	332	-70.09	168	-36.65	111284	33	5403	4093 2907
piR-mmu-48734691	XM_008329430.2	348	-70.09	177	-35.84	98208	33	5059	2738 1758
piR-mmu-48734691	XM_008329431.2	348	-70.09	177	-35.84	98209	33	2984	2775 1759
piR-mmu-48734691	XM_008329432.2	348	-70.09	177	-35.84	98210	33	5061	2740 1760
piR-mmu-48734691	XM_008329433.2	348	-70.09	177	-35.84	98211	33	5049	2728 1760
piR-mmu-48734691	XM_008329434.2	348	-70.09	177	-35.84	98212	33	2986	2777 1761
piR-mmu-31018127	XM_008314427.2	349	-70.09	182	-38.72	167599	30	2760	794 2010
piR-mmu-31018127	XM_008314428.2	349	-70.09	182	-38.72	167600	30	2595	629 1845
piR-mmu-31018127	XM_017034597.1	349	-70.09	182	-38.72	190128	30	2532	566 1782
piR-gga-38596	XM_008314427.2	349	-70.09	182	-38.72	46207	30	2760	794 2010
piR-gga-38596	XM_008314428.2	349	-70.09	182	-38.72	46208	30	2595	629 1845
piR-gga-38596	XM_017034597.1	349	-70.09	182	-38.72	68736	30	2532	566 1782
piR-xtr-3408039	XM_008314377.2	340	-70.08	175	-36	86631	33	3060	1351 1837
piR-xtr-3408039	XM_008314385.2	340	-70.08	175	-36	86636	33	3165	1456 1942
piR-mmu-50609515	XM_017039954.1	323	-70.06	165	-35.68	114557	33	3991	2834 2972
piR-xtr-1913582	XM_008322368.2	329	-70.06	174	-37.33	11868	33	7763	4505 5137
piR-xtr-1913582	XM_017037086.1	329	-70.06	174	-37.33	30761	33	7760	4505 5134
piR-xtr-1913582	XM_017037087.1	329	-70.06	174	-37.33	30762	33	7631	4505 5005
piR-xtr-1913582	XM_017037088.1	329	-70.06	174	-37.33	30763	33	7511	4253 4885
piR-xtr-1913582	XM_008308965.2	337	-70.06	174	-35.19	1558	33	3129	2406 1253
piR-xtr-1913582	XM_017032054.1	337	-70.06	174	-35.19	25729	33	3126	2403 1253
piR-mmu-50609515	XM_008325196.2	339	-70.06	171	-35.77	94986	33	1443	274 894
piR-mmu-50609515	XM_017038774.1	339	-70.06	171	-35.77	113377	33	1268	99 719
piR-mmu-50609515	XM_017038775.1	339	-70.06	171	-35.77	113378	33	1210	274 894
piR-mmu-49419184	XM_017040324.1	325	-70.05	169	-39.05	114927	33	10987	7191 3621
piR-mmu-50609515	XM_008318456.2	319	-70.04	165	-35.65	89761	33	3944	956 651
piR-mmu-49449414	XM_017031856.1	334	-70.04	168	-37.03	146923	33	7807	2955 6529
piR-xtr-1913582	XM_008329039.2	336	-70.01	177	-37.32	16972	33	6520	4955 1159
piR-mmu-50609515	XM_008325092.2	337	-70	172	-38.29	94904	33	5915	2448 3514
piR-mmu-49419184	XM_008323145.1	340	-70	177	-36	93393	33	14529	11302 2537
piR-mmu-49419184	XM_008313906.2	342	-70	175	-35.74	86267	33	4751	3800 2079
piR-mmu-49419184	XM_008313907.2	342	-70	175	-35.74	86268	33	4740	3789 2068
piR-mmu-49419184	XM_008313908.2	342	-70	175	-35.74	86269	33	4687	3736 2015
piR-mmu-49419184	XM_008313909.2	342	-70	175	-35.74	86270	33	4668	3717 1996
piR-mmu-49419184	XM_008313910.2	342	-70	175	-35.74	86271	33	4493	3542 1821
piR-mmu-49419184	XM_008313911.2	342	-70	175	-35.74	86272	33	4603	3652 1931
piR-mmu-49419184	XM_008313912.2	342	-70	175	-35.74	86273	33	4411	3460 1739
piR-mmu-49419184	XM_008313914.2	342	-70	175	-35.74	86275	33	4402	3451 1730
piR-mmu-49419184	XM_008313915.2	342	-70	175	-35.74	86276	33	4338	3387 1666
piR-mmu-49419184	XM_008313916.2	342	-70	175	-35.74	86277	33	4318	3367 1646
piR-mmu-49419184	XM_008313917.2	342	-70	175	-35.74	86278	33	4254	3303 1582
piR-mmu-49419184	XM_008313918.2	342	-70	175	-35.74	86279	33	4429	3478 1757
piR-xtr-1913582	XM_017040005.1	340	-69.98	184	-39.73	33680	33	4791	2380 553
piR-xtr-3408039	XM_008325114.2	329	-69.97	173	-36.67	94922	33	8462	3286 3330
piR-xtr-3408039	XM_008325116.2	329	-69.97	173	-36.67	94924	33	8395	3219 3263
piR-xtr-3408039	XM_017036676.1	336	-69.97	172	-35.2	111279	33	5970	4648 5791
piR-xtr-3408039	XM_017036677.1	336	-69.97	172	-35.2	111280	33	5943	4621 5764
piR-xtr-3408039	XM_017036678.1	336	-69.97	172	-35.2	111281	33	5726	4404 5547
piR-xtr-3408039	XM_017036679.1	336	-69.97	172	-35.2	111282	33	5565	4243 5386
piR-xtr-3408039	XM_017036680.1	336	-69.97	172	-35.2	111283	33	5629	4307 5450
piR-mmu-50609515	XM_008325549.2	339	-69.97	180	-35.47	95272	33	5658	2725 552
piR-mmu-50609515	XM_008325550.2	339	-69.97	180	-35.47	95273	33	5655	2725 552
piR-mmu-50609515	XM_008325551.2	339	-69.97	180	-35.47	95274	33	5607	2725 552
piR-mmu-50609515	XM_008325552.2	339	-69.97	180	-35.47	95275	33	5556	2725 552
piR-mmu-50609515	XM_008325553.2	339	-69.97	180	-35.47	95276	33	5268	2725 552
piR-mmu-49419184	XM_008316835.2	326	-69.96	167	-37.55	88471	33	4278	2566 115
piR-xtr-1913582	XM_008338632.2	331	-69.96	167	-37.04	24264	33	3917	3148 3368
piR-xtr-1913582	XM_008320334.2	329	-69.93	172	-36.62	10281	33	4428	1333 2228
piR-xtr-1913582	XM_017036824.1	329	-69.93	172	-36.62	30499	33	4425	1330 2225
piR-xtr-1913582	XM_017036825.1	329	-69.93	172	-36.62	30500	33	4521	1426 2321
piR-xtr-1913582	XM_017036826.1	329	-69.93	172	-36.62	30501	33	4426	1334 2226
piR-mmu-49419184	XM_017037166.1	331	-69.92	174	-39.74	111769	33	2374	1463 1363
piR-mmu-49449414	XM_017039954.1	331	-69.91	170	-37.89	155021	33	3991	2835 2973
piR-mmu-49449414	XM_008312999.2	323	-69.87	168	-39.64	126043	33	2851	1541 1841
piR-xtr-3408039	XM_017042887.1	323	-69.87	173	-37.37	117490	33	6727	3807 6615
piR-mmu-50609515	XM_017030615.1	328	-69.87	165	-39.27	105218	33	8112	1401 6237
piR-mmu-49449414	XM_017038161.1	329	-69.86	166	-34.99	153228	33	5950	1893 2640
piR-xtr-1913582	XM_008329029.2	338	-69.86	181	-37.74	16965	33	4701	2423 1407
piR-mmu-49419184	XM_008319667.2	319	-69.84	162	-34.96	90681	33	3984	752 3355
piR-mmu-49419184	XM_008319668.2	319	-69.84	162	-34.96	90682	33	3981	752 3352
piR-mmu-50609515	XM_008310312.2	325	-69.83	169	-37.46	83529	33	3047	804 1797
piR-mmu-50609515	XM_008310313.2	325	-69.83	169	-37.46	83530	33	2952	709 1702
piR-mmu-50609515	XM_008310314.2	325	-69.83	169	-37.46	83531	33	2990	804 1740
piR-mmu-50609515	XM_017032590.1	325	-69.83	169	-37.46	107193	33	1928	804 1887
piR-mmu-49419184	XM_008317562.2	324	-69.8	171	-36.64	89079	33	3103	577 1616
piR-mmu-49419184	XM_008317563.2	324	-69.8	171	-36.64	89080	33	3119	577 1632
piR-mmu-49419184	XM_017035077.1	324	-69.8	171	-36.64	109680	33	2902	376 1415
piR-mmu-49419184	XM_017035078.1	324	-69.8	171	-36.64	109681	33	2910	378 1423
piR-mmu-49449414	XM_008308257.2	334	-69.79	168	-35.96	122410	33	4545	3640 3586
piR-mmu-49449414	XM_008308258.2	334	-69.79	168	-35.96	122411	33	3232	2327 2273
piR-mmu-49419184	XM_017037680.1	340	-69.78	173	-36.2	112283	33	5041	4010 1586
piR-mmu-50609515	XM_017036676.1	336	-69.77	172	-35.2	111279	33	5970	4648 5791
piR-mmu-50609515	XM_017036677.1	336	-69.77	172	-35.2	111280	33	5943	4621 5764
piR-mmu-50609515	XM_017036678.1	336	-69.77	172	-35.2	111281	33	5726	4404 5547
piR-mmu-50609515	XM_017036679.1	336	-69.77	172	-35.2	111282	33	5565	4243 5386
piR-mmu-50609515	XM_017036680.1	336	-69.77	172	-35.2	111283	33	5629	4307 5450
piR-xtr-1913582	XM_008330125.2	335	-69.75	173	-35.5	17828	33	10277	4148 2024
piR-xtr-1913582	XM_008330126.2	335	-69.75	173	-35.5	17829	33	10265	4136 2024
piR-xtr-1913582	XM_008330128.2	335	-69.75	173	-35.5	17831	33	10232	4148 2024
piR-xtr-1913582	XM_008330129.2	335	-69.75	173	-35.5	17832	33	10130	4148 2024
piR-xtr-1913582	XM_017040272.1	335	-69.75	173	-35.5	33947	33	10290	4161 2037
piR-xtr-1913582	XM_017040273.1	335	-69.75	173	-35.5	33948	33	10085	4148 2024
piR-xtr-1913582	XM_017040274.1	335	-69.75	173	-35.5	33949	33	10073	4136 2024
piR-xtr-1913582	XM_017040275.1	335	-69.75	173	-35.5	33950	33	10220	4136 2024
piR-mmu-49449414	XM_017033774.1	325	-69.74	164	-37.27	148841	33	4145	1158 3244
piR-mmu-49419184	XM_008315962.1	342	-69.73	174	-35.92	87844	33	3652	1198 125
piR-mmu-49419184	XM_008315963.1	342	-69.73	174	-35.92	87845	33	3649	1198 125
piR-mmu-49419184	XM_008315445.2	338	-69.72	169	-38.47	87463	33	7622	1694 3656
piR-mmu-49449414	XM_008322263.2	332	-69.71	172	-35.23	133174	33	3317	1837 3207
piR-xtr-3408039	XM_017033440.1	336	-69.71	172	-35.12	108043	33	5547	4060 4147
piR-mmu-50609515	XM_017042887.1	323	-69.7	173	-37.37	117490	33	6727	3807 6615
piR-mmu-50609515	XM_008310560.2	342	-69.7	178	-36.43	83724	33	4400	1820 1518
piR-xtr-3408039	XM_008310560.2	342	-69.7	178	-36.43	83724	33	4400	1820 1518
piR-mmu-49419184	XM_008323480.2	335	-69.67	176	-37.9	93667	33	5678	5254 2487
piR-mmu-49419184	XM_017034553.1	326	-69.66	164	-35.87	109156	33	9181	5458 2076
piR-mmu-49419184	XM_017034554.1	326	-69.66	164	-35.87	109157	33	9151	5428 2076
piR-mmu-49419184	XM_017034555.1	326	-69.66	164	-35.87	109158	33	9145	5422 2070
piR-mmu-49419184	XM_017035685.1	332	-69.66	175	-38.75	110288	33	5245	315 536
piR-mmu-49449414	XM_017034969.1	339	-69.65	176	-38.09	150036	33	5903	1738 283
piR-mmu-49449414	XM_008330107.2	333	-69.62	172	-35.58	139208	33	921	534 154
piR-mmu-50609515	XM_008321330.2	344	-69.61	173	-36.59	91997	33	3901	3472 972
piR-mmu-50609515	XM_008321331.2	344	-69.61	173	-36.59	91998	33	3817	3388 972
piR-xtr-3408039	XM_008321330.2	344	-69.61	173	-36.59	91997	33	3901	3472 972
piR-xtr-3408039	XM_008321331.2	344	-69.61	173	-36.59	91998	33	3817	3388 972
piR-mmu-49449414	XM_008338256.2	330	-69.6	171	-38.07	145359	33	3803	1244 1449
piR-mmu-49449414	XM_008338264.2	330	-69.6	171	-38.07	145365	33	3798	1239 1444
piR-mmu-49449414	XM_008338270.2	330	-69.6	171	-38.07	145370	33	3745	1186 1391
piR-mmu-49449414	XM_008338276.2	330	-69.6	171	-38.07	145376	33	3666	1185 1390
piR-mmu-49449414	XM_017031266.1	330	-69.6	171	-38.07	146333	33	3807	1248 1453
piR-xtr-1913582	XM_008310443.2	330	-69.58	167	-35.43	2701	33	4840	60 2058
piR-mmu-48734691	XM_008326774.2	316	-69.56	161	-37.42	96192	33	2657	871 643
piR-mmu-48734691	XM_008326775.2	316	-69.56	161	-37.42	96193	33	2408	622 394
piR-mmu-48734691	XM_008326776.2	316	-69.56	161	-37.42	96194	33	2412	626 398
piR-mmu-48734691	XM_017039308.1	316	-69.56	161	-37.42	113911	33	2490	704 476
piR-mmu-48734691	XR_522733.2	316	-69.56	161	-37.42	120776	33	1276	704 476
piR-mmu-49449414	XM_008336504.2	325	-69.56	165	-36.04	144001	33	2222	493 726
piR-xtr-1913582	XM_017035698.1	335	-69.56	171	-36.05	29373	33	4542	2262 349
piR-xtr-1913582	XM_008320837.2	328	-69.54	166	-36.49	10677	33	4112	2747 3471
piR-xtr-1913582	XM_008320838.2	328	-69.54	166	-36.49	10678	33	4089	2723 3447
piR-mmu-32032911	XM_017039651.1	345	-69.54	173	-37.94	154718	29	5976	3672 5378
piR-xtr-1913582	XM_017035900.1	326	-69.5	173	-36.36	29575	33	2037	353 824
piR-mmu-50609515	XM_017038002.1	329	-69.47	166	-37.09	112605	33	4165	2046 2200
piR-mmu-49419184	XM_008334688.2	339	-69.45	170	-35.63	102187	33	8131	3024 3997
piR-mmu-49419184	XM_008334689.2	339	-69.45	170	-35.63	102188	33	8102	3025 3998
piR-xtr-1913582	XM_008310409.2	348	-69.43	185	-36.76	2673	33	3449	2361 2225
piR-xtr-3408039	XM_008308587.2	333	-69.42	170	-38.82	82186	33	5364	3332 1417
piR-mmu-49419184	XM_008310590.2	339	-69.42	182	-37.06	83750	33	1496	493 30
piR-mmu-49419184	XM_008325091.2	335	-69.41	171	-37.26	94903	33	5948	3091 601
piR-mmu-49419184	XM_008325092.2	335	-69.41	171	-37.26	94904	33	5915	3058 601
piR-mmu-49419184	XM_008325093.2	335	-69.41	171	-37.26	94905	33	5894	3037 601
piR-mmu-49419184	XM_008325094.2	335	-69.41	171	-37.26	94906	33	5885	3028 601
piR-mmu-49419184	XM_008325095.2	335	-69.41	171	-37.26	94907	33	5653	2796 306
piR-mmu-49449414	XM_008312944.2	332	-69.39	182	-38.33	126000	33	8429	2159 6083
piR-xtr-1913582	XM_017036541.1	317	-69.38	161	-35.61	30216	33	3253	2534 1232
piR-mmu-49449414	XM_008332814.2	336	-69.38	181	-35.24	141246	33	1511	120 1319
piR-mmu-49449414	XM_017041713.1	336	-69.38	181	-35.24	156780	33	1927	120 1319
piR-mmu-49449414	XR_001761625.1	336	-69.38	181	-35.24	160234	33	2282	120 1319
piR-mmu-49449414	XM_008308972.2	351	-69.38	181	-34.76	122954	33	3013	1525 252
piR-xtr-1913582	NM_001294187.1	327	-69.37	166	-38.4	4	33	3460	3089 2702
piR-xtr-3408039	XM_008320230.2	334	-69.37	170	-36.68	91116	33	5373	4621 3775
piR-xtr-3408039	XM_008320231.2	334	-69.37	170	-36.68	91117	33	5343	4621 3775
piR-xtr-3408039	XM_008320233.2	334	-69.37	170	-36.68	91119	33	4495	3743 2897
piR-xtr-1913582	XM_008335978.2	340	-69.37	175	-39.3	22198	33	11208	1846 7942
piR-xtr-1913582	XM_008335979.2	340	-69.37	175	-39.3	22199	33	11145	1846 7942
piR-xtr-1913582	XM_008325329.2	321	-69.36	169	-38.77	14168	33	10851	6472 2090
piR-mmu-49449414	XM_017037541.1	334	-69.36	177	-37.49	152608	33	6308	2739 110
piR-xtr-1913582	XM_008337424.2	325	-69.35	166	-36	23311	33	1380	448 1239
piR-xtr-1913582	XM_017030877.1	325	-69.35	166	-36	24552	33	956	24 815
piR-mmu-49419184	XM_008328468.2	345	-69.35	175	-38.22	97478	33	3054	2190 2856
piR-mmu-49419184	XM_008328470.2	345	-69.35	175	-38.22	97479	33	3047	2183 2849
piR-xtr-1913582	XM_008331326.2	325	-69.34	168	-34.84	18710	33	5419	3615 1990
piR-mmu-49419184	XM_008325475.2	333	-69.34	175	-36.32	95207	33	5107	1051 2844
piR-mmu-49419184	XM_017033425.1	325	-69.33	171	-35.74	108028	33	18177	12036 15112
piR-mmu-49449414	XM_008314138.2	327	-69.32	166	-34.94	126902	33	3400	1257 628
piR-mmu-49449414	XM_008314141.2	327	-69.32	166	-34.94	126903	33	3307	1257 628
piR-xtr-3408039	XM_017035042.1	341	-69.31	175	-38.81	109645	33	11827	3395 9600
piR-xtr-3408039	XM_017035043.1	341	-69.31	175	-38.81	109646	33	11785	3353 9558
piR-xtr-3408039	XM_017035044.1	341	-69.31	175	-38.81	109647	33	11715	3394 9488
piR-mmu-50609515	XM_008326013.2	351	-69.24	196	-39.09	95613	33	2127	1510 71
piR-mmu-50609515	XM_008326014.2	351	-69.24	196	-39.09	95614	33	2096	1479 40
piR-mmu-50609515	XM_017038297.1	351	-69.24	196	-39.09	112900	33	2149	1532 93
piR-mmu-50609515	XM_017038298.1	351	-69.24	196	-39.09	112901	33	2070	1453 14
piR-xtr-3408039	XM_008328925.2	319	-69.23	168	-35.54	97818	33	5159	2864 79
piR-xtr-3408039	XM_008328927.2	319	-69.23	168	-35.54	97819	33	5653	2864 79
piR-xtr-3408039	XM_008328928.2	319	-69.23	168	-35.54	97820	33	5132	2864 79
piR-xtr-3408039	XM_008328930.2	319	-69.23	168	-35.54	97821	33	5132	2864 79
piR-xtr-3408039	XM_008328931.2	319	-69.23	168	-35.54	97822	33	5626	2864 79
piR-xtr-3408039	XM_008328932.2	319	-69.23	168	-35.54	97823	33	5599	2864 79
piR-xtr-3408039	XM_008328933.2	319	-69.23	168	-35.54	97824	33	4461	2864 79
piR-xtr-3408039	XM_017040061.1	319	-69.23	168	-35.54	114664	33	5256	2961 79
piR-mmu-49449414	XM_017038690.1	335	-69.23	170	-36.12	153757	33	7246	3611 3040
piR-mmu-49419184	XM_008330654.2	332	-69.21	169	-35.04	99152	33	7572	6943 6202
piR-mmu-49419184	XM_017040343.1	332	-69.21	169	-35.04	114946	33	2846	2217 1476
piR-mmu-49419184	XM_017040344.1	332	-69.21	169	-35.04	114947	33	2741	2112 1371
piR-mmu-49419184	XM_008322835.2	327	-69.17	172	-36.91	93166	33	4426	1246 4336
piR-mmu-50609515	XM_017041719.1	331	-69.17	170	-37.3	116322	33	10971	8997 4729
piR-mmu-49449414	XM_017030634.1	340	-69.17	174	-34.65	145701	33	4298	572 3140
piR-mmu-49449414	XM_017030636.1	340	-69.17	174	-34.65	145703	33	4286	572 3128
piR-mmu-49449414	XM_017030638.1	340	-69.17	174	-34.65	145705	33	4214	572 3056
piR-mmu-49449414	XM_017030641.1	340	-69.17	174	-34.65	145708	33	4202	572 3044
piR-mmu-49449414	XM_017030647.1	340	-69.17	174	-34.65	145714	33	4142	572 3140
piR-mmu-49419184	XM_008333038.2	330	-69.15	170	-35.83	100968	33	17829	16102 16438
piR-xtr-3408039	XM_017034348.1	332	-69.15	168	-36.9	108951	33	8912	8102 3084
piR-mmu-49449414	XM_008308370.2	340	-69.14	174	-36.4	122495	33	1796	682 197
piR-xtr-3408039	XM_008318071.2	325	-69.13	169	-36.36	89452	33	6324	5499 1539
piR-xtr-3408039	XM_017035863.1	325	-69.13	169	-36.36	110466	33	8496	7671 3711
piR-xtr-3408039	XM_017035864.1	325	-69.13	169	-36.36	110467	33	8410	7585 3625
piR-mmu-49449414	XM_008320086.2	357	-69.1	187	-35.91	131456	33	2974	1830 2389
piR-xtr-1913582	XM_008321238.2	337	-69.09	170	-38.65	10997	33	724	404 548
piR-mmu-49007085	XM_008337745.2	354	-69.08	177	-34.54	144919	33	3478	1140 2775
piR-xtr-1913582	XM_008320918.2	312	-69.07	157	-35.28	10734	33	6552	1339 601
piR-xtr-1913582	XM_008330529.2	330	-69.06	175	-35.96	18137	33	1941	1508 402
piR-xtr-1913582	XM_008330530.2	330	-69.06	175	-35.96	18138	33	2185	1752 646
piR-mmu-49419184	XM_008331634.1	335	-69.06	171	-37.5	99858	33	840	184 259
piR-mmu-49419184	XM_017041241.1	335	-69.06	171	-37.5	115844	33	814	158 233
piR-mmu-49419184	XM_008326262.2	316	-69.05	159	-38.11	95806	33	2803	1101 846
piR-mmu-49419184	XM_008326295.2	316	-69.05	159	-38.11	95830	33	3758	1101 846
piR-mmu-49419184	XM_017035022.1	316	-69.05	159	-38.11	109625	33	2848	1101 846
piR-mmu-49419184	XM_017035024.1	316	-69.05	159	-38.11	109627	33	2836	1089 846
piR-mmu-49419184	XM_017035028.1	316	-69.05	159	-38.11	109631	33	2824	1101 846
piR-mmu-49419184	XM_017035033.1	316	-69.05	159	-38.11	109636	33	2735	1101 846
piR-mmu-49419184	XM_017035035.1	316	-69.05	159	-38.11	109638	33	2812	1101 846
piR-mmu-49419184	XM_017035039.1	316	-69.05	159	-38.11	109642	33	2794	1101 846
piR-mmu-49419184	XM_017035041.1	316	-69.05	159	-38.11	109644	33	3899	1101 846
piR-mmu-49419184	XM_017035049.1	316	-69.05	159	-38.11	109652	33	3890	1101 846
piR-mmu-49419184	XM_017035055.1	316	-69.05	159	-38.11	109658	33	2681	1101 846
piR-mmu-49419184	XM_017035058.1	316	-69.05	159	-38.11	109661	33	3842	1089 846
piR-mmu-49419184	XM_017035064.1	316	-69.05	159	-38.11	109667	33	2357	1101 846
piR-mmu-49449414	XM_008332153.2	325	-69.05	173	-36.38	140733	33	4677	2062 1886
piR-mmu-49449414	XM_008332161.2	325	-69.05	173	-36.38	140739	33	4635	2020 1844
piR-mmu-49449414	XM_008332169.2	325	-69.05	173	-36.38	140747	33	4743	2128 1952
piR-mmu-49449414	XM_017030723.1	325	-69.05	173	-36.38	145790	33	4886	2271 2095
piR-mmu-49449414	XM_017030730.1	325	-69.05	173	-36.38	145797	33	4844	2229 2053
piR-mmu-49449414	XM_017030735.1	325	-69.05	173	-36.38	145802	33	4149	1534 1358
piR-mmu-49419184	XM_008322368.2	329	-69.05	174	-36.04	92796	33	7763	4505 5137
piR-mmu-49419184	XM_017037086.1	329	-69.05	174	-36.04	111689	33	7760	4505 5134
piR-mmu-49419184	XM_017037087.1	329	-69.05	174	-36.04	111690	33	7631	4505 5005
piR-mmu-49419184	XM_017037088.1	329	-69.05	174	-36.04	111691	33	7511	4253 4885
piR-mmu-50609515	XM_008327015.2	326	-69.04	166	-37.75	96354	33	7150	6724 1799
piR-mmu-50609515	XM_008327016.2	326	-69.04	166	-37.75	96355	33	7147	6721 1799
piR-mmu-50609515	XM_017039208.1	326	-69.04	166	-37.75	113811	33	7241	6815 1890
piR-mmu-50609515	XM_017039209.1	326	-69.04	166	-37.75	113812	33	7147	6721 1796
piR-mmu-50609515	XM_017039210.1	326	-69.04	166	-37.75	113813	33	7044	6618 1693
piR-mmu-50609515	XM_017039211.1	326	-69.04	166	-37.75	113814	33	7147	6721 1799
piR-mmu-49419184	XM_008313536.2	338	-69.04	169	-38.49	85982	33	7738	1376 6351
piR-xtr-3408039	XM_008314084.2	341	-69.03	174	-35.75	86397	33	8646	2093 664
piR-mmu-50609515	XM_017033532.1	323	-69.02	168	-36.75	108135	33	8438	1958 7207
piR-xtr-3408039	XM_017033532.1	323	-69.02	168	-36.75	108135	33	8438	1958 7207
piR-mmu-50609515	XM_017039647.1	338	-69.01	176	-36.27	114250	33	4723	504 2207
piR-mmu-50609515	XM_008307772.2	323	-69	163	-38.36	81582	33	6960	6212 2306
piR-mmu-50609515	XM_017031706.1	323	-69	163	-38.36	106309	33	7014	6266 2360
piR-mmu-50609515	XM_017031707.1	323	-69	163	-38.36	106310	33	6559	5811 1905
piR-xtr-1913582	XM_008318663.2	334	-68.98	181	-38.66	8993	33	6990	1851 3523
piR-xtr-1913582	XM_017035820.1	334	-68.98	181	-38.66	29495	33	6483	1344 3016
piR-xtr-1913582	XM_017035821.1	334	-68.98	181	-38.66	29496	33	7560	2421 4093
piR-xtr-1913582	XM_017035822.1	334	-68.98	181	-38.66	29497	33	7394	2255 3927
piR-xtr-1913582	XM_017035823.1	334	-68.98	181	-38.66	29498	33	7510	2371 4043
piR-xtr-1913582	XM_017035824.1	334	-68.98	181	-38.66	29499	33	7554	2421 4087
piR-xtr-1913582	XM_017035825.1	334	-68.98	181	-38.66	29500	33	7194	2421 4093
piR-xtr-1913582	XM_017035826.1	334	-68.98	181	-38.66	29501	33	7188	2421 4087
piR-mmu-49449414	XM_008313558.2	337	-68.98	169	-37.92	126467	33	4124	1327 3260
piR-mmu-49449414	XM_008313561.2	337	-68.98	169	-37.92	126468	33	5245	1327 3260
piR-mmu-49449414	XM_008313563.2	337	-68.98	169	-37.92	126469	33	3919	1327 3260
piR-mmu-49449414	XM_017033535.1	337	-68.98	169	-37.92	148602	33	4205	1327 3260
piR-mmu-49449414	XR_001760232.1	337	-68.98	169	-37.92	158841	33	5741	1327 3260
piR-mmu-49449414	XR_001760233.1	337	-68.98	169	-37.92	158842	33	3351	337 2270
piR-mmu-50609515	XM_008312932.2	347	-68.97	177	-35.68	85530	33	2209	787 234
piR-mmu-50609515	XM_008312933.2	347	-68.97	177	-35.68	85531	33	2167	787 234
piR-mmu-50609515	XM_008312934.2	347	-68.97	177	-35.68	85532	33	2131	709 234
piR-mmu-50609515	XM_008312935.2	347	-68.97	177	-35.68	85533	33	2088	708 233
piR-mmu-49419184	XM_008313433.2	316	-68.95	163	-35.64	85903	33	3213	1556 2797
piR-mmu-49419184	XM_017033883.1	316	-68.95	163	-35.64	108486	33	3217	1560 2801
piR-mmu-49419184	XM_017033884.1	316	-68.95	163	-35.64	108487	33	3441	1784 3025
piR-mmu-49419184	XM_017033885.1	316	-68.95	163	-35.64	108488	33	2824	1167 2408
piR-xtr-1913582	XM_008320927.2	329	-68.95	165	-38.57	10743	33	5801	3601 5593
piR-xtr-1913582	XM_017040210.1	323	-68.94	169	-36.72	33885	33	6746	5289 5833
piR-mmu-50609515	XM_017034359.1	327	-68.94	176	-37.29	108962	33	5732	4199 4516
piR-xtr-1913582	XM_008326084.2	329	-68.94	171	-36.24	14746	33	3972	3014 1915
piR-xtr-1913582	XM_017038520.1	329	-68.94	171	-36.24	32195	33	4474	3516 2417
piR-xtr-1913582	XM_017038521.1	329	-68.94	171	-36.24	32196	33	3935	2977 1878
piR-mmu-50609515	XM_008318071.2	325	-68.93	169	-36.36	89452	33	6324	5499 1539
piR-mmu-50609515	XM_017035863.1	325	-68.93	169	-36.36	110466	33	8496	7671 3711
piR-mmu-50609515	XM_017035864.1	325	-68.93	169	-36.36	110467	33	8410	7585 3625
piR-xtr-1913582	XM_008316783.2	333	-68.93	167	-34.75	7503	33	5003	1928 829
piR-mmu-49419184	XM_017030864.1	330	-68.92	175	-35.62	105467	33	6601	2091 2495
piR-mmu-49419184	XM_017030865.1	330	-68.92	175	-35.62	105468	33	3768	1893 2297
piR-mmu-50609515	XM_008314632.2	317	-68.91	162	-38.34	86838	33	5485	2416 1096
piR-xtr-1913582	XM_008334024.2	334	-68.9	169	-37.71	20752	33	1415	352 607
piR-mmu-49419184	XM_017031410.1	340	-68.9	173	-35.81	106013	33	7470	1648 3815
piR-mmu-49419184	XM_008336626.2	333	-68.89	170	-34.45	103621	33	2754	2048 1304
piR-mmu-49419184	XM_017037216.1	308	-68.88	155	-38.47	111819	33	8727	1976 547
piR-xtr-3408039	XM_008333237.2	327	-68.86	174	-35.18	101111	33	3683	1600 1153
piR-xtr-3408039	XM_017041548.1	327	-68.86	174	-35.18	116151	33	2838	755 308
piR-mmu-7390298	XM_008330680.2	335	-68.85	179	-36.94	99175	32	2178	25 205
piR-mmu-50609515	XM_008328925.2	319	-68.83	168	-35.34	97818	33	5159	2864 79
piR-mmu-50609515	XM_008328927.2	319	-68.83	168	-35.34	97819	33	5653	2864 79
piR-mmu-50609515	XM_008328928.2	319	-68.83	168	-35.34	97820	33	5132	2864 79
piR-mmu-50609515	XM_008328930.2	319	-68.83	168	-35.34	97821	33	5132	2864 79
piR-mmu-50609515	XM_008328931.2	319	-68.83	168	-35.34	97822	33	5626	2864 79
piR-mmu-50609515	XM_008328932.2	319	-68.83	168	-35.34	97823	33	5599	2864 79
piR-mmu-50609515	XM_008328933.2	319	-68.83	168	-35.34	97824	33	4461	2864 79
piR-mmu-50609515	XM_017040061.1	319	-68.83	168	-35.34	114664	33	5256	2961 79
piR-xtr-1913582	XM_017041778.1	337	-68.81	175	-36.74	35453	33	5423	1137 1885
piR-xtr-1913582	XM_017041779.1	337	-68.81	175	-36.74	35454	33	5327	1137 1885
piR-mmu-49419184	XM_017041175.1	316	-68.8	159	-34.62	115778	33	4679	3022 1933
piR-mmu-49419184	XM_008308965.2	337	-68.8	174	-35.47	82486	33	3129	2406 1253
piR-mmu-49419184	XM_017032054.1	337	-68.8	174	-35.47	106657	33	3126	2403 1253
piR-mmu-49419184	XR_523409.2	339	-68.8	170	-36.99	121144	33	3029	2356 2425
piR-xtr-3408039	XM_008308257.2	326	-68.78	168	-38.39	81946	33	4545	3639 3340
piR-xtr-3408039	XM_008308258.2	326	-68.78	168	-38.39	81947	33	3232	2326 2027
piR-mmu-49419184	XM_008324947.2	330	-68.78	170	-34.95	94786	33	4546	1138 472
piR-mmu-49419184	XM_008324948.2	330	-68.78	170	-34.95	94787	33	4993	1585 919
piR-xtr-3408039	XM_008325092.2	337	-68.76	172	-38.29	94904	33	5915	2448 3514
piR-mmu-50609515	XM_017035042.1	341	-68.73	175	-38.61	109645	33	11827	3395 9600
piR-mmu-50609515	XM_017035043.1	341	-68.73	175	-38.61	109646	33	11785	3353 9558
piR-mmu-50609515	XM_017035044.1	341	-68.73	175	-38.61	109647	33	11715	3394 9488
piR-mmu-49449414	XM_008336572.2	325	-68.72	169	-37.27	144047	33	3451	1233 326
piR-mmu-49449414	XM_017031877.1	336	-68.72	176	-38.25	146944	33	4710	650 1913
piR-mmu-49419184	XM_008310740.2	338	-68.71	170	-36.52	83867	33	3808	2442 732
piR-mmu-49419184	XM_008310741.2	338	-68.71	170	-36.52	83868	33	3808	2442 732
piR-mmu-49419184	XM_008316033.2	325	-68.69	163	-34.46	87904	33	2823	387 690
piR-mmu-49419184	XM_008316034.2	325	-68.69	163	-34.46	87905	33	2836	400 703
piR-xtr-1913582	XM_017037639.1	330	-68.69	175	-35.17	31314	33	8933	1745 2440
piR-mmu-48734691	XM_017036132.1	334	-68.69	167	-37.36	110735	33	1850	1188 1303
piR-xtr-1913582	XM_008320185.2	318	-68.68	162	-36.11	10149	33	2432	1110 1701
piR-xtr-1913582	XM_017036893.1	318	-68.68	162	-36.11	30568	33	2520	1198 1789
piR-xtr-1913582	XM_017036894.1	318	-68.68	162	-36.11	30569	33	2673	1351 1942
piR-mmu-49449414	XM_008309504.2	325	-68.68	166	-35.98	123369	33	2496	1573 1260
piR-mmu-49449414	XM_008309505.2	325	-68.68	166	-35.98	123370	33	2428	1505 1192
piR-mmu-49449414	XM_017032043.1	325	-68.68	166	-35.98	147110	33	2444	1521 1208
piR-mmu-49419184	XM_008320334.2	329	-68.67	172	-35.08	91209	33	4428	1333 2228
piR-mmu-49419184	XM_017036824.1	329	-68.67	172	-35.08	111427	33	4425	1330 2225
piR-mmu-49419184	XM_017036825.1	329	-68.67	172	-35.08	111428	33	4521	1426 2321
piR-mmu-49419184	XM_017036826.1	329	-68.67	172	-35.08	111429	33	4426	1334 2226
piR-xtr-1913582	XM_017035697.1	335	-68.67	171	-35.15	29372	33	16148	10611 1374
piR-mmu-49419184	XM_008332665.2	336	-68.67	173	-34.67	100665	33	1812	1078 1393
piR-xtr-1913582	XM_008337481.1	337	-68.66	173	-37.52	23357	33	5766	1733 4658
piR-mmu-50609515	XM_008314084.2	341	-68.66	174	-35.58	86397	33	8646	2093 664
piR-xtr-3408039	XM_008312932.2	347	-68.65	177	-35.88	85530	33	2209	787 234
piR-xtr-3408039	XM_008312933.2	347	-68.65	177	-35.88	85531	33	2167	787 234
piR-xtr-3408039	XM_008312934.2	347	-68.65	177	-35.88	85532	33	2131	709 234
piR-xtr-3408039	XM_008312935.2	347	-68.65	177	-35.88	85533	33	2088	708 233
piR-mmu-49449414	XM_017033296.1	322	-68.63	162	-35.63	148363	33	4499	300 154
piR-mmu-49449414	XM_017033297.1	322	-68.63	162	-35.63	148364	33	4443	244 98
piR-mmu-49449414	XM_017033298.1	322	-68.63	162	-35.63	148365	33	4581	385 239
piR-mmu-49449414	XM_017033299.1	322	-68.63	162	-35.63	148366	33	3082	385 239
piR-mmu-49449414	XM_017033301.1	322	-68.63	162	-35.63	148368	33	3015	385 239
piR-xtr-1913582	XM_008319855.2	308	-68.6	155	-38.56	9893	33	3408	242 2033
piR-mmu-49449414	XM_017041174.1	316	-68.6	162	-36.67	156241	33	2956	654 183
piR-xtr-1913582	XM_008334312.2	323	-68.6	166	-37.29	20970	33	5608	922 1549
piR-xtr-1913582	XM_008334314.2	323	-68.6	166	-37.29	20972	33	5557	871 1498
piR-mmu-49449414	XM_008319949.1	325	-68.6	168	-36	131353	33	9642	3630 7188
piR-mmu-50609515	XM_008327714.2	333	-68.6	175	-35.84	96905	33	2155	1969 1096
piR-xtr-1913582	XM_008308380.2	340	-68.6	171	-35.84	1109	33	3883	1605 2110
piR-xtr-1913582	XM_008308381.2	340	-68.6	171	-35.84	1110	33	3883	1605 2110
piR-xtr-1913582	XM_008308382.2	340	-68.6	171	-35.84	1111	33	3730	1452 1957
piR-mmu-49419184	XM_017038690.1	315	-68.57	164	-36.2	113293	33	7246	5822 2861
piR-mmu-50609515	XM_008331889.2	323	-68.57	167	-35.58	100055	33	5444	1593 468
piR-mmu-50609515	XM_008331890.2	323	-68.57	167	-35.58	100056	33	5223	1372 247
piR-mmu-50609515	XM_008331891.2	323	-68.57	167	-35.58	100057	33	5420	1569 468
piR-mmu-50609515	XM_008331893.2	323	-68.57	167	-35.58	100058	33	5408	1593 468
piR-mmu-50609515	XM_008331894.2	323	-68.57	167	-35.58	100059	33	5318	1593 468
piR-mmu-50609515	XM_008331895.2	323	-68.57	167	-35.58	100060	33	5257	1568 467
piR-mmu-50609515	XM_017041047.1	323	-68.57	167	-35.58	115650	33	5442	1594 469
piR-mmu-50609515	XM_017041048.1	323	-68.57	167	-35.58	115651	33	5405	1593 468
piR-mmu-50609515	XM_017041049.1	323	-68.57	167	-35.58	115652	33	5316	1594 469
piR-mmu-50609515	XM_017041050.1	323	-68.57	167	-35.58	115653	33	5279	1593 468
piR-mmu-50609515	XM_017041051.1	323	-68.57	167	-35.58	115654	33	5381	1569 468
piR-mmu-50609515	XM_017041052.1	323	-68.57	167	-35.58	115655	33	5255	1569 468
piR-mmu-49449414	XM_008317517.2	345	-68.57	180	-37.73	129507	33	1936	335 1232
piR-mmu-50609515	XM_017038161.1	331	-68.56	170	-37.08	112764	33	5950	4011 1892
piR-mmu-49419184	XR_001760146.1	347	-68.56	175	-35	118291	33	2454	2221 684
piR-mmu-50609515	XM_008330249.2	347	-68.56	177	-37.51	98848	33	3346	1940 351
piR-mmu-50609515	XM_008330250.2	347	-68.56	177	-37.51	98849	33	3649	2243 654
piR-mmu-50609515	XM_008330251.2	347	-68.56	177	-37.51	98850	33	3340	1934 351
piR-xtr-3408039	XM_008330249.2	347	-68.56	177	-37.51	98848	33	3346	1940 351
piR-xtr-3408039	XM_008330250.2	347	-68.56	177	-37.51	98849	33	3649	2243 654
piR-xtr-3408039	XM_008330251.2	347	-68.56	177	-37.51	98850	33	3340	1934 351
piR-xtr-1913582	XM_008317876.2	352	-68.56	187	-34.46	8394	33	3948	3385 874
piR-mmu-50609515	XM_017033074.1	326	-68.55	169	-38.52	107677	33	7582	4403 2831
piR-mmu-50609515	XM_017033075.1	326	-68.55	169	-38.52	107678	33	7510	4403 2831
piR-mmu-50609515	XM_017033076.1	326	-68.55	169	-38.52	107679	33	7501	4322 2831
piR-mmu-50609515	XM_017033077.1	326	-68.55	169	-38.52	107680	33	7429	4322 2831
piR-xtr-3408039	XM_017033074.1	326	-68.55	169	-38.52	107677	33	7582	4403 2831
piR-xtr-3408039	XM_017033075.1	326	-68.55	169	-38.52	107678	33	7510	4403 2831
piR-xtr-3408039	XM_017033076.1	326	-68.55	169	-38.52	107679	33	7501	4322 2831
piR-xtr-3408039	XM_017033077.1	326	-68.55	169	-38.52	107680	33	7429	4322 2831
piR-mmu-49419184	XM_017031914.1	335	-68.52	171	-35.72	106517	33	13147	4907 10126
piR-mmu-49449414	XM_017033938.1	344	-68.51	181	-35.41	149005	33	8378	2486 932
piR-mmu-49449414	XM_017033944.1	344	-68.51	181	-35.41	149011	33	8099	2207 653
piR-mmu-49449414	XM_017033951.1	344	-68.51	181	-35.41	149018	33	8209	2317 763
piR-mmu-49449414	XM_017033953.1	344	-68.51	181	-35.41	149020	33	8085	2193 639
piR-mmu-50609515	XM_017034348.1	332	-68.49	168	-36.24	108951	33	8912	8102 3084
piR-mmu-50609515	XM_008335856.2	344	-68.49	176	-36.43	103023	33	1524	508 1047
piR-mmu-50609515	XM_017042979.1	344	-68.49	176	-36.43	117582	33	1523	510 1046
piR-mmu-49449414	XM_017036675.1	324	-68.47	163	-36.4	151742	33	2234	809 243
piR-xtr-3408039	XM_008327714.2	333	-68.47	175	-35.84	96905	33	2155	1969 1096
piR-xtr-1913582	XM_017039816.1	355	-68.47	178	-37.59	33491	33	4708	734 1986
piR-xtr-1913582	XM_017037792.1	307	-68.46	156	-35.69	31467	33	6267	4737 3723
piR-xtr-1913582	XM_017037794.1	307	-68.46	156	-35.69	31469	33	4978	4737 3723
piR-xtr-1913582	XM_008314351.2	335	-68.46	179	-35.01	5682	33	1918	1294 1369
piR-xtr-1913582	XM_008314354.2	335	-68.46	179	-35.01	5685	33	1491	819 894
piR-xtr-1913582	XM_008314355.2	335	-68.46	179	-35.01	5686	33	1406	734 809
piR-xtr-1913582	XM_008329632.1	322	-68.45	164	-37.61	17443	33	3780	150 1167
piR-xtr-1913582	XM_017033458.1	320	-68.44	170	-35.47	27133	33	11482	4970 3099
piR-mmu-49419184	XM_008310163.2	320	-68.42	163	-36.06	83412	33	11510	7615 8254
piR-mmu-49419184	XM_008316871.2	334	-68.42	168	-34.87	88497	33	2245	1617 309
piR-mmu-49419184	XM_008316873.2	334	-68.42	168	-34.87	88499	33	2212	1584 309
piR-mmu-49419184	XM_017041824.1	339	-68.41	174	-36.26	116427	33	15603	2836 9191
piR-mmu-49449414	XM_008321741.2	329	-68.39	171	-36.66	132773	33	4148	1789 931
piR-mmu-49449414	XM_008321742.2	329	-68.39	171	-36.66	132774	33	4182	1823 965
piR-mmu-49449414	XM_017037462.1	329	-68.39	171	-36.66	152529	33	4510	2151 1335
piR-mmu-49449414	XR_001760891.1	329	-68.39	171	-36.66	159500	33	3562	2193 1335
piR-mmu-49449414	XM_008325399.2	336	-68.39	173	-37.79	135611	33	3306	1875 658
piR-mmu-49449414	XM_008325401.2	336	-68.39	173	-37.79	135612	33	3195	1764 658
piR-mmu-50609515	XM_008319420.2	323	-68.37	170	-37.39	90489	33	2130	540 768
piR-mmu-50609515	XM_008319421.2	323	-68.37	170	-37.39	90490	33	1834	244 472
piR-mmu-50609515	XM_017035627.1	323	-68.37	170	-37.39	110230	33	1932	342 570
piR-mmu-49419184	XM_008332346.2	323	-68.35	169	-35.59	100428	33	2887	1760 388
piR-xtr-1913582	XM_008319667.2	319	-68.34	162	-36.5	9753	33	3984	752 3355
piR-xtr-1913582	XM_008319668.2	319	-68.34	162	-36.5	9754	33	3981	752 3352
piR-mmu-49419184	XM_008326610.2	321	-68.34	164	-36.37	96072	33	9550	117 2066
piR-gga-38596	XM_017032574.1	335	-68.34	173	-36.97	66713	30	7887	110 3446
piR-gga-38596	XM_017032575.1	335	-68.34	173	-36.97	66714	30	7885	110 3443
piR-gga-38596	XM_017032576.1	335	-68.34	173	-36.97	66715	30	7882	110 3446
piR-gga-38596	XM_017032577.1	335	-68.34	173	-36.97	66716	30	7879	110 3446
piR-xtr-3408039	XM_017034941.1	334	-68.31	170	-34.98	109544	33	5598	3519 4328
piR-xtr-1913582	XM_017040324.1	325	-68.3	169	-36.01	33999	33	10987	7191 3621
piR-xtr-3408039	XM_017041848.1	329	-68.28	171	-37.35	116451	33	3280	2158 1072
piR-xtr-3408039	XM_008308418.2	332	-68.28	175	-35.56	82057	33	4955	4099 661
piR-mmu-49449414	XM_008315565.2	332	-68.25	179	-37.93	128024	33	5034	3505 1545
piR-mmu-49449414	XM_017034430.1	332	-68.25	179	-37.93	149497	33	5280	3751 1791
piR-mmu-49449414	XM_017034437.1	332	-68.25	179	-37.93	149504	33	5178	3649 1689
piR-mmu-49449414	XM_017034441.1	332	-68.25	179	-37.93	149508	33	4089	2560 600
piR-xtr-1913582	XM_017041998.1	321	-68.23	164	-34.19	35673	33	1249	159 746
piR-mmu-50609515	XM_017030967.1	347	-68.23	176	-36.96	105570	33	8456	1133 6211
piR-mmu-50609515	XM_008331677.2	314	-68.22	164	-35.83	99896	33	5736	4138 5178
piR-mmu-50609515	XM_008331678.2	314	-68.22	164	-35.83	99897	33	5477	3879 4919
piR-mmu-50609515	XM_008331679.2	314	-68.22	164	-35.83	99898	33	5541	3943 4983
piR-xtr-1913582	XM_008313414.2	329	-68.22	167	-37.84	4962	33	4479	3730 4299
piR-xtr-1913582	XM_008324745.2	335	-68.22	174	-36.86	13708	33	4255	2280 1734
piR-xtr-1913582	XM_008324746.2	335	-68.22	174	-36.86	13709	33	3413	2280 1734
piR-xtr-1913582	XM_008315445.2	338	-68.22	169	-35.43	6535	33	7622	1694 3656
piR-xtr-1913582	XM_017032110.1	344	-68.22	174	-34.2	25785	33	7341	5209 5480
piR-xtr-1913582	XM_008316835.2	326	-68.21	167	-34.51	7543	33	4278	2566 115
piR-xtr-1913582	XM_017037274.1	338	-68.21	172	-34.61	30949	33	4601	2059 1326
piR-mmu-50609515	XM_008333237.2	327	-68.2	174	-34.52	101111	33	3683	1600 1153
piR-mmu-50609515	XM_017041548.1	327	-68.2	174	-34.52	116151	33	2838	755 308
piR-xtr-1913582	XM_008324656.2	317	-68.18	163	-35.53	13639	33	2428	217 475
piR-xtr-979116	XM_008310640.1	334	-68.18	170	-36.67	43328	27	1641	1595 1160
piR-xtr-3408039	XM_008319842.2	351	-68.18	176	-36.5	90808	33	10736	5067 3827
piR-xtr-3408039	XM_017034517.1	327	-68.17	166	-37.98	109120	33	6245	2566 5078
piR-mmu-50609515	XM_017034517.1	327	-68.16	166	-37.98	109120	33	6245	2566 5078
piR-xtr-1913582	XM_008328833.2	339	-68.16	171	-35.51	16820	33	1341	113 231
piR-mmu-49449414	XM_017039196.1	342	-68.16	180	-36.48	154263	33	2785	971 133
piR-xtr-3408039	XM_008310312.2	325	-68.15	169	-35.78	83529	33	3047	804 1797
piR-xtr-3408039	XM_008310313.2	325	-68.15	169	-35.78	83530	33	2952	709 1702
piR-xtr-3408039	XM_008310314.2	325	-68.15	169	-35.78	83531	33	2990	804 1740
piR-xtr-3408039	XM_017032590.1	325	-68.15	169	-35.78	107193	33	1928	804 1887
piR-xtr-1913582	XM_017042147.1	331	-68.14	170	-35.57	35822	33	3837	3714 891
piR-mmu-50609515	XM_008338006.2	337	-68.12	169	-34.56	104678	33	3322	1285 96
piR-xtr-3408039	XM_008338006.2	337	-68.12	169	-34.56	104678	33	3322	1285 96
piR-mmu-50777666	XM_008334821.2	342	-68.12	175	-35.31	142747	33	2768	2138 307
piR-mmu-50777666	XM_008334822.2	342	-68.12	175	-35.31	142748	33	2604	1974 143
piR-mmu-49419184	XM_008331584.2	332	-68.1	170	-37.2	99820	33	8343	6273 1161
piR-mmu-49419184	XM_008331601.2	332	-68.1	170	-37.2	99832	33	8295	6225 1161
piR-mmu-49419184	XM_017042404.1	332	-68.1	170	-37.2	117007	33	8355	6285 1161
piR-mmu-49419184	XM_017042408.1	332	-68.1	170	-37.2	117011	33	8307	6237 1161
piR-mmu-50609515	XM_008324541.2	332	-68.1	172	-37.49	94477	33	2048	564 355
piR-xtr-3408039	XM_008324541.2	332	-68.1	172	-37.49	94477	33	2048	564 355
piR-mmu-50609515	XM_017041848.1	329	-68.08	171	-37.15	116451	33	3280	2158 1072
piR-xtr-3408039	XM_008321741.2	329	-68.08	171	-34.32	92309	33	4148	1788 930
piR-xtr-3408039	XM_008321742.2	329	-68.08	171	-34.32	92310	33	4182	1822 964
piR-xtr-3408039	XM_017037462.1	329	-68.08	171	-34.32	112065	33	4510	2150 1334
piR-xtr-3408039	XR_001760891.1	329	-68.08	171	-34.32	119036	33	3562	2192 1334
piR-mmu-49419184	XM_008321238.2	337	-68.08	170	-37.36	91925	33	724	404 548
piR-xtr-1913582	XM_017039386.1	312	-68.07	160	-37.81	33061	33	9685	5966 7555
piR-xtr-1913582	XM_017035491.1	343	-68.07	172	-34.42	29166	33	4281	173 3652
piR-mmu-49419184	XM_017041626.1	332	-68.06	171	-35.6	116229	33	2089	972 1472
piR-mmu-49419184	XM_008330529.2	330	-68.05	175	-36.24	99065	33	1941	1508 402
piR-mmu-49419184	XM_008330530.2	330	-68.05	175	-36.24	99066	33	2185	1752 646
piR-mmu-49449414	XM_008323693.2	348	-68.05	179	-35.87	134299	33	3944	1615 1654
piR-mmu-49449414	XM_008323694.2	348	-68.05	179	-35.87	134300	33	3865	1536 1575
piR-mmu-49449414	XM_017037934.1	348	-68.05	179	-35.87	153001	33	3719	1390 1429
piR-mmu-49449414	XM_017037935.1	348	-68.05	179	-35.87	153002	33	3638	1390 1429
piR-mmu-49449414	XM_008320315.2	329	-68.04	165	-36.26	131659	33	7879	4339 2233
piR-mmu-49449414	XM_008320324.2	329	-68.04	165	-36.26	131667	33	7870	4330 2233
piR-mmu-49449414	XM_008320333.2	329	-68.04	165	-36.26	131672	33	7837	4297 2191
piR-mmu-49449414	XM_008320340.2	329	-68.04	165	-36.26	131679	33	7834	4294 2233
piR-xtr-1913582	XM_017038349.1	324	-68.03	165	-36.46	32024	33	9804	3888 2993
piR-mmu-50609515	XM_008311034.2	336	-68.03	175	-36.4	84107	33	3517	2839 2131
piR-mmu-50609515	XM_017032961.1	336	-68.03	175	-36.4	107564	33	3404	2840 2132
piR-xtr-3408039	XM_008311034.2	336	-68.03	175	-36.4	84107	33	3517	2839 2131
piR-xtr-3408039	XM_017032961.1	336	-68.03	175	-36.4	107564	33	3404	2840 2132
piR-xtr-1913582	XM_017037680.1	340	-68.03	173	-34.87	31355	33	5041	4010 1586
piR-mmu-49449414	XM_008322730.2	323	-68.01	162	-35.45	133546	33	4142	2771 2186
piR-mmu-49449414	XM_008322731.2	323	-68.01	162	-35.45	133547	33	4143	2772 2187
piR-mmu-49449414	XM_008322732.2	323	-68.01	162	-35.45	133548	33	4256	2885 2300
piR-xtr-3408039	XM_017039954.1	323	-68	165	-34.38	114557	33	3991	2834 2972
piR-mmu-49419184	XM_008317247.1	327	-67.99	164	-36.84	88805	33	4901	1893 3755
piR-mmu-50609515	XM_008312804.2	353	-67.99	185	-37.32	85429	33	5706	4164 1280
piR-mmu-50609515	XM_008312805.2	353	-67.99	185	-37.32	85430	33	5682	4140 1280
piR-mmu-50609515	XM_008312806.2	353	-67.99	185	-37.32	85431	33	5679	4137 1280
piR-mmu-50609515	XM_008312807.2	353	-67.99	185	-37.32	85432	33	5672	4130 1279
piR-mmu-50609515	XM_008312808.2	353	-67.99	185	-37.32	85433	33	5645	4103 1279
piR-mmu-50609515	XM_008312809.2	353	-67.99	185	-37.32	85434	33	5645	4103 1279
piR-mmu-50609515	XM_008312810.2	353	-67.99	185	-37.32	85435	33	5612	4070 1279
piR-mmu-50609515	XM_008312812.2	353	-67.99	185	-37.32	85437	33	5598	4056 1280
piR-mmu-50609515	XM_008312813.2	353	-67.99	185	-37.32	85438	33	5443	3901 1278
piR-mmu-50609515	XM_008312815.2	353	-67.99	185	-37.32	85440	33	5056	3514 1278
piR-mmu-50609515	XM_017033713.1	353	-67.99	185	-37.32	108316	33	5374	3832 1278
piR-mmu-50609515	XM_017033714.1	353	-67.99	185	-37.32	108317	33	5033	3491 1279
piR-xtr-1913582	XM_008313067.2	310	-67.98	156	-37.14	4702	33	4391	1231 3025
piR-xtr-1913582	XM_008313068.2	310	-67.98	156	-37.14	4703	33	4319	1231 3025
piR-xtr-1913582	XM_017033683.1	310	-67.98	156	-37.14	27358	33	4412	1252 3046
piR-xtr-1913582	XM_017033684.1	310	-67.98	156	-37.14	27359	33	4399	1239 3033
piR-xtr-1913582	XM_017033685.1	310	-67.98	156	-37.14	27360	33	4386	1226 3020
piR-mmu-49419184	XM_008330616.1	328	-67.94	165	-34.33	99131	33	5909	3457 3910
piR-mmu-50609515	XM_017034941.1	334	-67.94	170	-34.78	109544	33	5598	3519 4328
piR-xtr-1913582	XM_017034553.1	326	-67.91	164	-37.16	28228	33	9181	5458 2076
piR-xtr-1913582	XM_017034554.1	326	-67.91	164	-37.16	28229	33	9151	5428 2076
piR-xtr-1913582	XM_017034555.1	326	-67.91	164	-37.16	28230	33	9145	5422 2070
piR-xtr-3408039	XM_008331677.2	314	-67.9	164	-35.51	99896	33	5736	4138 5178
piR-xtr-3408039	XM_008331678.2	314	-67.9	164	-35.51	99897	33	5477	3879 4919
piR-xtr-3408039	XM_008331679.2	314	-67.9	164	-35.51	99898	33	5541	3943 4983
piR-xtr-1913582	XM_008336038.2	330	-67.9	173	-36.85	22245	33	2293	381 1017
piR-xtr-1913582	XM_017043144.1	330	-67.9	173	-36.85	36819	33	2272	360 996
piR-mmu-50609515	XM_008311251.2	331	-67.9	169	-37.43	84273	33	7295	402 5654
piR-xtr-1913582	XM_017041997.1	321	-67.89	164	-34.19	35672	33	1606	159 1105
piR-xtr-1913582	XM_017036331.1	327	-67.89	165	-34.15	30006	33	5478	5416 2663
piR-mmu-49419184	XM_008316230.2	311	-67.88	159	-36.06	88027	33	12927	10944 5028
piR-mmu-49419184	XM_017034974.1	311	-67.88	159	-36.06	109577	33	11628	9645 3669
piR-mmu-49419184	XM_017034975.1	311	-67.88	159	-36.06	109578	33	12987	11004 5028
piR-mmu-49419184	XM_017034976.1	311	-67.88	159	-36.06	109579	33	11625	9642 3669
piR-mmu-49419184	XM_017034977.1	311	-67.88	159	-36.06	109580	33	11625	9642 3669
piR-mmu-49419184	XM_017034978.1	311	-67.88	159	-36.06	109581	33	11625	9642 3669
piR-mmu-49419184	XM_017034979.1	311	-67.88	159	-36.06	109582	33	11613	9630 3669
piR-mmu-49419184	XM_017034980.1	311	-67.88	159	-36.06	109583	33	11610	9627 3669
piR-mmu-49419184	XM_017034981.1	311	-67.88	159	-36.06	109584	33	11604	9621 3669
piR-mmu-49419184	XM_017034982.1	311	-67.88	159	-36.06	109585	33	11592	9609 3669
piR-mmu-49419184	XM_017034983.1	311	-67.88	159	-36.06	109586	33	11592	9609 3669
piR-mmu-49419184	XM_017034984.1	311	-67.88	159	-36.06	109587	33	11586	9603 3669
piR-mmu-49419184	XM_017034985.1	311	-67.88	159	-36.06	109588	33	11574	9591 3669
piR-mmu-49419184	XM_017034986.1	311	-67.88	159	-36.06	109589	33	11574	9591 3669
piR-mmu-49419184	XM_017034987.1	311	-67.88	159	-36.06	109590	33	11550	9567 3669
piR-mmu-49419184	XM_017034988.1	311	-67.88	159	-36.06	109591	33	11514	9531 3669
piR-mmu-49419184	XM_017034989.1	311	-67.88	159	-36.06	109592	33	11496	9513 3669
piR-mmu-49419184	XM_017034990.1	311	-67.88	159	-36.06	109593	33	11478	9495 3669
piR-mmu-49419184	XM_017034991.1	311	-67.88	159	-36.06	109594	33	11460	9477 3669
piR-mmu-49419184	XM_017034992.1	311	-67.88	159	-36.06	109595	33	11436	9453 3669
piR-mmu-49419184	XM_017034994.1	311	-67.88	159	-36.06	109597	33	12780	10797 5028
piR-mmu-49419184	XM_017034995.1	311	-67.88	159	-36.06	109598	33	12927	10944 5028
piR-mmu-49419184	XM_017034996.1	311	-67.88	159	-36.06	109599	33	12906	10923 5028
piR-mmu-49419184	XM_008310731.2	318	-67.87	163	-36.56	83861	33	2922	478 1222
piR-mmu-49419184	XM_008327293.2	320	-67.86	161	-36.82	96572	33	4171	1732 2431
piR-mmu-49419184	XM_008327295.2	320	-67.86	161	-36.82	96573	33	4132	1693 2392
piR-mmu-49419184	XM_017039534.1	320	-67.86	161	-36.82	114137	33	4167	1728 2427
piR-mmu-49419184	XM_017039535.1	320	-67.86	161	-36.82	114138	33	4128	1689 2388
piR-mmu-50609515	XM_017041225.1	345	-67.86	178	-35.02	115828	33	13146	4713 11003
piR-mmu-49419184	XM_008312835.2	321	-67.84	169	-36.43	85457	33	4646	664 3018
piR-mmu-49419184	XM_017042119.1	318	-67.83	160	-36.63	116722	33	4231	2524 2566
piR-mmu-49419184	XM_017034930.1	329	-67.82	168	-35.67	109533	33	6213	2454 5025
piR-xtr-1913582	XM_008321450.2	331	-67.82	166	-34.22	11151	33	4766	1326 2226
piR-xtr-1913582	XM_017037269.1	331	-67.82	166	-34.22	30944	33	4775	1326 2235
piR-xtr-1913582	XM_017037270.1	331	-67.82	166	-34.22	30945	33	4763	1326 2223
piR-xtr-1913582	XM_017037273.1	331	-67.82	166	-34.22	30948	33	3858	1326 2235
piR-xtr-1913582	XM_017037276.1	331	-67.82	166	-34.22	30951	33	5042	1593 2502
piR-xtr-1913582	XM_017037277.1	331	-67.82	166	-34.22	30952	33	4486	1037 1946
piR-mmu-49449414	XM_008332872.2	313	-67.81	160	-35.18	141292	33	7025	2717 3370
piR-mmu-49449414	XM_008332873.2	313	-67.81	160	-35.18	141293	33	7100	2792 3445
piR-mmu-49449414	XM_017041751.1	313	-67.81	160	-35.18	156818	33	7053	2745 3398
piR-mmu-49449414	XM_017041752.1	313	-67.81	160	-35.18	156819	33	7148	2840 3493
piR-mmu-49449414	XM_017041753.1	313	-67.81	160	-35.18	156820	33	7253	2945 3598
piR-mmu-49449414	XM_017041754.1	313	-67.81	160	-35.18	156821	33	7547	3239 3892
piR-mmu-49449414	XM_017041755.1	313	-67.81	160	-35.18	156822	33	7595	3287 3940
piR-mmu-49449414	XM_017041756.1	313	-67.81	160	-35.18	156823	33	6460	2152 2805
piR-mmu-49449414	XM_017041757.1	313	-67.81	160	-35.18	156824	33	6420	2112 2765
piR-mmu-49449414	XM_017041758.1	313	-67.81	160	-35.18	156825	33	6730	2422 3075
piR-mmu-49449414	XR_001761629.1	313	-67.81	160	-35.18	160238	33	6984	2745 3398
piR-mmu-49449414	XR_001761630.1	313	-67.81	160	-35.18	160239	33	5767	2745 3398
[truncated: 10,146 more rows]
