# Supplementary material for: Identification and application of piwi-interacting RNAs from seminal plasma exosomes in Cynoglossus semilaevis
Source: BMC Genomics. 2020 Apr 15;21:302. doi: 10.1186/s12864-020-6660-7 (PMC7158113; doi:10.1186/s12864-020-6660-7)
Supplement: Supplementary file 6 — Additional file 6. List of 37 candidate signature piRNAs captured from 44 candidate signature after sex related gene ontology (GO) enrichment and Kyoto Encyclopedia of Gene and Genomes (KEGG) pathway enrichment analysis. [file 12864_2020_6660_MOESM6_ESM.xlsx]

## Sheet: 37 piRNAs infor.
piRNA_id	Sample_ZW.counts	Sample_ZW.TPM	Sample_ZZ.counts	Sample_ZZ.TPM	foldChange(ZZ/ZW)	log2FoldChange	pval	padj	up_down	Sequence	Length
piR-dme-10870841	165537	9759.37	0	0.001	1.02e-07	-23.2184	0	0	Down	GCATTGGTGGTTCAGTGGTAGAATTCTC	28
piR-xtr-1913582	55369	3264.32	0	0.001	3.06e-07	-21.6384	0	0	Down	TCCCTGGTGGTCTAGTGGTTAGGATTCGGCGCT	33
piR-mmu-30092164	42013	2476.91	0	0.001	4.04e-07	-21.2401	0	0	Down	GCATTGGTGGTTCAGTGGTAGAATTCTACA	30
piR-mmu-29556810	17805	1049.71	0	0.001	9.53e-07	-20.0016	0	0	Down	GGCTTGGTCTAGGGGTATGATTCTCGTTTC	30
piR-xtr-365139	11938	703.814	0	0.001	1.42e-06	-19.4248	0	0	Down	AGCATTGGTGGTTCAGTGGTAGAATTCTCG	30
piR-mmu-49449414	9501	560.139	0	0.001	1.79e-06	-19.0954	0	0	Down	CTCCCTGTGGTCTAGTGGTTAGGATTCGGCGCT	33
piR-mmu-29245948	8852	521.877	0	0.001	1.92e-06	-18.9933	0	0	Down	CATTGGTGGTTCAGTGGTAGAATTCTCTA	29
piR-mmu-50216164	7174	422.949	0	0.001	2.36e-06	-18.6901	0	0	Down	GCATTGGTGGTTCAGTGGTAGAATTCTCTCCTT	33
piR-mmu-32032911	7108	419.058	0	0.001	2.39e-06	-18.6768	0	0	Down	GGCTTGGTCTAGGGGTATGATTCTCGGTA	29
piR-xtr-773061	6855	404.142	0	0.001	2.47e-06	-18.6245	0	0	Down	GCATTTGTGGTTCAGTGGTAGAATTCTCGCC	31
piR-mmu-5797439	282041	16628	2	0.131637	7.92e-06	-16.9467	0	0	Down	GGCATTGGTGGTTCAGTGGTAGAATTCTCGCC	32
piR-mmu-29522108	301585	17780.2	13	0.855639	4.81e-05	-14.3429	0	0	Down	GCATTGGTGGTTCAGTGGTAGAATGCTCGA	30
piR-xtr-3911354	65291	3849.28	3	0.197455	5.13e-05	-14.2508	0	0	Down	GCATTGGTGGTTCAGTGGTAGAATTCACGCCTG	33
piR-mmu-29556980	27178	1602.3	3	0.197455	0.000123232	-12.9863	0	0	Down	GGCTTTGGTCTAGGGGTATGATTCTCGTTT	30
piR-mmu-50338766	494171	29134.3	62	4.08074	0.000140067	-12.8016	0	0	Down	GCATTGGTGGTTCAGTGGTAGAATTCTCGCCTA	33
piR-mmu-49007085	8156	480.844	3	0.197455	0.000410643	-11.2498	0	0	Down	GCATTGGTGGTTCAGTGGTAGAATTCTCGCCCG	33
piR-gga-420242	10664	628.705	13	0.855639	0.00136095	-9.52117	0	0	Down	CGGGTTCGTTTCCCGGCCAATGCACCA	27
piR-mmu-29522740	32799	1933.69	63	4.14656	0.00214437	-8.86523	0	0	Down	GCATTGTGGTTCAGTGGTAGAATTCCCGA	29
piR-xtr-3408039	145877	8600.3	481	31.6586	0.00368111	-8.08564	0	0	Down	TCCCTGTGGTCTAGTGGTTAGGATTCGGCGCTT	33
piR-mmu-49419184	17589	1036.97	63	4.14656	0.00399871	-7.96625	0	0	Down	GCCCTGGTGGTCTAGTGGTTAGGATTCGGCGCT	33
piR-mmu-50777666	12	0.70747	2444	160.86	227.374	7.82892	0	0	Up	GTTTCCGTAGTGTAGTGGTTATCACGTTGGCCT	33
piR-gga-38596	64	3.77317	13344	878.28	232.77	7.86276	0	0	Up	GCATGTGGTTCAGTGGTAGAATTCTCGCCT	30
piR-mmu-50609515	869	51.2326	257057	16919.1	330.24	8.36737	0	0	Up	TCCCTGTGGTCTAGTGGTTAGGATTCGGCGCTC	33
piR-mmu-30332589	64	3.77317	35155	2313.84	613.236	9.2603	0	0	Up	CCCGGGTTCGTTTCCCGGCCAATGCACCA	29
piR-gga-221960	1	0.0589558	2446	160.992	2730.72	11.4151	0	0	Up	GGGGTCGATTCCCGGCCAATGCACCA	26
piR-mmu-10853149	2	0.117912	10735	706.56	5992.28	12.5489	0	0	Up	GGGTTCGTTTCCCGGCCAACGCACCA	26
piR-mmu-29556806	1	0.0589558	6891	453.554	7693.12	12.9094	0	0	Up	GGCTTGGTCTAGGGGTATGATTCTCCCTTC	30
piR-mmu-48734691	3	0.176867	26660	1754.72	9921.09	13.2763	0	0	Up	GCATGGGTGGTTCAGTGGTAGAATTCTCGCCTC	33
piR-gga-137534	0	0.001	6133	403.664	403664	18.6228	0	0	Up	GGCTTTGGTCTAGGGGTATGATTCTCGCTT	30
piR-mmu-7390298	0	0.001	6167	405.902	405902	18.6308	0	0	Up	AGTTTCCGTAGTGTAGTGGTTATCACGTTCGC	32
piR-mmu-30478941	0	0.001	10324	679.509	679509	19.3741	0	0	Up	GGCTTTGGTCTAGGGGTATGATTCTCC	27
piR-mmu-29271668	0	0.001	10353	681.417	681417	19.3782	0	0	Up	GCATTGGTGGTTCAGTGGTAGAATTTTGGA	30
piR-mmu-6643660	0	0.001	10748	707.416	707416	19.4322	0	0	Up	CATTGGTGGTTCAGTGGTAGAATTCTCGCC	30
piR-xtr-979116	0	0.001	11832	778.763	778763	19.5708	0	0	Up	CGGGTTCGTTTCCCGGCCAACGCACCA	27
piR-mmu-31018127	0	0.001	18057	1064.57	1.06457e+06	20.0218	0	0	Up	GCATGTGGTTCAGTGGTAGAATTCTCGCCG	30
piR-mmu-72274	0	0.001	24775	1460.63	1.46063e+06	20.4782	0	0	Up	GCATTGGTGGTTCAGTGGTAGAATTCTCGCCT	32
piR-mmu-32360528	0	0.001	49174	3236.55	3.23655e+06	21.626	0	0	Up	GCATTGGTGGTTCAGTGGCAGAATTCTCT	29

## Sheet: piRNAs of 552 targetgenes
piRNA_id	Transcript	Total score	Total energy	Max score	Max energy	Strand	piRNAlength	Transcript length	Postion
piR-mmu-49419184	XM_017042615.1	1278	-279.2	173	-39.31	117218	33	7775	1733 3923 4625 7225 5696 7043 5797 7144
piR-mmu-49419184	XM_017038312.1	1144	-237.9	169	-37.75	112915	33	3627	747 2760 3425 1178 2417 1823 2021
piR-xtr-1913582	XM_017038312.1	1144	-236.95	169	-39.04	31987	33	3627	747 2760 3425 1178 2417 1823 2021
piR-mmu-50609515	XM_017038312.1	978	-217.04	172	-40.36	112915	33	3627	1731 1150 70 1974 132 1378
piR-mmu-49419184	XM_008334129.2	984	-212.62	179	-41.29	101767	33	7428	3813 3045 4390 2902 4133 4336
piR-xtr-1913582	XM_017042615.1	966	-210.64	173	-39.14	36290	33	7775	1733 3923 4625 5878 5797 7144
piR-xtr-1913582	XM_017042580.1	1003	-190.42	175	-32.27	36255	33	27632	10280 18112 8072 11021 16289 7335
piR-mmu-49449414	XM_017042615.1	850	-185.97	173	-43.1	157682	33	7775	4805 6152 5135 6482 2318
piR-xtr-3408039	XM_017038312.1	821	-183.93	172	-40.36	112915	33	3627	1731 1150 70 1974 1378
piR-xtr-1913582	XM_017038542.1	856	-177.51	182	-42.52	32217	33	3208	434 871 1057 1979 1507
piR-mmu-49419184	XM_017038542.1	856	-176.71	182	-45.56	113145	33	3208	434 871 1057 1979 1507
piR-mmu-49419184	XM_008329125.2	839	-171.28	180	-42.54	97963	33	8968	560 5657 4148 782 4640
piR-mmu-49419184	XM_017038187.1	846	-162.74	174	-36.22	112790	33	3164	1093 1164 1206 1248 1290
piR-mmu-49419184	XM_017042580.1	845	-160.1	175	-34.65	117183	33	27632	10280 18112 8072 11021 16289
piR-mmu-50609515	XM_017039770.1	697	-157.03	185	-45.59	114373	33	5761	848 55 3388 2844
piR-xtr-3408039	XM_017039770.1	697	-157.03	185	-45.59	114373	33	5761	848 55 3388 2844
piR-mmu-49419184	XM_008333954.2	703	-149.63	191	-46.72	101627	33	5149	969 3651 1771 1962
piR-xtr-1913582	XM_008333954.2	703	-149.14	191	-43.68	20699	33	5149	969 3651 1771 1962
piR-mmu-49419184	XM_017042839.1	667	-148.88	173	-42.04	117442	33	10210	8782 7048 7376 6976
piR-mmu-50609515	XM_017034029.1	668	-148.55	177	-46.66	108632	33	8897	7526 5249 2555 1460
piR-mmu-50609515	XM_017042839.1	672	-148.22	173	-37.75	117442	33	10210	7335 7408 5553 7649
piR-xtr-3408039	XM_017034029.1	668	-147.36	177	-47.69	108632	33	8897	7526 5249 2555 1460
piR-mmu-49419184	XM_008308178.2	680	-146.23	177	-41.34	81888	33	6131	372 1079 2429 2647
piR-mmu-49419184	XM_017031655.1	680	-146.23	177	-41.34	106258	33	5912	372 860 2210 2428
piR-xtr-3408039	XM_017042839.1	672	-145.67	173	-37.95	117442	33	10210	7335 7408 5553 7649
piR-mmu-49449414	XM_017038312.1	667	-144.79	177	-41.48	153379	33	3627	1732 1151 1631 1379
piR-xtr-1913582	XM_017042839.1	667	-144.06	173	-41.76	36514	33	10210	8782 7048 7376 6976
piR-mmu-50609515	XM_017042524.1	660	-144.05	171	-38.14	117127	33	6504	675 1761 591 1906
piR-xtr-1913582	XM_008329125.2	668	-143.3	180	-43.83	17035	33	8968	560 4148 782 4640
piR-mmu-50609515	XM_017042615.1	644	-143	168	-39.59	117218	33	7775	4804 6151 5326 6673
piR-xtr-3408039	XM_017042615.1	644	-143	168	-39.59	117218	33	7775	4804 6151 5326 6673
piR-xtr-1913582	XM_008308178.2	680	-142.98	177	-38.3	960	33	6131	372 1079 2429 2647
piR-xtr-1913582	XM_017031655.1	680	-142.98	177	-38.3	25330	33	5912	372 860 2210 2428
piR-xtr-3408039	XM_017042524.1	660	-140.2	171	-38.34	117127	33	6504	675 1761 591 1906
piR-mmu-49419184	XM_017037557.1	657	-139.4	174	-37.98	112160	33	5557	2659 2713 2492 2894
piR-mmu-49419184	XM_008312423.2	646	-137.19	167	-35.44	85130	33	11838	6225 1967 7965 6517
piR-mmu-50609515	XM_017038728.1	652	-136.95	174	-36.81	113331	33	14958	11153 210 4003 1363
piR-xtr-1913582	XM_017037557.1	657	-136.4	174	-36.89	31232	33	5557	2659 2713 2492 2894
piR-mmu-49449414	XM_017039663.1	659	-135.79	183	-39.35	154730	33	86653	24958 38804 74531 77973
piR-mmu-49419184	XM_017039663.1	659	-135.47	173	-36.39	114266	33	86653	37176 40115 54906 16720
piR-mmu-49449414	XM_017042524.1	667	-133.53	175	-36.98	157591	33	6504	675 1762 1907 3111
piR-xtr-1913582	XM_008312423.2	646	-132.12	167	-36.73	4202	33	11838	6225 1967 7965 6517
piR-xtr-1913582	XM_017039663.1	659	-130.4	173	-34.93	33338	33	86653	37176 40115 54906 16720
piR-mmu-49449414	XM_017034029.1	511	-118.73	182	-50.17	149096	33	8897	7527 2556 1461
piR-xtr-1913582	XM_008334129.2	518	-114.56	179	-41.83	20839	33	7428	3813 3045 4390
piR-mmu-49419184	XM_008331425.2	499	-113.25	172	-42.46	99694	33	6501	2744 1662 2500
piR-mmu-49419184	XM_017035986.1	480	-112.57	170	-40.35	110589	33	12505	5418 10387 6638
piR-xtr-1913582	XM_017035986.1	480	-110.54	170	-40.07	29661	33	12505	5418 10387 6638
piR-mmu-49419184	XM_008309848.2	503	-108.44	183	-42.96	83159	33	2577	2337 1583 530
piR-mmu-49419184	XM_008326546.2	507	-107.11	176	-38.29	96021	33	7946	6102 2480 4062
piR-mmu-49419184	XM_017032810.1	496	-106.85	174	-39.14	107413	33	6855	5582 1862 3882
piR-xtr-1913582	XM_008316603.2	488	-105.78	172	-42.01	7380	33	5791	697 4995 4580
piR-xtr-1913582	XM_008326546.2	507	-105.33	176	-35.95	15093	33	7946	6102 2480 4062
piR-mmu-49419184	XM_008317753.2	503	-105.31	171	-40.21	89229	33	9797	4182 8709 6161
piR-xtr-3408039	XM_017038728.1	497	-105.02	174	-36.97	113331	33	14958	11153 210 4003
piR-mmu-50609515	XM_017031404.1	502	-104.38	174	-38.23	106007	33	14764	12295 1879 5754
piR-mmu-32032911	XM_017039663.1	493	-103.9	169	-38.83	154730	29	86653	27301 42549 25077
piR-mmu-50609515	XM_017035718.1	502	-103.81	174	-35.82	110321	33	7694	503 1721 6622
piR-mmu-49419184	XM_008327709.2	482	-103.74	166	-38.71	96901	33	1956	1541 1473 889
piR-mmu-49419184	XM_017034029.1	512	-103.21	177	-37.57	108632	33	8897	3920 5277 4838
piR-xtr-3408039	XM_017035718.1	502	-103.06	174	-35.82	110321	33	7694	503 1721 6622
piR-xtr-1913582	XM_017031404.1	499	-103	169	-36.18	25079	33	14764	534 12110 940
piR-mmu-49419184	XM_017031404.1	499	-102.96	169	-37.93	106007	33	14764	534 12110 940
piR-mmu-49449414	XM_008309628.2	487	-102.89	166	-35.33	123456	33	7191	833 2354 1784
piR-xtr-3911354	XM_017042421.1	496	-102.84	169	-34.75	197952	33	16765	7005 7718 8715
piR-xtr-3408039	XM_017031404.1	502	-102.53	174	-36.55	106007	33	14764	12295 1879 5754
piR-xtr-1913582	XM_017032810.1	496	-102.06	174	-36.1	26485	33	6855	5582 1862 3882
piR-mmu-49419184	XM_017040030.1	494	-101.73	166	-37.16	114633	33	2516	986 772 1635
piR-mmu-50609515	XM_017031008.1	487	-101.68	167	-35.07	105611	33	7723	7348 946 2717
piR-xtr-3408039	XM_017031008.1	487	-101.68	167	-35.07	105611	33	7723	7348 946 2717
piR-mmu-49449414	XM_008316603.2	515	-101.44	177	-35.68	128772	33	5791	4224 3992 464
piR-mmu-50609515	XM_017042580.1	479	-101.35	162	-38.54	117183	33	27632	1714 3514 1634
piR-mmu-49419184	XM_008326934.2	500	-100.93	175	-36.98	96310	33	5667	2801 1059 266
piR-mmu-49419184	XM_017034619.1	485	-100.63	170	-38.41	109222	33	9835	8365 1531 2869
piR-xtr-1913582	XM_017034619.1	485	-100.42	170	-35.37	28294	33	9835	8365 1531 2869
piR-xtr-3408039	XM_017041968.1	491	-100.3	164	-33.8	116571	33	2459	345 1492 261
piR-mmu-50609515	XM_017041968.1	491	-99.9	164	-33.6	116571	33	2459	345 1492 261
piR-xtr-1913582	XM_017040030.1	494	-99.7	166	-34.12	33705	33	2516	986 772 1635
piR-xtr-1913582	XM_008333949.2	485	-99.08	167	-36.1	20695	33	5264	3279 995 1351
piR-xtr-3408039	XM_017042580.1	479	-99.02	162	-35.9	117183	33	27632	1714 3514 1634
piR-mmu-50609515	XM_008334129.2	492	-98.91	166	-36.03	101767	33	7428	6278 3438 4431
piR-xtr-3408039	XM_008334129.2	492	-98.87	166	-36.12	101767	33	7428	6278 3438 4431
piR-xtr-3408039	XM_017032043.1	483	-98.78	166	-33.86	106646	33	2444	1520 835 1207
piR-mmu-49449414	XM_017041195.1	506	-98.74	171	-35.64	156262	33	5785	882 1211 95
piR-mmu-50609515	XM_017032043.1	483	-98.58	166	-33.86	106646	33	2444	1520 835 1207
piR-mmu-49007085	XM_017042421.1	506	-98.39	176	-34.56	157488	33	16765	7004 7720 8715
piR-mmu-49419184	XM_008333949.2	485	-98.35	167	-34.81	101623	33	5264	3279 995 1351
piR-mmu-50609515	XM_017041772.1	494	-97.82	172	-34.11	116375	33	7491	3188 896 1648
piR-mmu-50609515	XM_017037286.1	494	-97.68	170	-34.42	111889	33	5673	3957 3049 5068
piR-mmu-50609515	XM_008307428.2	497	-97.53	171	-33.83	81305	33	3585	427 995 242
piR-mmu-49419184	XM_008334681.2	466	-96.87	159	-32.66	102180	33	12217	577 1340 2032
piR-xtr-3408039	XM_008307428.2	497	-96.5	171	-33.83	81305	33	3585	427 995 242
piR-xtr-1913582	XM_008326934.2	500	-96.14	175	-33.94	15382	33	5667	2801 1059 266
piR-mmu-50338766	XM_017042421.1	506	-95.82	176	-34.47	76560	33	16765	7004 7720 8715
piR-mmu-72274	XM_017042421.1	501	-95.1	176	-34.47	76560	32	16765	7005 7721 8716
piR-mmu-49419184	XM_017042433.1	484	-94.42	167	-32.34	117036	33	6919	3163 1241 3651
piR-mmu-49419184	XM_017033610.1	489	-94.07	169	-31.82	108213	33	6530	4967 677 1888
piR-mmu-50609515	XM_017031447.1	496	-93.64	167	-32.13	106050	33	7216	4666 1197 4451
piR-xtr-1913582	XM_008319572.2	480	-92.89	163	-31.77	9676	33	1962	1133 1397 278
piR-xtr-1913582	XM_017036909.1	480	-92.89	163	-31.77	30584	33	1947	1118 1382 278
piR-mmu-50609515	XM_017040633.1	475	-91.49	170	-31.23	115236	33	7220	708 1035 5170
piR-xtr-3408039	XM_008333241.1	362	-88.96	192	-48.57	101115	33	5073	742 1717
piR-mmu-50609515	XM_008333241.1	362	-88.76	192	-48.37	101115	33	5073	742 1717
piR-xtr-1913582	XM_008331425.2	341	-80.15	172	-43.75	18766	33	6501	2744 1662
piR-xtr-1913582	XM_008333758.2	358	-79.73	184	-40.48	20550	33	3376	2622 1463
piR-mmu-50609515	XM_008338557.1	337	-78.82	175	-46.61	105135	33	4045	252 510
piR-mmu-49419184	XM_008336592.2	348	-78.73	179	-39.98	103597	33	4967	4089 3150
piR-mmu-49419184	XM_008333758.2	358	-78.72	184	-39.53	101478	33	3376	2622 1463
piR-mmu-50609515	XM_008323814.2	333	-78.64	173	-40.39	93927	33	2172	1659 2051
piR-mmu-49449414	XM_017034517.1	331	-78.46	171	-41.49	149584	33	6245	2567 686
piR-mmu-49419184	XM_008316603.2	337	-77.91	172	-42.29	88308	33	5791	697 4995
piR-xtr-1913582	XM_008336592.2	348	-77.23	179	-40.29	22669	33	4967	4089 3150
piR-mmu-49449414	XM_017042887.1	331	-77.19	178	-40.88	157954	33	6727	3808 5250
piR-xtr-3408039	XM_017038402.1	319	-76.89	166	-40.65	113005	33	1051	596 683
piR-xtr-3408039	XM_008323814.2	333	-76.89	173	-38.64	93927	33	2172	1659 2051
piR-xtr-1913582	XM_017042977.1	345	-76.89	189	-45.38	36652	33	5281	3185 1553
piR-mmu-50609515	XM_017038402.1	319	-76.72	166	-40.65	113005	33	1051	596 683
piR-mmu-50609515	XM_017042019.1	341	-76.64	179	-39.46	116622	33	5038	3111 3085
piR-xtr-3408039	XM_008338557.1	337	-76.34	175	-44.13	105135	33	4045	252 510
piR-mmu-49419184	XM_017042977.1	345	-75.88	189	-44.09	117580	33	5281	3185 1553
piR-xtr-3408039	XM_017038708.1	327	-75.56	177	-42.8	113311	33	5709	751 4060
piR-mmu-50609515	XM_017038708.1	327	-75.19	177	-42.6	113311	33	5709	751 4060
piR-xtr-1913582	XM_008317753.2	332	-75.19	168	-41.5	8301	33	9797	8709 6161
piR-xtr-1913582	XM_017040564.1	336	-75.16	174	-37.97	34239	33	2653	1368 2032
piR-xtr-1913582	XM_008309848.2	346	-74.76	183	-39.92	2231	33	2577	2337 1583
piR-mmu-49449414	XM_008335160.2	331	-74.71	178	-40.88	142992	33	6360	3129 4541
piR-mmu-49419184	XM_017042435.1	359	-74.39	185	-39.36	117038	33	3203	2311 1521
piR-xtr-3408039	XM_017042019.1	341	-74.36	179	-37.38	116622	33	5038	3111 3085
piR-xtr-1913582	XM_008323251.2	357	-74.28	179	-38.89	12551	33	4237	286 3854
piR-xtr-1913582	XM_017038107.1	357	-74.28	179	-38.89	31782	33	4213	262 3830
piR-mmu-49449414	XM_008324541.2	342	-74.08	177	-41	134941	33	2048	565 928
piR-mmu-49419184	XM_008313799.1	341	-73.95	173	-37.06	86179	33	4386	1963 3934
piR-mmu-50609515	XM_008311652.2	320	-73.59	163	-37.35	84563	33	3654	1529 922
piR-mmu-49419184	XM_017033386.1	337	-73.55	170	-37.42	107989	33	5240	3370 810
piR-mmu-49419184	XM_008323251.2	357	-73.27	179	-39.17	93479	33	4237	286 3854
piR-mmu-49419184	XM_017038107.1	357	-73.27	179	-39.17	112710	33	4213	262 3830
piR-xtr-1913582	XM_017034029.1	351	-73.2	177	-38.86	27704	33	8897	3920 5277
piR-xtr-1913582	XM_008327709.2	316	-73.15	165	-40.25	15973	33	1956	1473 889
piR-xtr-1913582	XM_017042435.1	359	-72.89	185	-40.9	36110	33	3203	2311 1521
piR-xtr-1913582	XM_008337147.2	348	-72.62	176	-38.93	23092	33	5392	1412 1592
piR-xtr-1913582	XM_008313472.2	337	-72.54	181	-38.44	5005	33	8048	6981 1005
piR-mmu-50609515	XM_008325116.2	329	-72.44	173	-36.5	94924	33	8395	3219 3263
piR-mmu-49419184	XM_008329475.2	329	-72.4	168	-40.28	98245	33	2590	456 630
piR-mmu-49419184	XM_017032549.1	335	-72.17	172	-37.71	107152	33	11828	8521 7370
piR-mmu-49419184	XM_017040564.1	336	-72.08	174	-36.43	115167	33	2653	1368 2032
piR-xtr-1913582	XM_017033386.1	337	-71.8	170	-37.42	27061	33	5240	3370 810
piR-mmu-50609515	XM_017033440.1	336	-71.67	172	-36.75	108043	33	5547	4060 4147
piR-mmu-49419184	XM_008337147.2	348	-71.61	176	-37.64	104020	33	5392	1412 1592
piR-mmu-49449414	XM_017043177.1	337	-71.56	177	-36.2	158244	33	7917	4939 4762
piR-xtr-1913582	XM_017038729.1	336	-71.49	176	-37.38	32404	33	7310	1839 2858
piR-mmu-49419184	XM_008313472.2	337	-71.28	181	-36.9	85933	33	8048	6981 1005
piR-mmu-50609515	XM_008335827.2	347	-71.22	185	-39.56	102998	33	9065	5703 8042
piR-mmu-49449414	XM_017031008.1	330	-71.19	168	-38.58	146075	33	7723	947 2718
piR-mmu-49419184	XM_008310409.2	348	-71.18	185	-39.8	83601	33	3449	2361 2225
piR-mmu-50609515	XM_008327324.2	334	-71.11	168	-36.33	96598	33	1874	581 488
piR-xtr-3408039	XM_008327324.2	334	-71.11	168	-36.33	96598	33	1874	581 488
piR-xtr-3408039	XM_008311652.2	320	-71.05	163	-36.24	84563	33	3654	1529 922
piR-mmu-49449414	XM_017033079.1	329	-71.02	166	-35.77	148146	33	7081	3235 1161
piR-mmu-49419184	XM_017035900.1	326	-71	173	-39.4	110503	33	2037	353 824
piR-mmu-50609515	XM_008308418.2	332	-70.76	175	-35.56	82057	33	4955	4099 661
piR-xtr-1913582	XM_008313799.1	341	-70.63	173	-36.61	5251	33	4386	1963 3934
piR-mmu-49419184	XM_017035697.1	335	-70.42	171	-38.19	110300	33	16148	10611 1374
piR-xtr-1913582	XM_017032549.1	335	-70.42	172	-35.75	26224	33	11828	8521 7370
piR-xtr-3408039	XM_008335827.2	347	-70.42	185	-39.56	102998	33	9065	5703 8042
piR-mmu-49419184	XM_017037161.1	322	-70.37	165	-37.69	111764	33	2687	888 1010
piR-mmu-49449414	XM_017038530.1	330	-70.3	167	-37.43	153597	33	4463	2233 4367
piR-mmu-49419184	XM_017038729.1	336	-70.23	176	-35.84	113332	33	7310	1839 2858
piR-mmu-50609515	XM_008328493.1	318	-70.21	167	-35.15	97491	33	4182	1982 4035
piR-mmu-31018127	XM_008314427.2	349	-70.09	182	-38.72	167599	30	2760	794 2010
piR-mmu-31018127	XM_017034597.1	349	-70.09	182	-38.72	190128	30	2532	566 1782
piR-gga-38596	XM_008314427.2	349	-70.09	182	-38.72	46207	30	2760	794 2010
piR-gga-38596	XM_017034597.1	349	-70.09	182	-38.72	68736	30	2532	566 1782
piR-xtr-1913582	XM_017032054.1	337	-70.06	174	-35.19	25729	33	3126	2403 1253
piR-mmu-49419184	XM_017040324.1	325	-70.05	169	-39.05	114927	33	10987	7191 3621
piR-mmu-49419184	XM_008313906.2	342	-70	175	-35.74	86267	33	4751	3800 2079
piR-mmu-49419184	XM_008313907.2	342	-70	175	-35.74	86268	33	4740	3789 2068
piR-mmu-49419184	XM_008313908.2	342	-70	175	-35.74	86269	33	4687	3736 2015
piR-mmu-49419184	XM_008313909.2	342	-70	175	-35.74	86270	33	4668	3717 1996
piR-mmu-49419184	XM_008313910.2	342	-70	175	-35.74	86271	33	4493	3542 1821
piR-mmu-49419184	XM_008313911.2	342	-70	175	-35.74	86272	33	4603	3652 1931
piR-mmu-49419184	XM_008313912.2	342	-70	175	-35.74	86273	33	4411	3460 1739
piR-mmu-49419184	XM_008313914.2	342	-70	175	-35.74	86275	33	4402	3451 1730
piR-mmu-49419184	XM_008313915.2	342	-70	175	-35.74	86276	33	4338	3387 1666
piR-mmu-49419184	XM_008313916.2	342	-70	175	-35.74	86277	33	4318	3367 1646
piR-mmu-49419184	XM_008313917.2	342	-70	175	-35.74	86278	33	4254	3303 1582
piR-mmu-49419184	XM_008313918.2	342	-70	175	-35.74	86279	33	4429	3478 1757
piR-xtr-3408039	XM_008325116.2	329	-69.97	173	-36.67	94924	33	8395	3219 3263
piR-xtr-1913582	XM_017036826.1	329	-69.93	172	-36.62	30501	33	4426	1334 2226
piR-mmu-49449414	XM_008312999.2	323	-69.87	168	-39.64	126043	33	2851	1541 1841
piR-xtr-3408039	XM_017042887.1	323	-69.87	173	-37.37	117490	33	6727	3807 6615
piR-mmu-49449414	XM_017038161.1	329	-69.86	166	-34.99	153228	33	5950	1893 2640
piR-mmu-49419184	XM_008319668.2	319	-69.84	162	-34.96	90682	33	3981	752 3352
piR-xtr-1913582	XM_017040275.1	335	-69.75	173	-35.5	33950	33	10220	4136 2024
piR-mmu-49419184	XM_008315445.2	338	-69.72	169	-38.47	87463	33	7622	1694 3656
piR-xtr-3408039	XM_017033440.1	336	-69.71	172	-35.12	108043	33	5547	4060 4147
piR-mmu-50609515	XM_017042887.1	323	-69.7	173	-37.37	117490	33	6727	3807 6615
piR-mmu-49449414	XM_017031266.1	330	-69.6	171	-38.07	146333	33	3807	1248 1453
piR-mmu-32032911	XM_017039651.1	345	-69.54	173	-37.94	154718	29	5976	3672 5378
piR-xtr-1913582	XM_017035900.1	326	-69.5	173	-36.36	29575	33	2037	353 824
piR-xtr-1913582	XM_008310409.2	348	-69.43	185	-36.76	2673	33	3449	2361 2225
piR-mmu-49449414	XR_001761625.1	336	-69.38	181	-35.24	160234	33	2282	120 1319
piR-mmu-49449414	XM_008308370.2	340	-69.14	174	-36.4	122495	33	1796	682 197
piR-mmu-50609515	XM_017039647.1	338	-69.01	176	-36.27	114250	33	4723	504 2207
piR-xtr-1913582	XM_017035826.1	334	-68.98	181	-38.66	29501	33	7188	2421 4087
piR-xtr-1913582	XM_017038521.1	329	-68.94	171	-36.24	32196	33	3935	2977 1878
piR-mmu-50609515	XM_008314632.2	317	-68.91	162	-38.34	86838	33	5485	2416 1096
piR-mmu-49419184	XM_017032054.1	337	-68.8	174	-35.47	106657	33	3126	2403 1253
piR-mmu-49449414	XM_017032043.1	325	-68.68	166	-35.98	147110	33	2444	1521 1208
piR-mmu-49419184	XM_017036826.1	329	-68.67	172	-35.08	111429	33	4426	1334 2226
piR-xtr-1913582	XM_017035697.1	335	-68.67	171	-35.15	29372	33	16148	10611 1374
piR-mmu-50609515	XM_017038161.1	331	-68.56	170	-37.08	112764	33	5950	4011 1892
piR-xtr-1913582	XM_008317876.2	352	-68.56	187	-34.46	8394	33	3948	3385 874
piR-mmu-49449414	XM_017036675.1	324	-68.47	163	-36.4	151742	33	2234	809 243
piR-mmu-50609515	XM_017035627.1	323	-68.37	170	-37.39	110230	33	1932	342 570
piR-xtr-1913582	XM_008319668.2	319	-68.34	162	-36.5	9754	33	3981	752 3352
piR-xtr-1913582	XM_017040324.1	325	-68.3	169	-36.01	33999	33	10987	7191 3621
piR-xtr-3408039	XM_008308418.2	332	-68.28	175	-35.56	82057	33	4955	4099 661
piR-xtr-1913582	XM_008315445.2	338	-68.22	169	-35.43	6535	33	7622	1694 3656
piR-xtr-1913582	XM_008324656.2	317	-68.18	163	-35.53	13639	33	2428	217 475
piR-xtr-979116	XM_008310640.1	334	-68.18	170	-36.67	43328	27	1641	1595 1160
piR-xtr-3408039	XM_017034517.1	327	-68.17	166	-37.98	109120	33	6245	2566 5078
piR-mmu-50609515	XM_017034517.1	327	-68.16	166	-37.98	109120	33	6245	2566 5078
piR-mmu-50609515	XM_008338006.2	337	-68.12	169	-34.56	104678	33	3322	1285 96
piR-xtr-3408039	XM_008338006.2	337	-68.12	169	-34.56	104678	33	3322	1285 96
piR-mmu-50609515	XM_008324541.2	332	-68.1	172	-37.49	94477	33	2048	564 355
piR-xtr-3408039	XM_008324541.2	332	-68.1	172	-37.49	94477	33	2048	564 355
piR-xtr-1913582	XM_017039386.1	312	-68.07	160	-37.81	33061	33	9685	5966 7555
piR-xtr-1913582	XM_017035491.1	343	-68.07	172	-34.42	29166	33	4281	173 3652
piR-xtr-3408039	XM_017038161.1	331	-67.73	170	-36.25	112764	33	5950	4011 1892
piR-mmu-50609515	XM_017033079.1	325	-67.71	164	-36.41	107682	33	7081	3608 3234
piR-xtr-3408039	XM_017033079.1	325	-67.71	164	-36.41	107682	33	7081	3608 3234
piR-mmu-50609515	XM_017035394.1	335	-67.69	168	-34.09	109997	33	4920	2262 1259
piR-xtr-1913582	XM_017031424.1	325	-67.61	168	-36.18	25099	33	7023	586 6990
piR-xtr-3408039	XM_008328493.1	318	-67.57	167	-35.06	97491	33	4182	1982 4035
piR-mmu-50609515	XM_008322409.2	328	-67.54	168	-33.94	92831	33	4107	35 1403
piR-xtr-3408039	XM_008322409.2	328	-67.54	168	-33.94	92831	33	4107	35 1403
piR-xtr-3408039	XM_017043262.1	317	-67.49	159	-34.15	117865	33	5581	370 2435
piR-mmu-49449414	XM_017034020.1	319	-67.49	164	-35.66	149087	33	6557	5651 873
piR-xtr-1913582	XM_008319303.2	335	-67.48	169	-34.42	9477	33	1454	325 872
piR-xtr-3408039	XM_017038542.1	334	-67.45	176	-33.88	113145	33	3208	1515 397
piR-mmu-50609515	XM_017038542.1	334	-67.28	176	-33.88	113145	33	3208	1515 397
piR-xtr-1913582	XM_008334294.2	312	-67.26	160	-35.09	20952	33	1666	1154 517
piR-mmu-50609515	XM_017043262.1	317	-67.25	159	-34.13	117865	33	5581	370 2435
piR-mmu-49419184	XM_017032102.1	318	-67.23	162	-33.7	106705	33	4808	910 1227
piR-mmu-50609515	XM_008315226.2	326	-67.14	164	-34.64	87291	33	3898	1344 986
piR-mmu-49419184	XM_017035491.1	343	-67.06	172	-33.93	110094	33	4281	173 3652
piR-xtr-1913582	XM_008329178.2	328	-67.04	167	-33.94	17084	33	2017	1211 1872
piR-mmu-49449414	XM_008325116.2	339	-66.99	178	-35.42	135388	33	8395	3220 3264
piR-mmu-49449414	XM_008310409.2	316	-66.93	162	-33.51	124065	33	3449	2549 1696
piR-mmu-49419184	XM_017040275.1	335	-66.92	173	-33.96	114878	33	10220	4136 2024
piR-xtr-1913582	XM_017040884.1	307	-66.91	154	-34.57	34559	33	3087	1609 1708
piR-xtr-3408039	XM_017037286.1	339	-66.82	170	-34.42	111889	33	5673	3957 3049
piR-mmu-49419184	XM_017039386.1	312	-66.81	160	-36.27	113989	33	9685	5966 7555
piR-xtr-3408039	XM_017039647.1	338	-66.79	176	-34.05	114250	33	4723	504 2207
piR-mmu-29556810	XM_017039663.1	319	-66.73	164	-35.61	73802	30	86653	27300 25076
piR-mmu-49449414	XM_017040092.1	314	-66.71	160	-33.96	155159	33	5045	1900 3117
piR-xtr-1913582	XM_008313906.2	342	-66.68	175	-33.98	5339	33	4751	3800 2079
piR-xtr-1913582	XM_008313907.2	342	-66.68	175	-33.98	5340	33	4740	3789 2068
piR-xtr-1913582	XM_008313908.2	342	-66.68	175	-33.98	5341	33	4687	3736 2015
piR-xtr-1913582	XM_008313909.2	342	-66.68	175	-33.98	5342	33	4668	3717 1996
piR-xtr-1913582	XM_008313910.2	342	-66.68	175	-33.98	5343	33	4493	3542 1821
piR-xtr-1913582	XM_008313911.2	342	-66.68	175	-33.98	5344	33	4603	3652 1931
piR-xtr-1913582	XM_008313912.2	342	-66.68	175	-33.98	5345	33	4411	3460 1739
piR-xtr-1913582	XM_008313914.2	342	-66.68	175	-33.98	5347	33	4402	3451 1730
piR-xtr-1913582	XM_008313915.2	342	-66.68	175	-33.98	5348	33	4338	3387 1666
piR-xtr-1913582	XM_008313916.2	342	-66.68	175	-33.98	5349	33	4318	3367 1646
piR-xtr-1913582	XM_008313917.2	342	-66.68	175	-33.98	5350	33	4254	3303 1582
piR-xtr-1913582	XM_008313918.2	342	-66.68	175	-33.98	5351	33	4429	3478 1757
piR-xtr-1913582	XM_008324401.2	325	-66.59	168	-33.62	13441	33	4366	1697 1974
piR-mmu-49419184	XM_017031008.1	342	-66.54	172	-33.89	105611	33	7723	5637 1787
piR-mmu-29556806	XM_017039663.1	329	-66.49	168	-33.35	33338	30	86653	31586 42548
piR-mmu-49449414	XM_008318681.2	318	-66.4	167	-35.03	130398	33	4811	1872 1063
piR-xtr-1913582	XM_008333362.2	323	-66.35	163	-33.89	20270	33	3884	2392 299
piR-mmu-49449414	XM_017037286.1	332	-66.35	170	-34.13	152353	33	5673	3958 2474
piR-xtr-1913582	XM_008310418.2	315	-66.26	162	-35.53	2681	33	4124	240 1828
piR-mmu-30332589	XM_017032411.1	321	-66.25	165	-33.5	66550	29	2174	1316 835
piR-mmu-49419184	XM_008319303.2	335	-66.22	169	-34.7	90405	33	1454	325 872
piR-mmu-50609515	XM_008321961.2	316	-66.2	163	-33.96	92482	33	3023	359 694
piR-mmu-50609515	XM_008321963.2	316	-66.2	163	-33.96	92484	33	3022	358 693
piR-mmu-50609515	XM_017037283.1	316	-66.2	163	-33.96	111886	33	1526	359 694
piR-xtr-3408039	XM_008321961.2	316	-66.2	163	-33.96	92482	33	3023	359 694
piR-xtr-3408039	XM_008321963.2	316	-66.2	163	-33.96	92484	33	3022	358 693
piR-xtr-3408039	XM_017037283.1	316	-66.2	163	-33.96	111886	33	1526	359 694
piR-mmu-50609515	XM_017036063.1	335	-66.2	175	-35.1	110666	33	5898	939 140
piR-xtr-3408039	XM_017041772.1	340	-66.2	172	-34.11	116375	33	7491	3188 896
piR-mmu-49449414	XM_008311328.2	324	-66.12	169	-33.35	124793	33	6134	3724 364
piR-mmu-49419184	XM_017038521.1	329	-66.11	171	-34.95	113124	33	3935	2977 1878
piR-mmu-50609515	XM_008322875.2	321	-66.07	165	-33.71	93189	33	4457	137 1051
piR-mmu-49419184	NM_001294221.1	328	-66.07	168	-34.33	80966	33	2441	950 1108
piR-mmu-49419184	XM_008329178.2	328	-66.03	167	-34.22	98012	33	2017	1211 1872
piR-xtr-1913582	XM_017034385.1	328	-65.98	167	-35.63	28060	33	9080	8034 3751
piR-mmu-49419184	XM_017041923.1	318	-65.95	162	-34.33	116526	33	6058	3283 2499
piR-mmu-49449414	XM_017041450.1	327	-65.89	168	-35.41	156517	33	4563	553 2576
piR-mmu-49449414	XM_017034619.1	316	-65.87	164	-34.21	149686	33	9835	2318 8917
piR-mmu-50609515	XM_017041359.1	333	-65.82	170	-33.17	115962	33	4743	2078 893
piR-mmu-49419184	XM_008317876.2	352	-65.73	187	-33.17	89322	33	3948	3385 874
piR-mmu-49449414	XM_008313472.2	346	-65.71	176	-34.11	126397	33	8048	5326 2871
piR-mmu-50216164	XM_008315289.2	325	-65.66	164	-34.43	6418	33	8828	2131 3076
piR-mmu-49419184	XM_017040884.1	307	-65.65	154	-33.03	115487	33	3087	1609 1708
piR-xtr-1913582	XM_017042433.1	331	-65.64	167	-33.58	36108	33	6919	3163 1241
piR-xtr-3408039	XM_017035394.1	335	-65.61	168	-33.6	109997	33	4920	2262 1259
piR-mmu-49449414	XM_008321225.2	337	-65.61	169	-33.79	132376	33	2946	2562 949
piR-mmu-49419184	XM_008324656.2	317	-65.6	163	-34.24	94567	33	2428	217 475
piR-mmu-49419184	XM_017033070.1	332	-65.56	171	-34.73	107673	33	8031	6198 5103
piR-mmu-50609515	XM_017033723.1	331	-65.52	178	-35.07	108326	33	10528	3217 5990
piR-xtr-3408039	XM_017033723.1	331	-65.52	178	-35.07	108326	33	10528	3217 5990
piR-mmu-49419184	XM_017041717.1	321	-65.5	170	-34.91	116320	33	2258	234 521
piR-mmu-10853149	XM_008310640.1	324	-65.5	165	-32.75	83792	26	1641	1595 1160
piR-mmu-49449414	XM_008334178.2	319	-65.46	163	-33.89	142264	33	8853	3272 4107
piR-mmu-49449414	XM_008314632.2	320	-65.39	166	-34.4	127302	33	5485	2424 2349
piR-xtr-3408039	XM_017031443.1	330	-65.39	166	-35.2	106046	33	5654	5000 1616
piR-mmu-49419184	XM_008324401.2	325	-65.33	168	-33.9	94369	33	4366	1697 1974
piR-mmu-50609515	XM_008324566.2	313	-65.22	161	-32.68	94499	33	1756	3 316
piR-xtr-1913582	XM_017041234.1	337	-65.16	174	-33.07	34909	33	9046	5667 1672
piR-mmu-49419184	XM_008334552.2	321	-65.09	166	-33.62	102084	33	6599	306 4900
piR-xtr-3408039	XM_008337208.2	327	-65.07	165	-34.05	104072	33	3851	2989 3542
piR-mmu-49419184	XM_017037025.1	332	-65.07	173	-34.41	111628	33	6213	1705 1192
piR-mmu-49419184	XM_017031424.1	325	-65.03	168	-34.89	106027	33	7023	586 6990
piR-xtr-3408039	XM_017041359.1	333	-65.02	170	-32.65	115962	33	4743	2078 893
piR-xtr-1913582	XM_008316995.2	338	-64.93	170	-33.36	7672	33	2245	213 955
piR-mmu-50609515	XM_008337208.2	327	-64.87	165	-33.85	104072	33	3851	2989 3542
piR-mmu-49419184	XM_008310418.2	315	-64.8	162	-34.24	83609	33	4124	240 1828
piR-xtr-1913582	XM_017031008.1	342	-64.79	172	-33.94	24683	33	7723	5637 1787
piR-mmu-50609515	XM_017031443.1	330	-64.73	166	-34.54	106046	33	5654	5000 1616
piR-mmu-49419184	XM_008334294.2	312	-64.68	160	-33.8	101880	33	1666	1154 517
piR-xtr-3408039	XM_008322875.2	321	-64.59	165	-33.52	93189	33	4457	137 1051
piR-xtr-1913582	XM_017036243.1	318	-64.58	163	-34.28	29918	33	4805	2168 60
piR-xtr-1913582	XM_017037025.1	332	-64.51	173	-34.13	30700	33	6213	1705 1192
piR-mmu-49419184	XM_008319572.2	324	-64.5	163	-34.02	90604	33	1962	1133 1397
piR-mmu-49419184	XM_017036909.1	324	-64.5	163	-34.02	111512	33	1947	1118 1382
piR-xtr-3408039	XM_008315226.2	326	-64.5	164	-32.5	87291	33	3898	1344 986
piR-mmu-49449414	XM_017041897.1	340	-64.4	173	-33.13	156964	33	5616	3902 2064
piR-xtr-1913582	XM_008327706.2	318	-64.35	160	-32.56	15971	33	3835	3428 3470
piR-xtr-1913582	XM_017041923.1	318	-64.2	162	-32.91	35598	33	6058	3283 2499
piR-mmu-49449414	XM_017041968.1	332	-64.13	169	-32.44	157035	33	2459	1493 259
piR-mmu-50609515	XM_017039663.1	327	-64.03	167	-32.16	114266	33	86653	62300 38803
piR-xtr-3408039	XM_017039663.1	327	-64.03	167	-32.16	114266	33	86653	62300 38803
piR-mmu-49419184	XM_008323548.1	339	-63.99	177	-32.67	93726	33	2382	1014 1948
piR-mmu-49419184	XM_008316995.2	338	-63.92	170	-33.64	88600	33	2245	213 955
piR-mmu-29556810	XM_017039651.1	344	-63.92	173	-33.81	73790	30	5976	5378 3671
piR-xtr-1913582	XM_017032102.1	318	-63.91	162	-33.42	25777	33	4808	910 1227
piR-mmu-49419184	XM_017041234.1	337	-63.9	174	-32.37	115837	33	9046	5667 1672
piR-mmu-50609515	XM_017042551.1	324	-63.88	166	-32.27	117154	33	3778	680 1802
piR-xtr-3408039	XM_017036063.1	335	-63.82	175	-32.72	110666	33	5898	939 140
piR-xtr-1913582	XM_008334681.2	322	-63.71	163	-33.52	21252	33	12217	917 577
piR-mmu-49449414	XM_008325915.2	317	-63.68	159	-32.05	136011	33	5279	1104 4864
piR-xtr-1913582	XM_017034303.1	327	-63.62	167	-32.4	27978	33	9983	4306 1132
piR-mmu-49419184	XM_008333362.2	323	-63.52	163	-32.35	101198	33	3884	2392 299
piR-mmu-49449414	XM_017035666.1	324	-63.39	167	-33.01	150733	33	9716	2547 3205
piR-xtr-3408039	XM_017031878.1	343	-63.38	174	-33.25	106481	33	13763	12058 7708
piR-xtr-3408039	XM_017030731.1	315	-63.37	163	-33.22	105334	33	5441	999 3573
piR-mmu-49449414	XM_008326593.2	312	-63.36	156	-31.71	136522	33	16162	1360 2005
piR-mmu-49419184	XM_008327706.2	318	-63.34	160	-32.07	96899	33	3835	3428 3470
piR-xtr-1913582	XM_008334552.2	321	-63.34	166	-32.76	21156	33	6599	306 4900
piR-mmu-50609515	XM_017031878.1	343	-63.18	174	-33.05	106481	33	13763	12058 7708
piR-xtr-3408039	XM_017042551.1	324	-63.16	166	-31.81	117154	33	3778	680 1802
piR-mmu-49007085	XM_017039663.1	336	-63.14	185	-32.77	154730	33	86653	1140 57860
piR-xtr-1913582	XM_017031878.1	311	-62.97	161	-32.29	25553	33	13763	2110 2643
piR-mmu-49419184	XM_017040309.1	320	-62.97	164	-32.14	114912	33	20796	439 16829
piR-xtr-3408039	XM_017041195.1	329	-62.79	169	-32.13	115798	33	5785	1209 94
piR-xtr-1913582	XM_017033610.1	336	-62.78	169	-31.54	27285	33	6530	4967 677
piR-mmu-49449414	XM_017035394.1	335	-62.65	172	-32.05	150461	33	4920	1260 2618
piR-xtr-3408039	XM_017031447.1	332	-62.61	167	-32.13	106050	33	7216	4666 1197
piR-mmu-50609515	XM_017041195.1	329	-62.59	169	-32.13	115798	33	5785	1209 94
piR-mmu-50609515	XM_008326098.2	318	-62.52	163	-31.96	95681	33	3396	1461 47
piR-xtr-3408039	XM_008326098.2	318	-62.52	163	-31.96	95681	33	3396	1461 47
piR-mmu-49449414	XM_017041772.1	319	-62.38	169	-31.96	156839	33	7491	899 1880
piR-mmu-49419184	XM_008315275.2	312	-62.28	159	-32.22	87332	33	1943	607 826
piR-mmu-49449414	XM_017036418.1	334	-62.19	170	-31.35	151485	33	3580	1519 907
piR-mmu-50609515	XM_008333563.2	325	-62.18	166	-31.67	101332	33	2133	1840 1923
piR-xtr-3911354	XM_008319170.1	324	-62.16	162	-31.08	171244	33	1360	37 817
piR-mmu-50609515	XM_008323006.2	334	-62.14	176	-31.42	93286	33	7771	6878 5181
piR-mmu-49449414	XM_017040309.1	332	-62.05	175	-31.66	155376	33	20796	14027 14862
piR-mmu-49449414	XM_017035946.1	340	-61.87	175	-31.3	151013	33	8520	6052 5976
piR-xtr-3408039	XM_008323006.2	334	-61.76	176	-31.42	93286	33	7771	6878 5181
piR-mmu-49419184	XM_008308998.2	326	-61.65	171	-31.13	82511	33	3961	2583 752
piR-mmu-49419184	XM_008308999.2	326	-61.65	171	-31.13	82512	33	3861	2483 652
piR-xtr-1913582	XM_017032378.1	314	-61.51	161	-30.76	26053	33	7238	3850 862
piR-mmu-49449414	XM_017034123.1	319	-61.5	161	-30.89	149190	33	5129	1288 1490
piR-xtr-1913582	XM_017035680.1	321	-61.48	161	-31.39	29355	33	3905	3187 2042
piR-xtr-1913582	XM_017038677.1	327	-61.35	170	-31.2	32352	33	6756	6093 3364
piR-xtr-1913582	XM_017037887.1	314	-61.29	160	-30.84	31562	33	5795	1349 5682
piR-mmu-49449414	XM_017035463.1	318	-61.1	160	-30.61	150530	33	5880	5570 3121
piR-mmu-49449414	XM_008316435.2	317	-60.95	161	-30.82	128637	33	3674	1314 365
piR-xtr-1913582	XM_008337124.1	324	-60.93	166	-30.83	23073	33	3766	2373 2979
piR-mmu-49449414	XM_017038367.1	324	-60.84	169	-30.6	153434	33	2735	504 2352
piR-mmu-50609515	XM_017040541.1	313	-60.8	160	-30.5	115144	33	9042	2902 6876
piR-xtr-1913582	XR_522980.2	329	-60.77	165	-30.39	39987	33	5146	1570 4223
piR-mmu-50777666	XM_017036428.1	324	-60.54	162	-30.27	151495	33	5692	1829 2771
piR-xtr-3408039	XM_017040633.1	324	-60.46	170	-30.3	115236	33	7220	708 1035
piR-xtr-1913582	XM_008317208.2	176	-51.11	176	-51.11	7842	33	3579	229
piR-mmu-50609515	XM_017039844.1	185	-49.6	185	-49.6	114447	33	994	611
piR-mmu-49419184	XM_008317208.2	176	-49.57	176	-49.57	88770	33	3579	229
piR-mmu-49419184	XM_017031028.1	199	-48.86	199	-48.86	105631	33	12537	1464
piR-xtr-1913582	XM_017031028.1	199	-48.58	199	-48.58	24703	33	12537	1464
piR-xtr-3408039	XM_017039844.1	185	-47.92	185	-47.92	114447	33	994	611
piR-mmu-50777666	XM_008327548.2	171	-47.54	171	-47.54	137238	33	1177	641
piR-mmu-49449414	XM_017034764.1	181	-46.5	181	-46.5	149831	33	3413	726
piR-xtr-1913582	XM_017041995.1	176	-46.11	176	-46.11	35670	33	3363	1826
piR-mmu-49449414	XM_008309183.2	195	-45.82	195	-45.82	123124	33	1683	1023
piR-mmu-50216164	XM_017042608.1	194	-45.45	194	-45.45	36283	33	5004	4080
piR-mmu-49419184	XM_008318527.2	188	-44.83	188	-44.83	89816	33	4597	2249
piR-mmu-49419184	XM_008320819.1	192	-44.69	192	-44.69	91592	33	1052	795
piR-mmu-50777666	XM_017041745.1	188	-44.65	188	-44.65	156812	33	10446	2799
piR-mmu-49419184	XM_017041995.1	176	-44.57	176	-44.57	116598	33	3363	1826
piR-mmu-50609515	XM_008332793.2	171	-44.51	171	-44.51	100764	33	2320	553
piR-xtr-3408039	XM_008332793.2	171	-44.51	171	-44.51	100764	33	2320	553
piR-xtr-1913582	XM_008324502.2	188	-44.37	188	-44.37	13519	33	1738	1406
piR-mmu-49449414	XM_017041431.1	179	-44.34	179	-44.34	156498	33	2014	1015
piR-mmu-49449414	NM_001294191.1	183	-44.33	183	-44.33	121400	33	1333	32
piR-xtr-1913582	XM_008318096.2	182	-44.3	182	-44.3	8541	33	4385	3633
piR-xtr-1913582	XM_017033006.1	182	-44.3	182	-44.3	26681	33	4388	3636
piR-xtr-1913582	XM_017033010.1	182	-44.3	182	-44.3	26685	33	4289	3537
piR-xtr-1913582	XM_008320005.2	191	-44.23	191	-44.23	10003	33	3495	1381
piR-mmu-49449414	XM_017038402.1	171	-44.16	171	-44.16	153469	33	1051	597
piR-xtr-1913582	XM_017036248.1	183	-44.14	183	-44.14	29923	33	4398	3003
piR-xtr-1913582	XM_017031992.1	177	-44.07	177	-44.07	25667	33	2812	2315
piR-mmu-49449414	XM_017038456.1	187	-43.97	187	-43.97	153523	33	1897	152
piR-mmu-50609515	XM_008320643.2	176	-43.95	176	-43.95	91455	33	2043	1456
piR-xtr-3408039	XM_008320643.2	176	-43.95	176	-43.95	91455	33	2043	1456
piR-mmu-50609515	XM_017043015.1	174	-43.81	174	-43.81	117618	33	1611	525
piR-xtr-1913582	XM_017037133.1	182	-43.47	182	-43.47	30808	33	1642	379
piR-mmu-49449414	XM_008333241.1	174	-43.24	174	-43.24	141579	33	5073	1719
piR-xtr-1913582	XM_017034916.1	177	-43.12	177	-43.12	28591	33	1580	1064
piR-xtr-1913582	XM_008316243.2	171	-43.1	171	-43.1	7109	33	1866	1562
piR-mmu-49419184	XM_008324502.2	188	-43.08	188	-43.08	94447	33	1738	1406
piR-mmu-49449414	XM_008335827.2	190	-43.07	190	-43.07	143462	33	9065	5704
piR-mmu-30332589	XM_017033480.1	183	-43.06	183	-43.06	67619	29	3348	1110
piR-xtr-1913582	XM_008331763.2	176	-43.05	176	-43.05	19035	33	1820	506
piR-mmu-50609515	XM_008336570.2	180	-43.03	180	-43.03	103581	33	2860	394
piR-xtr-3408039	XM_008336570.2	180	-43.03	180	-43.03	103581	33	2860	394
piR-mmu-49419184	XM_008320005.2	191	-42.94	191	-42.94	90931	33	3495	1381
piR-mmu-49419184	XR_523689.2	173	-42.92	173	-42.92	121354	33	258	1
piR-mmu-49419184	XM_008313651.2	179	-42.9	179	-42.9	86067	33	3812	658
piR-mmu-49419184	XM_017036248.1	183	-42.85	183	-42.85	110851	33	4398	3003
piR-mmu-49419184	XM_008318096.2	182	-42.76	182	-42.76	89469	33	4385	3633
piR-mmu-49419184	XM_017033006.1	182	-42.76	182	-42.76	107609	33	4388	3636
piR-mmu-49419184	XM_017033010.1	182	-42.76	182	-42.76	107613	33	4289	3537
piR-mmu-49449414	XR_001760269.1	169	-42.73	169	-42.73	158878	33	1996	439
piR-mmu-49419184	XM_017035536.1	170	-42.64	170	-42.64	110139	33	3046	1187
piR-xtr-1913582	XM_008313651.2	179	-42.62	179	-42.62	5139	33	3812	658
piR-mmu-49449414	XM_008320643.2	181	-42.62	181	-42.62	131919	33	2043	1457
piR-mmu-49419184	XM_017031992.1	177	-42.53	177	-42.53	106595	33	2812	2315
piR-mmu-50609515	XM_008309183.2	190	-42.31	190	-42.31	82660	33	1683	1022
piR-xtr-3408039	XM_008309183.2	190	-42.31	190	-42.31	82660	33	1683	1022
piR-mmu-29556806	XM_008325116.2	186	-42.19	186	-42.19	13996	30	8395	3826
piR-mmu-49449414	XM_008338557.1	180	-42.16	180	-42.16	145599	33	4045	253
piR-xtr-1913582	XM_017042137.1	165	-42.08	165	-42.08	35812	33	3410	1387
piR-xtr-3408039	XM_017043015.1	174	-42.06	174	-42.06	117618	33	1611	525
piR-mmu-49449414	XM_017041620.1	172	-42.01	172	-42.01	156687	33	2305	654
piR-xtr-1913582	XM_017038472.1	177	-41.96	177	-41.96	32147	33	1876	817
piR-mmu-49419184	XM_017037133.1	182	-41.93	182	-41.93	111736	33	1642	379
piR-mmu-30332589	XM_008333954.2	174	-41.83	174	-41.83	61163	29	5149	715
piR-mmu-49419184	XM_017034916.1	177	-41.83	177	-41.83	109519	33	1580	1064
piR-mmu-49419184	XM_017038519.1	168	-41.8	168	-41.8	113122	33	3915	863
piR-xtr-1913582	XM_008318527.2	188	-41.79	188	-41.79	8888	33	4597	2249
piR-mmu-49419184	XM_008331763.2	176	-41.76	176	-41.76	99963	33	1820	506
piR-xtr-3408039	XM_017038512.1	164	-41.68	164	-41.68	113115	33	3365	1624
piR-xtr-1913582	XM_008320819.1	192	-41.65	192	-41.65	10664	33	1052	795
piR-xtr-1913582	XM_008329475.2	161	-41.57	161	-41.57	17317	33	2590	630
piR-mmu-49419184	XM_008316243.2	171	-41.56	171	-41.56	88037	33	1866	1562
piR-xtr-1913582	XM_017039660.1	171	-41.52	171	-41.52	33335	33	5611	3791
piR-mmu-50609515	XM_017038512.1	164	-41.51	164	-41.51	113115	33	3365	1624
piR-mmu-49449414	XM_017038519.1	172	-41.49	172	-41.49	153586	33	3915	372
piR-mmu-50609515	XM_017042367.1	180	-41.37	180	-41.37	116970	33	1608	1318
piR-xtr-3408039	XM_017042367.1	180	-41.37	180	-41.37	116970	33	1608	1318
piR-mmu-29556980	XM_017043177.1	190	-41.32	190	-41.32	117780	30	7917	6026
piR-xtr-1913582	XM_008337302.2	172	-41.24	172	-41.24	23212	33	3441	1493
piR-xtr-3408039	XM_008334558.1	181	-41.23	181	-41.23	102087	33	1474	387
piR-mmu-49449414	XM_017042977.1	179	-41.12	179	-41.12	158044	33	5281	2180
piR-mmu-48734691	XM_008320798.2	203	-41.07	203	-41.07	91579	33	1768	449
piR-mmu-50609515	XM_008334558.1	181	-41.06	181	-41.06	102087	33	1474	387
piR-mmu-31018127	XM_008329535.2	187	-40.99	187	-40.99	179224	30	2632	30
piR-mmu-49419184	XM_017040325.1	179	-40.95	179	-40.95	114928	33	3685	2525
piR-xtr-1913582	XM_008310863.2	181	-40.93	181	-40.93	3039	33	1937	1227
piR-mmu-5797439	XM_008308163.2	178	-40.84	178	-40.84	162806	32	5200	4167
piR-gga-137534	XM_017043177.1	185	-40.84	185	-40.84	36852	30	7917	6026
piR-mmu-50609515	NM_001294191.1	178	-40.82	178	-40.82	80936	33	1333	31
piR-xtr-3408039	NM_001294191.1	178	-40.82	178	-40.82	80936	33	1333	31
piR-mmu-50609515	XM_017038456.1	182	-40.81	182	-40.81	113059	33	1897	151
piR-mmu-49419184	XM_017042137.1	165	-40.79	165	-40.79	116740	33	3410	1387
piR-mmu-49449414	XM_017034749.1	179	-40.76	179	-40.76	149816	33	3205	907
piR-mmu-49007085	XM_017039030.1	179	-40.75	179	-40.75	154097	33	2067	1162
piR-xtr-3408039	XM_017041282.1	193	-40.72	193	-40.72	115885	33	6480	1195
piR-mmu-49419184	XM_008324864.2	177	-40.68	177	-40.68	94722	33	6518	1201
piR-mmu-49419184	XM_017038472.1	177	-40.67	177	-40.67	113075	33	1876	817
piR-mmu-49449414	XM_008311652.2	166	-40.62	166	-40.62	125027	33	3654	1524
piR-mmu-49419184	XM_008324666.2	167	-40.61	167	-40.61	94574	33	1668	1089
piR-mmu-29245948	XM_017042608.1	186	-40.56	186	-40.56	198139	29	5004	4087
piR-mmu-50609515	XM_017041282.1	193	-40.55	193	-40.55	115885	33	6480	1195
piR-mmu-48734691	XM_017032054.1	182	-40.54	182	-40.54	106657	33	3126	2599
piR-mmu-49419184	XM_008324346.2	170	-40.53	170	-40.53	94328	33	4443	1383
piR-xtr-3408039	XM_017038456.1	182	-40.46	182	-40.46	113059	33	1897	151
piR-xtr-1913582	XM_008333773.2	170	-40.44	170	-40.44	20562	33	3114	1445
piR-mmu-49449414	XM_017041596.1	167	-40.41	167	-40.41	156663	33	2094	969
piR-mmu-50609515	XM_008308751.2	172	-40.39	172	-40.39	82321	33	3390	1005
piR-mmu-49419184	XM_017037061.1	169	-40.26	169	-40.26	111664	33	3005	1999
piR-mmu-49449414	XM_017032570.1	184	-40.24	184	-40.24	147637	33	7411	3249
piR-mmu-49419184	XM_017039660.1	171	-40.23	171	-40.23	114263	33	5611	3791
piR-mmu-49449414	XM_017042820.1	162	-40.17	162	-40.17	157887	33	4747	2907
piR-mmu-49449414	XM_017033663.1	163	-40.17	163	-40.17	148730	33	6183	269
piR-mmu-49449414	XM_017040532.1	177	-40.13	177	-40.13	155599	33	10505	2135
piR-xtr-1913582	XR_001761628.1	174	-40.12	174	-40.12	38845	33	4048	3563
piR-xtr-1913582	XM_008333612.2	182	-40.03	182	-40.03	20432	33	2015	477
piR-xtr-1913582	XM_008333613.2	182	-40.03	182	-40.03	20433	33	1949	477
piR-mmu-50609515	XR_001761609.1	184	-40.03	184	-40.03	119754	33	7392	6144
piR-xtr-3408039	XR_001761609.1	184	-40.03	184	-40.03	119754	33	7392	6144
piR-mmu-49449414	XM_017040967.1	166	-40.01	166	-40.01	156034	33	2693	229
piR-mmu-49449414	XM_008326654.2	164	-39.97	164	-39.97	136560	33	1484	553
piR-mmu-49419184	XM_008337302.2	172	-39.95	172	-39.95	104140	33	3441	1493
piR-mmu-50609515	XM_008334576.2	181	-39.93	181	-39.93	102102	33	1499	802
piR-xtr-3408039	XM_008334576.2	181	-39.93	181	-39.93	102102	33	1499	802
piR-mmu-50777666	XM_008322719.2	160	-39.9	160	-39.9	133535	33	1290	692
piR-xtr-1913582	XR_523689.2	173	-39.88	173	-39.88	40426	33	258	1
piR-mmu-50777666	XM_017039177.1	176	-39.88	176	-39.88	154244	33	7770	295
piR-mmu-49449414	XM_017033871.1	171	-39.83	171	-39.83	148938	33	3229	1068
piR-mmu-49419184	XM_008334258.2	163	-39.72	163	-39.72	101853	33	1515	1017
piR-xtr-1913582	XM_017038362.1	169	-39.71	169	-39.71	32037	33	1686	1180
piR-mmu-50609515	XM_008309503.2	177	-39.71	177	-39.71	82904	33	1845	907
piR-mmu-49449414	XM_017031910.1	164	-39.69	164	-39.69	146977	33	9297	3156
piR-mmu-49449414	XM_017040660.1	168	-39.68	168	-39.68	155727	33	4828	2499
piR-mmu-49419184	XM_017033206.1	173	-39.64	173	-39.64	107809	33	4527	3622
piR-mmu-49419184	XM_008310863.2	181	-39.64	181	-39.64	83967	33	1937	1227
piR-mmu-50609515	XM_017036564.1	160	-39.62	160	-39.62	111167	33	7949	606
piR-xtr-1913582	XM_017041698.1	160	-39.61	160	-39.61	35373	33	3289	3025
piR-xtr-1913582	XM_017038452.1	171	-39.61	171	-39.61	32127	33	2002	1383
piR-xtr-1913582	XM_017035536.1	170	-39.6	170	-39.6	29211	33	3046	1187
piR-xtr-1913582	XM_008328283.2	170	-39.5	170	-39.5	16401	33	3115	1498
piR-xtr-3408039	XM_017036952.1	163	-39.47	163	-39.47	111555	33	6202	5841
piR-mmu-49419184	XM_017040822.1	172	-39.45	172	-39.45	115425	33	5137	3676
piR-xtr-1913582	XM_008329162.2	180	-39.45	180	-39.45	17069	33	1269	730
piR-xtr-1913582	XM_017036876.1	185	-39.45	185	-39.45	30551	33	3357	2957
piR-mmu-6643660	XM_017042608.1	186	-39.43	186	-39.43	36283	30	5004	4086
piR-xtr-1913582	XM_008326685.2	172	-39.42	172	-39.42	15195	33	8119	2111
piR-mmu-50609515	XM_017036952.1	163	-39.27	163	-39.27	111555	33	6202	5841
piR-mmu-49419184	XM_008309961.2	178	-39.27	178	-39.27	83250	33	3343	835
piR-mmu-49419184	XM_017038734.1	186	-39.26	186	-39.26	113337	33	2341	181
piR-xtr-1913582	XM_017037161.1	165	-39.23	165	-39.23	30836	33	2687	888
piR-xtr-1913582	XM_017040822.1	172	-39.17	172	-39.17	34497	33	5137	3676
piR-mmu-50609515	XM_017035617.1	178	-39.17	178	-39.17	110220	33	1636	298
piR-xtr-3408039	XM_017035617.1	178	-39.17	178	-39.17	110220	33	1636	298
piR-xtr-1913582	XM_017036230.1	179	-39.17	179	-39.17	29905	33	2672	834
piR-mmu-49419184	XM_008308370.2	189	-39.17	189	-39.17	82031	33	1796	1250
piR-xtr-3911354	XM_017039932.1	187	-39.16	187	-39.16	195463	33	2311	1319
piR-xtr-3408039	XM_008328236.2	178	-39.13	178	-39.13	97287	33	2612	298
piR-mmu-49419184	XR_001760870.1	177	-39.08	177	-39.08	119015	33	6731	1906
piR-mmu-49419184	XM_017042737.1	171	-39.07	171	-39.07	117340	33	1713	503
piR-mmu-49449414	XM_008308418.2	180	-39.07	180	-39.07	122521	33	4955	4100
piR-mmu-50609515	XM_017033204.1	168	-39.05	168	-39.05	107807	33	4912	65
piR-mmu-49419184	XM_008323672.2	169	-39	169	-39	93823	33	2869	193
piR-mmu-29556806	XM_017038993.1	183	-38.99	183	-38.99	32668	30	5184	4612
piR-mmu-49007085	XM_017042608.1	191	-38.94	191	-38.94	157675	33	5004	4084
piR-mmu-50338766	XM_017042608.1	191	-38.94	191	-38.94	76747	33	5004	4084
piR-mmu-72274	XM_017042608.1	191	-38.94	191	-38.94	76747	32	5004	4085
piR-mmu-50609515	XM_008328236.2	178	-38.93	178	-38.93	97287	33	2612	298
piR-xtr-1913582	XM_017033051.1	179	-38.91	179	-38.91	26726	33	3623	119
piR-xtr-1913582	XM_017033052.1	179	-38.91	179	-38.91	26727	33	3587	119
piR-mmu-49419184	XM_008333773.2	170	-38.9	170	-38.9	101490	33	3114	1445
piR-mmu-50609515	XM_017041212.1	170	-38.9	170	-38.9	115815	33	7588	3421
piR-xtr-1913582	XM_008329109.2	170	-38.9	170	-38.9	17025	33	4145	974
piR-xtr-1913582	XM_017035217.1	172	-38.87	172	-38.87	28892	33	2696	701
piR-mmu-49449414	XR_001760870.1	164	-38.84	164	-38.84	159479	33	6731	6150
piR-mmu-50609515	XM_017030873.1	171	-38.83	171	-38.83	105476	33	1070	200
piR-xtr-3408039	XM_017030873.1	171	-38.83	171	-38.83	105476	33	1070	200
piR-xtr-3408039	XM_008335763.1	172	-38.81	172	-38.81	102960	33	3886	3443
piR-xtr-1913582	XR_001760870.1	177	-38.8	177	-38.8	38087	33	6731	1906
piR-xtr-1913582	XM_017042737.1	171	-38.79	171	-38.79	36412	33	1713	503
piR-mmu-49419184	XM_017042687.1	180	-38.77	180	-38.77	117290	33	4460	3878
piR-mmu-49419184	XM_017043196.1	180	-38.77	180	-38.77	117799	33	7552	3717
piR-dme-10870841	XM_017042608.1	182	-38.77	182	-38.77	36283	28	5004	4088
piR-xtr-1913582	XM_017038519.1	168	-38.76	168	-38.76	32194	33	3915	863
piR-mmu-49449414	XM_008336570.2	184	-38.76	184	-38.76	144045	33	2860	400
piR-mmu-49419184	XM_008310185.2	173	-38.74	173	-38.74	83429	33	1641	1126
piR-mmu-49419184	XM_008333612.2	182	-38.74	182	-38.74	101360	33	2015	477
piR-mmu-49419184	XM_008333613.2	182	-38.74	182	-38.74	101361	33	1949	477
piR-mmu-49449414	XM_017030922.1	181	-38.72	181	-38.72	145989	33	3402	2845
piR-mmu-49449414	XM_017034134.1	164	-38.69	164	-38.69	149201	33	1137	149
piR-xtr-1913582	XM_017036153.1	178	-38.69	178	-38.69	29828	33	4990	4941
piR-mmu-7390298	XM_008322719.2	163	-38.66	163	-38.66	93071	32	1290	694
piR-xtr-3408039	XM_008308751.2	172	-38.64	172	-38.64	82321	33	3390	1005
piR-gga-420242	XM_008310640.1	169	-38.61	169	-38.61	83792	27	1641	1163
piR-mmu-50609515	XM_008335763.1	172	-38.61	172	-38.61	102960	33	3886	3443
piR-mmu-30332589	XM_017041078.1	177	-38.59	177	-38.59	75217	29	5896	3248
piR-mmu-49419184	XR_001761628.1	174	-38.58	174	-38.58	119773	33	4048	3563
piR-mmu-50609515	XM_008308967.2	177	-38.56	177	-38.56	82488	33	5564	1011
piR-xtr-3408039	XM_008308967.2	177	-38.56	177	-38.56	82488	33	5564	1011
piR-xtr-3408039	XM_017041212.1	170	-38.55	170	-38.55	115815	33	7588	3421
piR-xtr-1913582	XM_017043026.1	172	-38.54	172	-38.54	36701	33	5938	5805
piR-xtr-1913582	XM_008332206.2	164	-38.51	164	-38.51	19389	33	1485	23
piR-mmu-50609515	XM_017041620.1	169	-38.5	169	-38.5	116223	33	2305	654
piR-xtr-3408039	XM_017041620.1	169	-38.5	169	-38.5	116223	33	2305	654
piR-mmu-50609515	XM_008312196.2	175	-38.49	175	-38.49	84974	33	3234	364
piR-xtr-3408039	XM_008312196.2	175	-38.49	175	-38.49	84974	33	3234	364
piR-mmu-49449414	XM_017033935.1	172	-38.44	172	-38.44	149002	33	2724	377
piR-mmu-49419184	XM_017038362.1	169	-38.42	169	-38.42	112965	33	1686	1180
piR-xtr-1913582	XM_017033137.1	160	-38.37	160	-38.37	26812	33	3835	2657
piR-mmu-50609515	XM_008330256.2	166	-38.37	166	-38.37	98854	33	1583	737
piR-xtr-3408039	XM_008330256.2	166	-38.37	166	-38.37	98854	33	1583	737
piR-mmu-49419184	XM_017041698.1	160	-38.32	160	-38.32	116301	33	3289	3025
piR-mmu-49419184	XM_017038452.1	171	-38.32	171	-38.32	113055	33	2002	1383
piR-xtr-3911354	XM_017039030.1	185	-38.32	185	-38.32	194561	33	2067	1166
piR-mmu-50609515	XM_008321073.2	176	-38.27	176	-38.27	91787	33	6659	862
piR-xtr-3408039	XM_008321073.2	176	-38.27	176	-38.27	91787	33	6659	862
piR-xtr-3408039	XM_017037915.1	173	-38.26	173	-38.26	112518	33	9169	3429
piR-mmu-7390298	XM_008328491.2	193	-38.26	193	-38.26	97489	32	1671	74
piR-mmu-49419184	XM_008328283.2	170	-38.21	170	-38.21	97329	33	3115	1498
piR-mmu-49449414	XM_017038993.1	167	-38.2	167	-38.2	154060	33	5184	3612
piR-mmu-49449414	XM_017032728.1	180	-38.2	180	-38.2	147795	33	3101	1110
piR-mmu-29522108	XM_017039030.1	182	-38.19	182	-38.19	113633	30	2067	1165
piR-xtr-1913582	XM_017032205.1	176	-38.18	176	-38.18	25880	33	4773	690
piR-mmu-50609515	XR_522688.2	164	-38.16	164	-38.16	120745	33	1402	681
piR-xtr-1913582	XM_008331897.2	176	-38.16	176	-38.16	19134	33	1004	236
piR-mmu-49419184	XM_008329162.2	180	-38.16	180	-38.16	97997	33	1269	730
piR-mmu-49419184	XM_017036876.1	185	-38.16	185	-38.16	111479	33	3357	2957
piR-xtr-3408039	XM_008321994.2	176	-38.15	176	-38.15	92511	33	5335	1756
piR-mmu-49449414	XM_017035649.1	179	-38.15	179	-38.15	150716	33	1417	43
piR-mmu-49419184	XM_008326685.2	172	-38.13	172	-38.13	96123	33	8119	2111
piR-mmu-49419184	XM_017043177.1	164	-38.08	164	-38.08	117780	33	7917	6509
piR-xtr-3408039	XR_522688.2	164	-38.06	164	-38.06	120745	33	1402	681
piR-mmu-50609515	XM_017037915.1	173	-38.06	173	-38.06	112518	33	9169	3429
piR-mmu-48734691	XR_001760666.1	177	-38.06	177	-38.06	118811	33	2644	2491
piR-xtr-1913582	XM_008315641.2	176	-38.05	176	-38.05	6683	33	3297	2623
piR-mmu-50609515	XM_008334481.2	169	-38.03	169	-38.03	102033	33	2520	1031
piR-mmu-30332589	XM_017041705.1	172	-38.03	172	-38.03	75844	29	6847	1265
piR-mmu-48734691	XM_008335961.2	164	-38.02	164	-38.02	103109	33	1895	1552
piR-mmu-49419184	XM_008314599.2	164	-38	164	-38	86806	33	2061	889
piR-mmu-49419184	XM_008314600.2	164	-38	164	-38	86807	33	2050	878
piR-mmu-49419184	XM_017034758.1	164	-38	164	-38	109361	33	2156	984
piR-xtr-1913582	XM_017036929.1	186	-38	186	-38	30604	33	2052	295
piR-xtr-3408039	XM_017033204.1	168	-37.99	168	-37.99	107807	33	4912	65
piR-mmu-50609515	XM_017038519.1	168	-37.98	168	-37.98	113122	33	3915	372
piR-xtr-3408039	XM_017038519.1	168	-37.98	168	-37.98	113122	33	3915	372
piR-xtr-3911354	XM_017042608.1	184	-37.96	184	-37.96	198139	33	5004	4083
piR-mmu-50609515	XM_008321994.2	176	-37.95	176	-37.95	92511	33	5335	1756
piR-mmu-50609515	XM_008315890.2	175	-37.94	175	-37.94	87790	33	6818	3798
piR-xtr-3408039	XM_008315890.2	175	-37.94	175	-37.94	87790	33	6818	3798
piR-xtr-1913582	XM_017040325.1	179	-37.91	179	-37.91	34000	33	3685	2525
piR-mmu-49449414	XM_008322952.2	167	-37.88	167	-37.88	133711	33	4092	697
piR-mmu-49449414	XM_008328693.2	184	-37.85	184	-37.85	138111	33	6327	3390
piR-mmu-50609515	XM_017039585.1	172	-37.83	172	-37.83	114188	33	2263	1446
piR-xtr-3408039	XM_017039585.1	172	-37.83	172	-37.83	114188	33	2263	1446
piR-mmu-50609515	XM_008329535.2	166	-37.82	166	-37.82	98296	33	2632	1124
piR-xtr-3408039	XM_008327624.2	165	-37.8	165	-37.8	96835	33	3847	1938
piR-mmu-49449414	XM_017038124.1	167	-37.78	167	-37.78	153191	33	3305	254
piR-mmu-49449414	XM_008307319.2	180	-37.78	180	-37.78	121679	33	3514	1060
piR-mmu-49449414	XM_008308037.2	172	-37.77	172	-37.77	122253	33	886	543
piR-mmu-49449414	XM_008335084.1	165	-37.75	165	-37.75	142942	33	2925	979
piR-mmu-50609515	XM_008327612.2	164	-37.74	164	-37.74	96823	33	1108	608
piR-xtr-1913582	XM_008321731.2	169	-37.72	169	-37.72	11371	33	777	4
piR-mmu-50609515	XM_017041234.1	172	-37.7	172	-37.7	115837	33	9046	2678
piR-xtr-3408039	XM_017041234.1	172	-37.7	172	-37.7	115837	33	9046	2678
piR-mmu-50609515	XM_008337344.2	178	-37.7	178	-37.7	104174	33	4893	1243
piR-xtr-3408039	XM_008337344.2	178	-37.7	178	-37.7	104174	33	4893	1243
piR-mmu-29522108	XM_008333949.2	177	-37.69	177	-37.69	101623	30	5264	2715
piR-mmu-49449414	XM_017038728.1	163	-37.68	163	-37.68	153795	33	14958	4488
piR-mmu-29522108	XM_008330099.2	197	-37.67	197	-37.67	98737	30	5194	4258
piR-xtr-3408039	XM_008309503.2	177	-37.65	177	-37.65	82904	33	1845	907
piR-mmu-29556980	XM_017042774.1	187	-37.65	187	-37.65	117377	30	5985	4216
piR-xtr-1913582	XM_008324864.2	177	-37.64	177	-37.64	13794	33	6518	1201
piR-mmu-49419184	XM_017036230.1	179	-37.63	179	-37.63	110833	33	2672	834
piR-mmu-49419184	XM_008329109.2	170	-37.61	170	-37.61	97953	33	4145	974
piR-mmu-50609515	XM_017042977.1	174	-37.61	174	-37.61	117580	33	5281	2181
piR-xtr-3408039	XM_017042977.1	174	-37.61	174	-37.61	117580	33	5281	2181
piR-mmu-50216164	XM_008323248.2	188	-37.61	188	-37.61	12548	33	5450	2733
piR-xtr-3408039	XM_017041596.1	164	-37.6	164	-37.6	116199	33	2094	968
piR-xtr-3408039	XM_008314632.2	162	-37.59	162	-37.59	86838	33	5485	2416
piR-mmu-49419184	XM_017035217.1	172	-37.58	172	-37.58	109820	33	2696	701
piR-mmu-50609515	XM_008338467.2	161	-37.57	161	-37.57	105063	33	4904	528
piR-xtr-1913582	XM_008324666.2	167	-37.57	167	-37.57	13646	33	1668	1089
piR-xtr-3408039	XM_017035627.1	170	-37.56	170	-37.56	110230	33	1932	342
piR-mmu-49449414	XM_008317702.2	171	-37.56	171	-37.56	129654	33	3636	581
piR-mmu-49449414	XM_008335763.1	177	-37.53	177	-37.53	143424	33	3886	3444
piR-mmu-49449414	XM_008325708.2	160	-37.52	160	-37.52	135867	33	1822	538
piR-mmu-49419184	XM_017043157.1	170	-37.51	170	-37.51	117760	33	4062	1996
piR-xtr-1913582	XM_008324346.2	170	-37.49	170	-37.49	13400	33	4443	1383
piR-xtr-1913582	XM_017039650.1	175	-37.49	175	-37.49	33325	33	15088	5996
piR-mmu-49449414	XM_008311077.1	168	-37.47	168	-37.47	124605	33	7558	2105
piR-mmu-29556806	XM_008330946.2	174	-37.45	174	-37.45	18419	30	2959	2065
piR-xtr-3408039	XM_017040967.1	175	-37.42	175	-37.42	115570	33	2693	803
piR-mmu-50609515	XM_017041596.1	164	-37.4	164	-37.4	116199	33	2094	968
piR-mmu-49449414	XM_017036717.1	165	-37.38	165	-37.38	151784	33	3923	24
piR-gga-221960	XM_017038855.1	171	-37.38	171	-37.38	153922	26	3833	541
piR-mmu-50777666	XM_017036063.1	172	-37.37	172	-37.37	151130	33	5898	3062
piR-mmu-50609515	XM_008335160.2	173	-37.37	173	-37.37	102528	33	6360	3128
piR-xtr-3408039	XM_008335160.2	173	-37.37	173	-37.37	102528	33	6360	3128
piR-mmu-49419184	XM_017033051.1	179	-37.37	179	-37.37	107654	33	3623	119
piR-mmu-49419184	XM_017033052.1	179	-37.37	179	-37.37	107655	33	3587	119
piR-mmu-49419184	XM_017035826.1	181	-37.37	181	-37.37	110429	33	7188	2421
piR-mmu-49419184	XM_017042138.1	162	-37.35	162	-37.35	116741	33	4355	3149
piR-mmu-49419184	XM_017042139.1	162	-37.35	162	-37.35	116742	33	4217	3011
piR-mmu-49449414	XM_017040884.1	161	-37.34	161	-37.34	155951	33	3087	1741
piR-mmu-50609515	XM_008320119.2	163	-37.34	163	-37.34	91021	33	1902	800
piR-mmu-49449414	XM_017039770.1	174	-37.33	174	-37.33	154837	33	5761	3389
piR-mmu-49449414	XM_008321748.2	161	-37.32	161	-37.32	132778	33	3042	652
piR-mmu-48734691	XM_017039650.1	166	-37.32	166	-37.32	114253	33	15088	7899
piR-mmu-49419184	XM_017033204.1	171	-37.32	171	-37.32	107807	33	4912	4415
piR-mmu-49007085	XM_008308163.2	173	-37.32	173	-37.32	122342	33	5200	4165
piR-mmu-50338766	XM_008308163.2	173	-37.32	173	-37.32	41414	33	5200	4165
piR-mmu-72274	XM_008308163.2	173	-37.32	173	-37.32	41414	32	5200	4166
piR-mmu-49449414	XM_017040634.1	181	-37.32	181	-37.32	155701	33	4257	477
piR-xtr-1913582	XM_017034761.1	171	-37.28	171	-37.28	28436	33	3516	1679
piR-xtr-1913582	XM_008318959.1	163	-37.26	163	-37.26	9224	33	11525	10153
piR-mmu-50609515	XM_017034749.1	174	-37.25	174	-37.25	109352	33	3205	906
piR-xtr-3408039	XM_017034749.1	174	-37.25	174	-37.25	109352	33	3205	906
piR-mmu-49449414	XM_008319142.2	175	-37.23	175	-37.23	130759	33	1181	164
piR-xtr-1913582	XM_017037061.1	169	-37.22	169	-37.22	30736	33	3005	1999
piR-mmu-50609515	XM_017040967.1	175	-37.22	175	-37.22	115570	33	2693	803
piR-mmu-29522108	XM_017042608.1	187	-37.21	187	-37.21	117211	30	5004	4087
piR-mmu-49449414	XM_008317455.2	168	-37.18	168	-37.18	129453	33	1616	409
piR-xtr-1913582	XM_017031734.1	171	-37.18	171	-37.18	25409	33	5125	2448
piR-mmu-29556810	XM_017037822.1	178	-37.18	178	-37.18	71961	30	6866	2055
piR-mmu-29556810	XM_017037823.1	178	-37.18	178	-37.18	71962	30	5521	2055
piR-mmu-49449414	XM_017037025.1	170	-37.17	170	-37.17	152092	33	6213	1455
piR-mmu-49449414	XM_017036724.1	176	-37.17	176	-37.17	151791	33	9820	7727
piR-gga-137534	XM_017042774.1	182	-37.17	182	-37.17	36449	30	5985	4216
piR-mmu-50777666	XM_008327386.2	164	-37.16	164	-37.16	137114	33	6754	2463
piR-mmu-50216164	XM_017041652.1	169	-37.15	169	-37.15	35327	33	7599	2292
piR-mmu-49419184	XM_017036153.1	178	-37.15	178	-37.15	110756	33	4990	4941
piR-mmu-50609515	XM_008327624.2	165	-37.14	165	-37.14	96835	33	3847	1938
piR-mmu-49449414	XM_008318029.2	173	-37.13	173	-37.13	129880	33	6914	3150
piR-xtr-3408039	XM_017042232.1	168	-37.12	168	-37.12	116835	33	4076	267
piR-mmu-49449414	XM_008324100.2	174	-37.11	174	-37.11	134611	33	3249	746
piR-mmu-49449414	XM_017035395.1	174	-37.11	174	-37.11	150462	33	3171	668
piR-mmu-49449414	XM_017035396.1	174	-37.11	174	-37.11	150463	33	3246	746
piR-mmu-49449414	XM_017035398.1	174	-37.11	174	-37.11	150465	33	3144	746
piR-mmu-49449414	XM_017035400.1	174	-37.11	174	-37.11	150467	33	3141	746
piR-xtr-1913582	XM_017041905.1	169	-37.1	169	-37.1	35580	33	3226	1615
piR-mmu-49419184	XM_017039951.1	171	-37.1	171	-37.1	114554	33	2645	512
piR-mmu-49419184	XM_017033137.1	160	-37.08	160	-37.08	107740	33	3835	2657
piR-mmu-32032911	XM_017036174.1	168	-37.08	168	-37.08	151241	29	5710	4648
piR-xtr-1913582	XM_017035690.1	171	-37.07	171	-37.07	29365	33	504	207
piR-xtr-1913582	XM_008313192.2	172	-37.06	172	-37.06	4798	33	2871	818
piR-gga-38596	XM_008329535.2	187	-37.04	187	-37.04	57832	30	2632	30
piR-mmu-50609515	XM_008330398.2	165	-37.03	165	-37.03	98965	33	2110	1477
piR-xtr-3408039	XM_008330398.2	165	-37.03	165	-37.03	98965	33	2110	1477
piR-mmu-49419184	XM_017030899.1	166	-37.03	166	-37.03	105502	33	2778	1444
piR-xtr-1913582	XM_008310829.2	168	-37.03	168	-37.03	3012	33	2061	612
piR-xtr-1913582	XM_008328377.2	169	-37.02	169	-37.02	16472	33	2830	766
piR-mmu-49419184	XM_008323066.2	180	-37.01	180	-37.01	93335	33	5529	837
piR-mmu-50609515	XM_008312444.2	167	-37	167	-37	85146	33	2602	420
piR-xtr-3408039	XM_008312444.2	167	-37	167	-37	85146	33	2602	420
piR-mmu-49419184	XM_017043026.1	172	-37	172	-37	117629	33	5938	5805
piR-mmu-49449414	XM_017040620.1	167	-36.99	167	-36.99	155687	33	5594	431
piR-xtr-3408039	XM_017036564.1	160	-36.98	160	-36.98	111167	33	7949	606
piR-mmu-49419184	XM_008332206.2	164	-36.97	164	-36.97	100317	33	1485	23
piR-mmu-50609515	XM_017037025.1	165	-36.95	165	-36.95	111628	33	6213	1454
piR-xtr-1913582	XM_008336971.2	166	-36.95	166	-36.95	22944	33	1714	529
piR-xtr-3408039	XM_008337404.2	170	-36.95	170	-36.95	104224	33	962	298
piR-mmu-49449414	XM_017031424.1	180	-36.93	180	-36.93	146491	33	7023	4039
piR-mmu-50609515	XM_017042232.1	168	-36.92	168	-36.92	116835	33	4076	267
piR-mmu-32032911	XM_008318138.2	190	-36.92	190	-36.92	129965	29	5264	2295
piR-mmu-50609515	XM_017032228.1	161	-36.88	161	-36.88	106831	33	2163	1423
piR-xtr-3408039	XM_008334481.2	169	-36.88	169	-36.88	102033	33	2520	1031
piR-xtr-3408039	XM_017040004.1	166	-36.86	166	-36.86	114607	33	12043	9503
piR-xtr-3408039	XM_008310356.2	170	-36.86	170	-36.86	83564	33	1839	1324
piR-xtr-1913582	XM_017037599.1	167	-36.85	167	-36.85	31274	33	2349	713
piR-mmu-49449414	XM_017032519.1	170	-36.85	170	-36.85	147586	33	1198	746
piR-mmu-10853149	XM_008312635.2	185	-36.85	185	-36.85	85291	26	7363	3788
piR-mmu-7390298	XM_008334941.2	171	-36.82	171	-36.82	102373	32	4145	1108
piR-mmu-50609515	XM_008335084.1	160	-36.78	160	-36.78	102478	33	2925	978
piR-xtr-3408039	XM_008335084.1	160	-36.78	160	-36.78	102478	33	2925	978
piR-mmu-50609515	XM_008337404.2	170	-36.78	170	-36.78	104224	33	962	298
piR-xtr-3408039	XM_017042017.1	172	-36.77	172	-36.77	116620	33	4413	1846
piR-xtr-1913582	XM_008315276.2	169	-36.76	169	-36.76	6405	33	2611	2007
piR-mmu-49449414	XM_017037578.1	164	-36.75	164	-36.75	152645	33	1984	1911
piR-mmu-49449414	XM_017037579.1	164	-36.75	164	-36.75	152646	33	1395	1322
piR-mmu-49449414	XR_522688.2	169	-36.73	169	-36.73	161209	33	1402	682
piR-xtr-1913582	XM_008323066.2	180	-36.73	180	-36.73	12407	33	5529	837
piR-mmu-49007085	XM_017034054.1	186	-36.73	186	-36.73	149121	33	5621	4188
piR-mmu-50338766	XM_017034054.1	186	-36.73	186	-36.73	68193	33	5621	4188
piR-mmu-72274	XM_017034054.1	186	-36.73	186	-36.73	68193	32	5621	4189
piR-mmu-48734691	XM_017038207.1	168	-36.72	168	-36.72	112810	33	2042	195
piR-mmu-30092164	XM_017042608.1	188	-36.72	188	-36.72	198139	30	5004	4085
piR-mmu-49419184	XM_017036929.1	186	-36.71	186	-36.71	111532	33	2052	295
piR-mmu-49419184	XR_001760893.1	165	-36.7	165	-36.7	119038	33	1774	939
piR-mmu-49449414	XM_008325698.2	174	-36.7	174	-36.7	135859	33	3933	942
piR-mmu-50609515	XM_008319817.1	169	-36.69	169	-36.69	90792	33	997	423
piR-xtr-3408039	XM_008319817.1	169	-36.69	169	-36.69	90792	33	997	423
piR-mmu-49449414	XM_017032667.1	170	-36.69	170	-36.69	147734	33	3732	1858
piR-xtr-1913582	XM_008334258.2	163	-36.68	163	-36.68	20925	33	1515	1017
piR-xtr-1913582	XM_008329378.2	172	-36.67	172	-36.67	17241	33	6889	968
piR-mmu-50609515	XM_017038689.1	161	-36.65	161	-36.65	113292	33	4937	177
piR-xtr-3408039	XM_017038689.1	161	-36.65	161	-36.65	113292	33	4937	177
piR-xtr-1913582	XM_008316515.2	166	-36.65	166	-36.65	7312	33	1715	752
piR-xtr-1913582	XM_008322952.2	169	-36.65	169	-36.65	12319	33	4092	1778
piR-mmu-49419184	XM_017032205.1	176	-36.64	176	-36.64	106808	33	4773	690
piR-mmu-49449414	XM_017043262.1	164	-36.63	164	-36.63	158329	33	5581	371
piR-mmu-49419184	XM_008331897.2	176	-36.62	176	-36.62	100062	33	1004	236
piR-mmu-31018127	XM_008322716.2	178	-36.62	178	-36.62	173996	30	1071	899
piR-mmu-49007085	XM_017041652.1	168	-36.61	168	-36.61	156719	33	7599	2294
piR-xtr-1913582	XM_017033206.1	173	-36.6	173	-36.6	26881	33	4527	3622
piR-xtr-1913582	XM_017034261.1	172	-36.59	172	-36.59	27936	33	9587	3661
piR-mmu-49449414	XM_008325779.2	168	-36.58	168	-36.58	135916	33	5893	4340
piR-xtr-1913582	XM_008322719.2	170	-36.57	170	-36.57	12143	33	1290	87
piR-mmu-49419184	XR_001760926.1	173	-36.57	173	-36.57	119071	33	5445	5228
piR-mmu-32032911	XM_008313825.2	174	-36.57	174	-36.57	126666	29	6228	2549
piR-mmu-49449414	XM_008309720.2	164	-36.56	164	-36.56	123526	33	2829	2240
piR-mmu-49449414	XM_017041234.1	177	-36.54	177	-36.54	156301	33	9046	2679
piR-xtr-3408039	XM_008315521.1	182	-36.53	182	-36.53	87522	33	5022	1651
piR-mmu-29556810	XM_017042839.1	165	-36.52	165	-36.52	76978	30	10210	6064
piR-mmu-48734691	XM_008321644.2	174	-36.52	174	-36.52	92225	33	5195	3103
piR-xtr-3408039	XM_017034617.1	169	-36.51	169	-36.51	109220	33	3286	77
piR-xtr-3408039	XM_017034618.1	169	-36.51	169	-36.51	109221	33	2093	75
piR-mmu-49419184	XM_008315641.2	176	-36.51	176	-36.51	87611	33	3297	2623
piR-mmu-5797439	XM_008336683.1	181	-36.51	181	-36.51	184589	32	1649	176
piR-mmu-50609515	XM_008315521.1	182	-36.51	182	-36.51	87522	33	5022	1651
piR-mmu-49419184	XM_008335160.2	165	-36.5	165	-36.5	102528	33	6360	2983
piR-mmu-49419184	XM_017042887.1	165	-36.5	165	-36.5	117490	33	6727	3653
piR-mmu-50609515	XM_017036557.1	168	-36.5	168	-36.5	111160	33	3693	1103
piR-xtr-3408039	XM_017036557.1	168	-36.5	168	-36.5	111160	33	3693	1103
piR-mmu-49419184	XM_008333566.1	169	-36.5	169	-36.5	101333	33	2076	708
piR-mmu-49449414	XM_017036174.1	165	-36.49	165	-36.49	151241	33	5710	4204
piR-xtr-1913582	XM_008307807.1	168	-36.48	168	-36.48	684	33	1020	83
piR-mmu-49449414	XM_008330174.2	174	-36.45	174	-36.45	139260	33	5804	438
piR-mmu-49419184	XR_522512.2	160	-36.44	160	-36.44	120650	33	569	390
piR-xtr-1913582	XM_017036616.1	166	-36.44	166	-36.44	30291	33	2443	1693
piR-xtr-3911354	XM_008312251.2	200	-36.44	200	-36.44	165936	33	3110	1273
piR-xtr-1913582	XR_001760893.1	165	-36.42	165	-36.42	38110	33	1774	939
piR-mmu-29522108	XM_008315270.2	179	-36.42	179	-36.42	87328	30	1680	436
piR-mmu-50609515	XM_017031028.1	170	-36.4	170	-36.4	105631	33	12537	419
piR-xtr-3408039	XM_017031028.1	170	-36.4	170	-36.4	105631	33	12537	419
piR-mmu-50609515	XM_008335592.2	170	-36.39	170	-36.39	102820	33	3697	1871
piR-gga-38596	XR_001760075.1	176	-36.39	176	-36.39	77756	30	6234	3529
piR-mmu-49419184	XM_017042459.1	175	-36.38	175	-36.38	117062	33	5251	2558
piR-mmu-50609515	XM_008330174.2	171	-36.34	171	-36.34	98796	33	5804	445
piR-mmu-50609515	XM_008323875.2	163	-36.33	163	-36.33	93974	33	6491	3805
piR-xtr-3408039	XM_008323875.2	163	-36.33	163	-36.33	93974	33	6491	3805
piR-mmu-50609515	XM_017033871.1	166	-36.32	166	-36.32	108474	33	3229	1067
piR-xtr-3408039	XM_017033871.1	166	-36.32	166	-36.32	108474	33	3229	1067
piR-mmu-49449414	XM_008321380.2	180	-36.32	180	-36.32	132499	33	3194	2436
piR-xtr-3408039	XM_008330794.1	164	-36.31	164	-36.31	99257	33	864	22
piR-mmu-49419184	NM_001297587.1	167	-36.27	167	-36.27	80999	33	2102	596
piR-mmu-49419184	XM_017032652.1	167	-36.27	167	-36.27	107255	33	3520	1433
piR-gga-137534	XM_017033080.1	169	-36.26	169	-36.26	26755	30	5313	1645
piR-mmu-50609515	XM_008316266.2	171	-36.25	171	-36.25	88054	33	1761	1515
piR-xtr-3408039	XM_008316266.2	171	-36.25	171	-36.25	88054	33	1761	1515
piR-mmu-31018127	XM_017034038.1	173	-36.25	173	-36.25	189569	30	6649	2242
piR-gga-38596	XM_017034038.1	173	-36.25	173	-36.25	68177	30	6649	2242
piR-xtr-1913582	XM_008321413.2	170	-36.24	170	-36.24	11126	33	3298	2109
piR-mmu-32360528	XM_017034054.1	184	-36.24	184	-36.24	189585	29	5621	4192
piR-xtr-1913582	XM_017033480.1	166	-36.23	166	-36.23	27155	33	3348	1963
piR-xtr-1913582	XM_008309961.2	178	-36.23	178	-36.23	2322	33	3343	835
piR-xtr-1913582	XM_008333566.1	169	-36.22	169	-36.22	20405	33	2076	708
piR-xtr-1913582	XM_017038734.1	186	-36.22	186	-36.22	32409	33	2341	181
piR-mmu-29245948	XM_008333949.2	168	-36.2	168	-36.2	182551	29	5264	2715
piR-xtr-3408039	XM_017040975.1	172	-36.2	172	-36.2	115578	33	3633	2278
piR-mmu-49419184	XM_017039650.1	175	-36.2	175	-36.2	114253	33	15088	5996
piR-xtr-365139	XM_017040044.1	160	-36.19	160	-36.19	155111	30	2552	807
piR-mmu-49449414	XM_008314136.2	170	-36.19	170	-36.19	126900	33	3636	1816
piR-xtr-1913582	XR_521851.2	171	-36.19	171	-36.19	39345	33	7369	3382
piR-mmu-49419184	XM_008321731.2	169	-36.18	169	-36.18	92299	33	777	4
piR-mmu-50609515	XM_017040660.1	163	-36.17	163	-36.17	115263	33	4828	2498
piR-xtr-3408039	XM_017040660.1	163	-36.17	163	-36.17	115263	33	4828	2498
piR-xtr-1913582	XR_522512.2	160	-36.16	160	-36.16	39722	33	569	390
piR-xtr-1913582	XM_008315624.2	168	-36.16	168	-36.16	6671	33	3219	354
piR-mmu-50609515	XM_017041677.1	161	-36.15	161	-36.15	116280	33	1014	472
piR-xtr-3408039	XM_017041677.1	161	-36.15	161	-36.15	116280	33	1014	472
piR-mmu-49419184	XM_017038530.1	169	-36.15	169	-36.15	113133	33	4463	3055
piR-xtr-1913582	XM_017043268.1	173	-36.15	173	-36.15	36943	33	4492	2370
piR-mmu-49449414	XM_008334986.2	176	-36.15	176	-36.15	142872	33	2770	2357
piR-xtr-3408039	XM_008329535.2	166	-36.14	166	-36.14	98296	33	2632	1124
piR-xtr-3408039	XM_017042027.1	160	-36.13	160	-36.13	116630	33	2927	88
piR-xtr-1913582	XM_008308370.2	189	-36.13	189	-36.13	1103	33	1796	1250
piR-mmu-50609515	XM_008330794.1	164	-36.11	164	-36.11	99257	33	864	22
piR-mmu-49449414	XM_017034292.1	165	-36.1	165	-36.1	149359	33	3752	3238
piR-mmu-48734691	XM_008308777.2	169	-36.1	169	-36.1	82339	33	2058	1417
piR-xtr-1913582	XR_522827.2	169	-36.1	169	-36.1	39903	33	395	112
piR-mmu-50216164	XM_008320429.1	176	-36.1	176	-36.1	10361	33	3281	433
piR-mmu-31018127	XM_008320179.2	179	-36.1	179	-36.1	172000	30	7957	4372
piR-xtr-1913582	XM_008332968.2	162	-36.09	162	-36.09	19984	33	1733	1199
piR-mmu-49419184	XM_017036392.1	169	-36.09	169	-36.09	110995	33	4046	2173
piR-mmu-30332589	XM_017035718.1	170	-36.08	170	-36.08	69857	29	7694	1324
piR-mmu-29556806	XM_017030658.1	186	-36.08	186	-36.08	24333	30	1756	584
piR-mmu-49007085	XM_008334681.2	160	-36.06	160	-36.06	142644	33	12217	9097
piR-xtr-3408039	XM_008327612.2	164	-36.06	164	-36.06	96823	33	1108	608
piR-mmu-50609515	XM_008320545.2	162	-36.05	162	-36.05	91378	33	3396	3172
piR-mmu-50609515	XM_017036811.1	162	-36.05	162	-36.05	111414	33	1893	1669
piR-xtr-3408039	XM_008320545.2	162	-36.05	162	-36.05	91378	33	3396	3172
piR-xtr-3408039	XM_017036811.1	162	-36.05	162	-36.05	111414	33	1893	1669
piR-mmu-49449414	XM_008330133.2	177	-36.04	177	-36.04	139228	33	3781	2621
piR-mmu-49419184	XM_008330636.2	160	-36.03	160	-36.03	99144	33	2236	1125
piR-xtr-1913582	XM_017033070.1	171	-36.02	171	-36.02	26745	33	8031	6198
piR-mmu-50609515	XM_017040975.1	172	-36	172	-36	115578	33	3633	2278
piR-xtr-3408039	XM_017039932.1	163	-35.99	163	-35.99	114535	33	2311	1564
piR-xtr-3911354	XM_008336683.1	176	-35.99	176	-35.99	184589	33	1649	178
piR-mmu-49419184	XM_008318959.1	163	-35.97	163	-35.97	90152	33	11525	10153
piR-mmu-5797439	XM_008331960.2	163	-35.97	163	-35.97	181040	32	4016	3090
piR-xtr-1913582	XM_008323672.2	169	-35.96	169	-35.96	12895	33	2869	193
piR-mmu-49007085	XM_017042019.1	160	-35.95	160	-35.95	157086	33	5038	1649
piR-mmu-49449414	XM_008334328.2	173	-35.95	173	-35.95	142376	33	3677	1143
piR-mmu-49449414	XM_008322213.2	168	-35.94	168	-35.94	133139	33	6786	906
piR-mmu-49419184	XM_017040124.1	175	-35.94	175	-35.94	114727	33	3396	2406
piR-mmu-49449414	XM_017037714.1	191	-35.94	191	-35.94	152781	33	8042	3691
piR-mmu-29522740	NM_001294216.1	186	-35.92	186	-35.92	121425	29	685	41
piR-xtr-3408039	XM_008320119.2	163	-35.89	163	-35.89	91021	33	1902	800
piR-mmu-49449414	XM_017035382.1	165	-35.87	165	-35.87	150449	33	2561	830
piR-xtr-1913582	XM_017038530.1	169	-35.87	169	-35.87	32205	33	4463	3055
piR-mmu-49449414	XM_017041884.1	171	-35.87	171	-35.87	156951	33	2289	49
piR-xtr-3408039	XM_017034619.1	166	-35.86	166	-35.86	109222	33	9835	7123
piR-xtr-1913582	XM_008338421.1	168	-35.85	168	-35.85	24103	33	296	120
piR-mmu-50609515	XM_017034617.1	169	-35.85	169	-35.85	109220	33	3286	77
piR-mmu-50609515	XM_017034618.1	169	-35.85	169	-35.85	109221	33	2093	75
piR-mmu-32032911	XM_017035697.1	160	-35.84	160	-35.84	150764	29	16148	3828
piR-mmu-29522740	XM_017035946.1	162	-35.83	162	-35.83	151013	29	8520	7356
piR-xtr-3408039	XM_008338467.2	161	-35.82	161	-35.82	105063	33	4904	528
piR-mmu-49449414	XM_017042140.1	163	-35.82	163	-35.82	157207	33	5066	2119
piR-mmu-49419184	XM_008323811.2	172	-35.82	172	-35.82	93924	33	1738	1004
piR-mmu-30332589	XM_008326671.2	164	-35.81	164	-35.81	55647	29	2189	786
piR-xtr-1913582	XM_008311407.2	168	-35.81	168	-35.81	3457	33	4376	1668
piR-mmu-49419184	XM_017041905.1	169	-35.81	169	-35.81	116508	33	3226	1615
piR-xtr-1913582	XM_017036392.1	169	-35.81	169	-35.81	30067	33	4046	2173
piR-mmu-49419184	XM_017036260.1	171	-35.8	171	-35.8	110863	33	4637	2130
piR-mmu-50609515	XM_008318627.2	175	-35.8	175	-35.8	89896	33	3196	610
piR-xtr-3408039	XM_008318627.2	175	-35.8	175	-35.8	89896	33	3196	610
piR-mmu-50609515	XM_017039932.1	163	-35.79	163	-35.79	114535	33	2311	1564
piR-mmu-48734691	XM_008328693.2	173	-35.79	173	-35.79	97647	33	6327	4101
piR-mmu-49419184	XM_017035690.1	171	-35.78	171	-35.78	110293	33	504	207
piR-mmu-49419184	XM_008313192.2	172	-35.77	172	-35.77	85726	33	2871	818
piR-xtr-3408039	XM_017036668.1	170	-35.76	170	-35.76	111271	33	8845	5538
piR-mmu-50609515	XM_017039135.1	160	-35.75	160	-35.75	113738	33	3012	2898
piR-xtr-3408039	XM_017039135.1	160	-35.75	160	-35.75	113738	33	3012	2898
piR-xtr-1913582	XM_017034642.1	177	-35.75	177	-35.75	28317	33	2180	1185
piR-mmu-49449414	XM_017042839.1	161	-35.74	161	-35.74	157906	33	10210	7363
piR-mmu-49449414	XM_008314516.2	166	-35.74	166	-35.74	127207	33	6511	530
piR-mmu-49419184	XM_008310829.2	168	-35.74	168	-35.74	83940	33	2061	612
piR-mmu-49419184	XM_017034761.1	171	-35.74	171	-35.74	109364	33	3516	1679
piR-mmu-49419184	XM_008328377.2	169	-35.73	169	-35.73	97400	33	2830	766
piR-xtr-1913582	XM_017042687.1	180	-35.73	180	-35.73	36362	33	4460	3878
piR-xtr-1913582	XM_017043196.1	180	-35.73	180	-35.73	36871	33	7552	3717
piR-mmu-30478941	XM_017043177.1	175	-35.72	175	-35.72	158244	27	7917	6029
piR-mmu-49419184	XM_008334500.2	175	-35.72	175	-35.72	102046	33	2320	1477
piR-xtr-1913582	XM_017037625.1	172	-35.7	172	-35.7	31300	33	7125	5073
piR-xtr-1913582	XM_008310185.2	173	-35.7	173	-35.7	2501	33	1641	1126
piR-mmu-32032911	XM_017043262.1	176	-35.69	176	-35.69	158329	29	5581	844
piR-xtr-1913582	XM_008319516.1	171	-35.68	171	-35.68	9633	33	783	744
piR-mmu-31018127	XR_001760075.1	176	-35.68	176	-35.68	199148	30	6234	3529
piR-xtr-773061	XM_008320779.2	179	-35.67	179	-35.67	10636	31	5454	2462
piR-mmu-6643660	XM_017040532.1	194	-35.67	194	-35.67	34207	30	10505	8430
piR-mmu-49419184	XM_008336971.2	166	-35.66	166	-35.66	103872	33	1714	529
piR-mmu-50609515	XM_017034619.1	166	-35.66	166	-35.66	109222	33	9835	7123
piR-xtr-1913582	XM_017040124.1	175	-35.66	175	-35.66	33799	33	3396	2406
piR-mmu-30332589	XM_008312604.2	170	-35.64	170	-35.64	44802	29	2899	563
piR-mmu-49449414	XM_017031447.1	170	-35.64	170	-35.64	146514	33	7216	1198
piR-mmu-49419184	XM_017031734.1	171	-35.64	171	-35.64	106337	33	5125	2448
piR-mmu-48734691	XM_008334936.2	171	-35.63	171	-35.63	102369	33	3359	714
piR-xtr-1913582	NM_001294221.1	168	-35.62	168	-35.62	38	33	2441	950
piR-gga-137534	XM_017039083.1	180	-35.6	180	-35.6	32758	30	1046	558
piR-mmu-49419184	XM_017037599.1	167	-35.56	167	-35.56	112202	33	2349	713
piR-mmu-50609515	XM_017036668.1	170	-35.56	170	-35.56	111271	33	8845	5538
piR-mmu-50216164	XM_017039775.1	186	-35.56	186	-35.56	33450	33	15857	7454
piR-mmu-49007085	XM_017040543.1	172	-35.55	172	-35.55	155610	33	2559	221
piR-mmu-49419184	XM_008318177.2	179	-35.55	179	-35.55	89536	33	2211	715
piR-gga-137534	XM_017040891.1	181	-35.55	181	-35.55	34566	30	3541	643
piR-mmu-50609515	XM_008313472.2	165	-35.54	165	-35.54	85933	33	8048	2870
piR-mmu-49449414	XM_008322791.2	170	-35.53	170	-35.53	133597	33	3235	1902
piR-xtr-1913582	XM_017036260.1	171	-35.52	171	-35.52	29935	33	4637	2130
piR-mmu-49449414	XM_008318598.2	171	-35.51	171	-35.51	130336	33	1476	310
piR-mmu-5797439	XM_008335909.2	165	-35.5	165	-35.5	183993	32	4257	1608
piR-mmu-50609515	XM_008317879.2	167	-35.48	167	-35.48	89325	33	1727	613
piR-xtr-3408039	XM_008317879.2	167	-35.48	167	-35.48	89325	33	1727	613
piR-xtr-1913582	XM_008315419.2	169	-35.48	169	-35.48	6514	33	2067	1784
piR-xtr-1913582	XM_008309559.2	178	-35.48	178	-35.48	2018	33	2677	1493
piR-mmu-50609515	XM_017042027.1	160	-35.47	160	-35.47	116630	33	2927	88
piR-mmu-49419184	XM_008315276.2	169	-35.47	169	-35.47	87333	33	2611	2007
piR-mmu-50338766	XM_008333949.2	173	-35.46	173	-35.46	61159	33	5264	2712
piR-xtr-1913582	XM_017040734.1	160	-35.44	160	-35.44	34409	33	8330	2970
piR-mmu-48734691	XM_017040519.1	162	-35.43	162	-35.43	115122	33	5731	2196
piR-mmu-50609515	XM_008327041.2	178	-35.43	178	-35.43	96379	33	2624	1802
piR-xtr-3408039	XM_008327041.2	178	-35.43	178	-35.43	96379	33	2624	1802
piR-mmu-49449414	XM_008315521.1	187	-35.43	187	-35.43	127986	33	5022	1652
piR-xtr-3408039	XR_522334.2	163	-35.42	163	-35.42	120532	33	2545	1082
piR-xtr-1913582	XM_017040617.1	163	-35.4	163	-35.4	34292	33	3683	1486
piR-mmu-49419184	XM_017041823.1	167	-35.4	167	-35.4	116426	33	6226	3745
piR-mmu-49007085	XM_008308967.2	167	-35.38	167	-35.38	122952	33	5564	1018
piR-mmu-50609515	XM_008329125.2	167	-35.38	167	-35.38	97963	33	8968	5829
piR-xtr-3408039	XM_008329125.2	167	-35.38	167	-35.38	97963	33	8968	5829
piR-mmu-49449414	XM_008331186.2	168	-35.38	168	-35.38	139982	33	3530	607
piR-mmu-29556980	XM_008333827.2	174	-35.37	174	-35.37	101530	30	1452	52
piR-mmu-48734691	XM_017039557.1	175	-35.36	175	-35.36	114160	33	6718	1568
piR-mmu-48734691	XM_017039695.1	182	-35.36	182	-35.36	114298	33	4554	1405
piR-mmu-50609515	XM_017039056.1	161	-35.34	161	-35.34	113659	33	4348	690
piR-mmu-50609515	XR_001760870.1	164	-35.33	164	-35.33	119015	33	6731	6149
piR-xtr-3408039	XR_001760870.1	164	-35.33	164	-35.33	119015	33	6731	6149
piR-mmu-49449414	XM_008318524.2	165	-35.33	165	-35.33	130277	33	4190	2738
piR-mmu-50609515	XM_008321246.2	162	-35.32	162	-35.32	91933	33	1016	926
piR-xtr-3408039	XM_008321246.2	162	-35.32	162	-35.32	91933	33	1016	926
piR-mmu-48734691	XM_008311577.2	164	-35.32	164	-35.32	84504	33	3517	2501
piR-mmu-50609515	XM_008327069.2	170	-35.32	170	-35.32	96400	33	2374	1367
piR-mmu-5797439	XM_017040044.1	160	-35.31	160	-35.31	195575	32	2552	805
piR-mmu-50609515	XM_017040004.1	166	-35.31	166	-35.31	114607	33	12043	9503
piR-mmu-50609515	XM_008310356.2	170	-35.31	170	-35.31	83564	33	1839	1324
piR-mmu-49419184	XM_017033080.1	171	-35.31	171	-35.31	107683	33	5313	1255
piR-xtr-3408039	XM_017040726.1	161	-35.3	161	-35.3	115329	33	3758	2086
piR-mmu-49419184	XM_017034278.1	164	-35.3	164	-35.3	108881	33	4148	715
piR-mmu-49419184	XM_017034261.1	172	-35.3	172	-35.3	108864	33	9587	3661
piR-mmu-49007085	XM_017039932.1	179	-35.3	179	-35.3	154999	33	2311	1319
piR-mmu-50338766	XM_008308967.2	167	-35.29	167	-35.29	42024	33	5564	1018
piR-xtr-1913582	XM_008323925.2	167	-35.29	167	-35.29	13090	33	3287	1826
piR-mmu-29556810	XM_008325116.2	174	-35.29	174	-35.29	54460	30	8395	3826
piR-mmu-50609515	XM_017043094.1	168	-35.28	168	-35.28	117697	33	8038	108
piR-xtr-3408039	XM_017043094.1	168	-35.28	168	-35.28	117697	33	8038	108
piR-mmu-29556980	XM_017040891.1	181	-35.28	181	-35.28	115494	30	3541	643
piR-mmu-10853149	XM_017043126.1	177	-35.27	177	-35.27	117729	26	4095	880
piR-mmu-29556806	XM_008319572.2	179	-35.26	179	-35.26	9676	30	1962	1156
piR-mmu-29556806	XM_017036909.1	179	-35.26	179	-35.26	30584	30	1947	1141
piR-mmu-49449414	XM_017038542.1	161	-35.25	161	-35.25	153609	33	3208	399
piR-mmu-50216164	XM_017041925.1	165	-35.25	165	-35.25	35600	33	2855	959
piR-mmu-50216164	XR_001761648.1	165	-35.25	165	-35.25	38865	33	1286	963
piR-xtr-3408039	XM_008314983.2	162	-35.24	162	-35.24	87105	33	3576	1173
piR-mmu-49449414	XM_008331794.2	168	-35.24	168	-35.24	140448	33	824	407
piR-xtr-3408039	XM_008322818.2	178	-35.24	178	-35.24	93154	33	1887	471
piR-mmu-29271668	XM_008336683.1	175	-35.23	175	-35.23	22733	30	1649	177
piR-mmu-50609515	XR_522334.2	163	-35.22	163	-35.22	120532	33	2545	1082
piR-mmu-50609515	XM_008328693.2	166	-35.22	166	-35.22	97647	33	6327	2660
piR-xtr-3408039	XM_008328693.2	166	-35.22	166	-35.22	97647	33	6327	2660
piR-mmu-50609515	XM_008311546.2	173	-35.22	173	-35.22	84482	33	2745	274
piR-mmu-29556980	XM_017039083.1	182	-35.22	182	-35.22	113686	30	1046	558
piR-mmu-50609515	XM_017042017.1	172	-35.21	172	-35.21	116620	33	4413	1846
piR-mmu-48734691	XM_008327169.2	167	-35.2	167	-35.2	96477	33	6031	2732
piR-mmu-49449414	XM_008336483.2	160	-35.18	160	-35.18	143982	33	2416	1790
piR-mmu-49449414	XM_017031060.1	160	-35.18	160	-35.18	146127	33	273	97
piR-mmu-50216164	XM_008324113.2	167	-35.17	167	-35.17	13228	33	1807	485
piR-mmu-31018127	XM_008331425.2	168	-35.17	168	-35.17	180622	30	6501	828
piR-mmu-49449414	XM_008327324.2	173	-35.17	173	-35.17	137062	33	1874	582
piR-mmu-49449414	XM_017037983.1	161	-35.15	161	-35.15	153050	33	4022	2838
piR-mmu-49419184	XM_008329378.2	172	-35.13	172	-35.13	98169	33	6889	968
piR-mmu-48734691	XM_008319975.2	162	-35.12	162	-35.12	90909	33	1724	469
piR-mmu-49419184	XM_017034689.1	163	-35.12	163	-35.12	109292	33	2335	1859
piR-xtr-1913582	XM_017041823.1	167	-35.12	167	-35.12	35498	33	6226	3745
piR-mmu-50609515	XM_017031989.1	171	-35.12	171	-35.12	106592	33	2964	560
piR-xtr-3408039	XM_017031989.1	171	-35.12	171	-35.12	106592	33	2964	560
piR-mmu-49419184	XM_008316515.2	166	-35.11	166	-35.11	88240	33	1715	752
piR-mmu-49419184	XM_008322952.2	169	-35.11	169	-35.11	93247	33	4092	1778
piR-xtr-3408039	XM_008330664.2	173	-35.11	173	-35.11	99161	33	2047	1654
piR-mmu-49419184	XM_008332964.2	161	-35.1	161	-35.1	100908	33	1366	466
piR-mmu-50609515	XM_017040726.1	161	-35.1	161	-35.1	115329	33	3758	2086
piR-mmu-49449414	XM_008318394.1	177	-35.1	177	-35.1	130174	33	2687	2329
piR-xtr-3408039	XM_008338638.2	165	-35.09	165	-35.09	105197	33	3485	148
piR-mmu-50216164	XM_008333949.2	178	-35.09	178	-35.09	20695	33	5264	2712
piR-mmu-50216164	XM_017034173.1	179	-35.09	179	-35.09	27848	33	2027	576
piR-xtr-1913582	XM_008332005.2	160	-35.08	160	-35.08	19221	33	2081	1297
piR-mmu-49419184	XM_017039667.1	166	-35.08	166	-35.08	114270	33	4213	3085
piR-mmu-29556806	XM_008313344.2	176	-35.08	176	-35.08	4907	30	16132	4055
piR-mmu-50609515	XM_008314983.2	162	-35.07	162	-35.07	87105	33	3576	1173
piR-mmu-49449414	XM_017031028.1	173	-35.07	173	-35.07	146095	33	12537	420
piR-xtr-1913582	XM_017043177.1	164	-35.04	164	-35.04	36852	33	7917	6509
piR-mmu-50609515	XM_008322818.2	178	-35.04	178	-35.04	93154	33	1887	471
piR-mmu-49419184	XM_008322719.2	170	-35.03	170	-35.03	93071	33	1290	87
piR-mmu-50609515	XM_017038618.1	184	-35.03	184	-35.03	113221	33	4826	2492
piR-xtr-3408039	XM_017038618.1	184	-35.03	184	-35.03	113221	33	4826	2492
piR-xtr-1913582	XM_017034278.1	164	-35.02	164	-35.02	27953	33	4148	715
piR-xtr-3911354	XM_008328020.2	176	-35.02	176	-35.02	178060	33	8020	992
piR-mmu-6643660	XM_008308163.2	168	-35.01	168	-35.01	950	30	5200	4167
piR-mmu-50609515	XR_523684.2	169	-35.01	169	-35.01	121350	33	202	72
piR-mmu-50609515	XM_017042238.1	176	-35.01	176	-35.01	116841	33	4733	648
piR-xtr-3408039	XM_017042238.1	176	-35.01	176	-35.01	116841	33	4733	648
piR-mmu-30478941	XM_008327356.1	177	-35.01	177	-35.01	137090	27	2297	1613
piR-mmu-30478941	XM_017039550.1	177	-35.01	177	-35.01	154617	27	2306	1622
piR-xtr-1913582	XM_017034123.1	166	-35	166	-35	27798	33	5129	3083

## Sheet: sex related targe genes (552)
NM_001294191.1
NM_001294216.1
NM_001294221.1
NM_001297587.1
XM_008307319.2
XM_008307428.2
XM_008307807.1
XM_008308037.2
XM_008308163.2
XM_008308178.2
XM_008308370.2
XM_008308418.2
XM_008308751.2
XM_008308777.2
XM_008308967.2
XM_008308998.2
XM_008308999.2
XM_008309183.2
XM_008309503.2
XM_008309559.2
XM_008309628.2
XM_008309720.2
XM_008309848.2
XM_008309961.2
XM_008310185.2
XM_008310356.2
XM_008310409.2
XM_008310418.2
XM_008310640.1
XM_008310829.2
XM_008310863.2
XM_008311077.1
XM_008311328.2
XM_008311407.2
XM_008311546.2
XM_008311577.2
XM_008311652.2
XM_008312196.2
XM_008312251.2
XM_008312423.2
XM_008312444.2
XM_008312604.2
XM_008312635.2
XM_008312999.2
XM_008313192.2
XM_008313344.2
XM_008313472.2
XM_008313651.2
XM_008313799.1
XM_008313825.2
XM_008313906.2
XM_008313907.2
XM_008313908.2
XM_008313909.2
XM_008313910.2
XM_008313911.2
XM_008313912.2
XM_008313914.2
XM_008313915.2
XM_008313916.2
XM_008313917.2
XM_008313918.2
XM_008314136.2
XM_008314427.2
XM_008314516.2
XM_008314599.2
XM_008314600.2
XM_008314632.2
XM_008314983.2
XM_008315226.2
XM_008315270.2
XM_008315275.2
XM_008315276.2
XM_008315289.2
XM_008315419.2
XM_008315445.2
XM_008315521.1
XM_008315624.2
XM_008315641.2
XM_008315890.2
XM_008316243.2
XM_008316266.2
XM_008316435.2
XM_008316515.2
XM_008316603.2
XM_008316995.2
XM_008317208.2
XM_008317455.2
XM_008317702.2
XM_008317753.2
XM_008317876.2
XM_008317879.2
XM_008318029.2
XM_008318096.2
XM_008318138.2
XM_008318177.2
XM_008318394.1
XM_008318524.2
XM_008318527.2
XM_008318598.2
XM_008318627.2
XM_008318681.2
XM_008318959.1
XM_008319142.2
XM_008319170.1
XM_008319303.2
XM_008319516.1
XM_008319572.2
XM_008319668.2
XM_008319817.1
XM_008319975.2
XM_008320005.2
XM_008320119.2
XM_008320179.2
XM_008320429.1
XM_008320545.2
XM_008320643.2
XM_008320779.2
XM_008320798.2
XM_008320819.1
XM_008321073.2
XM_008321225.2
XM_008321246.2
XM_008321380.2
XM_008321413.2
XM_008321644.2
XM_008321731.2
XM_008321748.2
XM_008321961.2
XM_008321963.2
XM_008321994.2
XM_008322213.2
XM_008322409.2
XM_008322716.2
XM_008322719.2
XM_008322791.2
XM_008322818.2
XM_008322875.2
XM_008322952.2
XM_008323006.2
XM_008323066.2
XM_008323248.2
XM_008323251.2
XM_008323548.1
XM_008323672.2
XM_008323811.2
XM_008323814.2
XM_008323875.2
XM_008323925.2
XM_008324100.2
XM_008324113.2
XM_008324346.2
XM_008324401.2
XM_008324502.2
XM_008324541.2
XM_008324566.2
XM_008324656.2
XM_008324666.2
XM_008324864.2
XM_008325116.2
XM_008325698.2
XM_008325708.2
XM_008325779.2
XM_008325915.2
XM_008326098.2
XM_008326546.2
XM_008326593.2
XM_008326654.2
XM_008326671.2
XM_008326685.2
XM_008326934.2
XM_008327041.2
XM_008327069.2
XM_008327169.2
XM_008327324.2
XM_008327356.1
XM_008327386.2
XM_008327548.2
XM_008327612.2
XM_008327624.2
XM_008327706.2
XM_008327709.2
XM_008328020.2
XM_008328236.2
XM_008328283.2
XM_008328377.2
XM_008328491.2
XM_008328493.1
XM_008328693.2
XM_008329109.2
XM_008329125.2
XM_008329162.2
XM_008329178.2
XM_008329378.2
XM_008329475.2
XM_008329535.2
XM_008330099.2
XM_008330133.2
XM_008330174.2
XM_008330256.2
XM_008330398.2
XM_008330636.2
XM_008330664.2
XM_008330794.1
XM_008330946.2
XM_008331186.2
XM_008331425.2
XM_008331763.2
XM_008331794.2
XM_008331897.2
XM_008331960.2
XM_008332005.2
XM_008332206.2
XM_008332793.2
XM_008332964.2
XM_008332968.2
XM_008333241.1
XM_008333362.2
XM_008333563.2
XM_008333566.1
XM_008333612.2
XM_008333613.2
XM_008333758.2
XM_008333773.2
XM_008333827.2
XM_008333949.2
XM_008333954.2
XM_008334129.2
XM_008334178.2
XM_008334258.2
XM_008334294.2
XM_008334328.2
XM_008334481.2
XM_008334500.2
XM_008334552.2
XM_008334558.1
XM_008334576.2
XM_008334681.2
XM_008334936.2
XM_008334941.2
XM_008334986.2
XM_008335084.1
XM_008335160.2
XM_008335592.2
XM_008335763.1
XM_008335827.2
XM_008335909.2
XM_008335961.2
XM_008336483.2
XM_008336570.2
XM_008336592.2
XM_008336683.1
XM_008336971.2
XM_008337124.1
XM_008337147.2
XM_008337208.2
XM_008337302.2
XM_008337344.2
XM_008337404.2
XM_008338006.2
XM_008338421.1
XM_008338467.2
XM_008338557.1
XM_008338638.2
XM_017030658.1
XM_017030731.1
XM_017030873.1
XM_017030899.1
XM_017030922.1
XM_017031008.1
XM_017031028.1
XM_017031060.1
XM_017031266.1
XM_017031404.1
XM_017031424.1
XM_017031443.1
XM_017031447.1
XM_017031655.1
XM_017031734.1
XM_017031878.1
XM_017031910.1
XM_017031989.1
XM_017031992.1
XM_017032043.1
XM_017032054.1
XM_017032102.1
XM_017032205.1
XM_017032228.1
XM_017032378.1
XM_017032411.1
XM_017032519.1
XM_017032549.1
XM_017032570.1
XM_017032652.1
XM_017032667.1
XM_017032728.1
XM_017032810.1
XM_017033006.1
XM_017033010.1
XM_017033051.1
XM_017033052.1
XM_017033070.1
XM_017033079.1
XM_017033080.1
XM_017033137.1
XM_017033204.1
XM_017033206.1
XM_017033386.1
XM_017033440.1
XM_017033480.1
XM_017033610.1
XM_017033663.1
XM_017033723.1
XM_017033871.1
XM_017033935.1
XM_017034020.1
XM_017034029.1
XM_017034038.1
XM_017034054.1
XM_017034123.1
XM_017034134.1
XM_017034173.1
XM_017034261.1
XM_017034278.1
XM_017034292.1
XM_017034303.1
XM_017034385.1
XM_017034517.1
XM_017034597.1
XM_017034617.1
XM_017034618.1
XM_017034619.1
XM_017034642.1
XM_017034689.1
XM_017034749.1
XM_017034758.1
XM_017034761.1
XM_017034764.1
XM_017034916.1
XM_017035217.1
XM_017035382.1
XM_017035394.1
XM_017035395.1
XM_017035396.1
XM_017035398.1
XM_017035400.1
XM_017035463.1
XM_017035491.1
XM_017035536.1
XM_017035617.1
XM_017035627.1
XM_017035649.1
XM_017035666.1
XM_017035680.1
XM_017035690.1
XM_017035697.1
XM_017035718.1
XM_017035826.1
XM_017035900.1
XM_017035946.1
XM_017035986.1
XM_017036063.1
XM_017036153.1
XM_017036174.1
XM_017036230.1
XM_017036243.1
XM_017036248.1
XM_017036260.1
XM_017036392.1
XM_017036418.1
XM_017036428.1
XM_017036557.1
XM_017036564.1
XM_017036616.1
XM_017036668.1
XM_017036675.1
XM_017036717.1
XM_017036724.1
XM_017036811.1
XM_017036826.1
XM_017036876.1
XM_017036909.1
XM_017036929.1
XM_017036952.1
XM_017037025.1
XM_017037061.1
XM_017037133.1
XM_017037161.1
XM_017037283.1
XM_017037286.1
XM_017037557.1
XM_017037578.1
XM_017037579.1
XM_017037599.1
XM_017037625.1
XM_017037714.1
XM_017037822.1
XM_017037823.1
XM_017037887.1
XM_017037915.1
XM_017037983.1
XM_017038107.1
XM_017038124.1
XM_017038161.1
XM_017038187.1
XM_017038207.1
XM_017038312.1
XM_017038362.1
XM_017038367.1
XM_017038402.1
XM_017038452.1
XM_017038456.1
XM_017038472.1
XM_017038512.1
XM_017038519.1
XM_017038521.1
XM_017038530.1
XM_017038542.1
XM_017038618.1
XM_017038677.1
XM_017038689.1
XM_017038708.1
XM_017038728.1
XM_017038729.1
XM_017038734.1
XM_017038855.1
XM_017038993.1
XM_017039030.1
XM_017039056.1
XM_017039083.1
XM_017039135.1
XM_017039177.1
XM_017039386.1
XM_017039550.1
XM_017039557.1
XM_017039585.1
XM_017039647.1
XM_017039650.1
XM_017039651.1
XM_017039660.1
XM_017039663.1
XM_017039667.1
XM_017039695.1
XM_017039770.1
XM_017039775.1
XM_017039844.1
XM_017039932.1
XM_017039951.1
XM_017040004.1
XM_017040030.1
XM_017040044.1
XM_017040092.1
XM_017040124.1
XM_017040275.1
XM_017040309.1
XM_017040324.1
XM_017040325.1
XM_017040519.1
XM_017040532.1
XM_017040541.1
XM_017040543.1
XM_017040564.1
XM_017040617.1
XM_017040620.1
XM_017040633.1
XM_017040634.1
XM_017040660.1
XM_017040726.1
XM_017040734.1
XM_017040822.1
XM_017040884.1
XM_017040891.1
XM_017040967.1
XM_017040975.1
XM_017041078.1
XM_017041195.1
XM_017041212.1
XM_017041234.1
XM_017041282.1
XM_017041359.1
XM_017041431.1
XM_017041450.1
XM_017041596.1
XM_017041620.1
XM_017041652.1
XM_017041677.1
XM_017041698.1
XM_017041705.1
XM_017041717.1
XM_017041745.1
XM_017041772.1
XM_017041823.1
XM_017041884.1
XM_017041897.1
XM_017041905.1
XM_017041923.1
XM_017041925.1
XM_017041968.1
XM_017041995.1
XM_017042017.1
XM_017042019.1
XM_017042027.1
XM_017042137.1
XM_017042138.1
XM_017042139.1
XM_017042140.1
XM_017042232.1
XM_017042238.1
XM_017042367.1
XM_017042421.1
XM_017042433.1
XM_017042435.1
XM_017042459.1
XM_017042524.1
XM_017042551.1
XM_017042580.1
XM_017042608.1
XM_017042615.1
XM_017042687.1
XM_017042737.1
XM_017042774.1
XM_017042820.1
XM_017042839.1
XM_017042887.1
XM_017042977.1
XM_017043015.1
XM_017043026.1
XM_017043094.1
XM_017043126.1
XM_017043157.1
XM_017043177.1
XM_017043196.1
XM_017043262.1
XM_017043268.1
XR_001760075.1
XR_001760269.1
XR_001760666.1
XR_001760870.1
XR_001760893.1
XR_001760926.1
XR_001761609.1
XR_001761625.1
XR_001761628.1
XR_001761648.1
XR_521851.2
XR_522334.2
XR_522512.2
XR_522688.2
XR_522827.2
XR_522980.2
XR_523684.2
XR_523689.2

## Sheet: Sex relate GO（44piRNAs）
id	term	category	ListHits	ListTotal	PopHits	PopTotal	pval	padj	Enrichment_score	Transcript
GO:0047442	17-alpha-hydroxyprogesterone aldolase activity	molecular_function	2	2331	2	16739	0	0	7.18104	XM_017032652.1;NM_001297587.1
GO:0033685	negative regulation of luteinizing hormone secretion	biological_process	1	2331	1	16739	0	0	7.18104	XM_008334500.2
GO:0048710	regulation of astrocyte differentiation	biological_process	1	2331	1	16739	0	0	7.18104	XM_017032054.1
GO:1904338	regulation of dopaminergic neuron differentiation	biological_process	1	2331	1	16739	0	0	7.18104	XM_008333241.1
GO:0048392	intermediate mesodermal cell differentiation	biological_process	1	2331	1	16739	0	0	7.18104	XM_008310185.2
GO:0002316	follicular B cell differentiation	biological_process	1	2331	1	16739	0	0	7.18104	XM_008311407.2
GO:0045634	regulation of melanocyte differentiation	biological_process	1	2331	1	16739	0	0	7.18104	XR_522688.2
GO:0099606	microtubule plus-end directed mitotic chromosome migration	biological_process	1	2331	1	16739	0	0	7.18104	XM_008312635.2
GO:0003413	chondrocyte differentiation involved in endochondral bone morphogenesis	biological_process	1	2331	1	16739	0	0	7.18104	XM_008313472.2
GO:2000176	positive regulation of pro-T cell differentiation	biological_process	1	2331	1	16739	0	0	7.18104	XM_017033480.1
GO:0002154	thyroid hormone mediated signaling pathway	biological_process	1	2331	1	16739	0	0	7.18104	XM_008313825.2
GO:0044338	canonical Wnt signaling pathway involved in mesenchymal stem cell differentiation	biological_process	2	2331	2	16739	0	0	7.18104	XM_008314427.2;XM_017034597.1
GO:0060690	epithelial cell differentiation involved in salivary gland development	biological_process	1	2331	1	16739	0	0	7.18104	XM_017035394.1
GO:2000820	negative regulation of transcription from RNA polymerase II promoter involved in smooth muscle cell differentiation	biological_process	1	2331	1	16739	0	0	7.18104	XM_008317876.2
GO:0060399	positive regulation of growth hormone receptor signaling pathway	biological_process	4	2331	4	16739	0	0	7.18104	XM_008318029.2;XM_008324401.2;XM_008325116.2;XM_008335909.2
GO:2000872	positive regulation of progesterone secretion	biological_process	1	2331	1	16739	0	0	7.18104	XM_008318527.2
GO:1901166	neural crest cell migration involved in autonomic nervous system development	biological_process	4	2331	4	16739	0	0	7.18104	XM_017036392.1;XM_008329109.2;XM_008326671.2;XM_017036428.1
GO:0072674	multinuclear osteoclast differentiation	biological_process	1	2331	1	16739	0	0	7.18104	XM_008319516.1
GO:0048232	male gamete generation	biological_process	2	2331	2	16739	0	0	7.18104	XM_008323248.2;XM_017037061.1
GO:2000611	positive regulation of thyroid hormone generation	biological_process	2	2331	2	16739	0	0	7.18104	XM_008323925.2;XM_017038734.1
GO:0060915	mesenchymal cell differentiation involved in lung development	biological_process	1	2331	1	16739	0	0	7.18104	XM_017043015.1
GO:0050931	pigment cell differentiation	biological_process	2	2331	2	16739	0	0	7.18104	XM_008324541.2;XM_017042459.1
GO:0051153	regulation of striated muscle cell differentiation	biological_process	1	2331	1	16739	0	0	7.18104	XM_017038993.1
GO:0021828	gonadotrophin-releasing hormone neuronal migration to the hypothalamus	biological_process	1	2331	1	16739	0	0	7.18104	XM_008329109.2
GO:0002333	transitional one stage B cell differentiation	biological_process	1	2331	1	16739	0	0	7.18104	XM_008325915.2
GO:2000612	regulation of thyroid-stimulating hormone secretion	biological_process	1	2331	1	16739	0	0	7.18104	XM_017038734.1
GO:0021533	cell differentiation in hindbrain	biological_process	1	2331	1	16739	0	0	7.18104	XM_008326671.2
GO:0048486	parasympathetic nervous system development	biological_process	1	2331	1	16739	0	0	7.18104	XM_008326671.2
GO:0061452	retrotrapezoid nucleus neuron differentiation	biological_process	1	2331	1	16739	0	0	7.18104	XM_008326671.2
GO:2000182	regulation of progesterone biosynthetic process	biological_process	1	2331	1	16739	0	0	7.18104	XM_017039557.1
GO:0014908	myotube differentiation involved in skeletal muscle regeneration	biological_process	1	2331	1	16739	0	0	7.18104	XM_008328693.2
GO:0021526	medial motor column neuron differentiation	biological_process	2	2331	2	16739	0	0	7.18104	XM_008330256.2;XM_017038452.1
GO:0000806	Y chromosome	cellular_component	1	2331	1	16739	0	0	7.18104	XM_017042977.1
GO:0045645	positive regulation of eosinophil differentiation	biological_process	1	2331	1	16739	0	0	7.18104	XM_008331763.2
GO:0045659	negative regulation of neutrophil differentiation	biological_process	2	2331	2	16739	0	0	7.18104	XM_008331763.2;XM_017041897.1
GO:1904815	negative regulation of protein localization to chromosome, telomeric region	biological_process	2	2331	2	16739	0	0	7.18104	XM_017041925.1;XR_001761648.1
GO:0070202	regulation of establishment of protein localization to chromosome	biological_process	1	2331	1	16739	0	0	7.18104	XM_008334328.2
GO:0060128	corticotropin hormone secreting cell differentiation	biological_process	1	2331	1	16739	0	0	7.18104	XM_008334576.2
GO:0055011	atrial cardiac muscle cell differentiation	biological_process	1	2331	1	16739	0	0	7.18104	XM_017042737.1
GO:0007530	sex determination	biological_process	1	2331	1	16739	0	0	7.18104	XM_008337404.2
GO:0060008	Sertoli cell differentiation	biological_process	1	2331	1	16739	0	0	7.18104	XM_008337404.2
GO:0051308	male meiosis chromosome separation	biological_process	1	2331	1	16739	0	0	7.18104	XM_017034642.1
GO:0045123	cellular extravasation	biological_process	2	2331	2	16739	0	0	7.18104	XM_017039056.1;XM_017040124.1
GO:0046966	thyroid hormone receptor binding	molecular_function	8	2331	18	16739	0.000286463	0.00236789	3.19157	XM_017031443.1;XM_008313825.2;XM_017034385.1;XM_017041705.1;XM_008337344.2;XM_017035718.1;XM_017039177.1;XM_017041745.1
GO:0035258	steroid hormone receptor binding	molecular_function	3	2331	4	16739	0.000375222	0.00297047	5.38578	NM_001294191.1;XM_008335763.1;XM_017039650.1
GO:0070198	protein localization to chromosome, telomeric region	biological_process	4	2331	7	16739	0.000856955	0.0064676	4.10345	XM_017037714.1;XM_017032228.1;XM_008336592.2;XR_523689.2
GO:0048709	oligodendrocyte differentiation	biological_process	10	2331	29	16739	0.00114717	0.00847806	2.47622	XM_017031655.1;XM_008308370.2;XM_008310829.2;XM_008315641.2;XM_008317876.2;XM_017033051.1;XM_017033052.1;XM_017033079.1;XM_017041450.1;XM_017034054.1
GO:0032825	positive regulation of natural killer cell differentiation	biological_process	3	2331	5	16739	0.00166741	0.0116229	4.30862	XM_017033480.1;XM_008314136.2;XM_017032728.1
GO:0021527	spinal cord association neuron differentiation	biological_process	4	2331	8	16739	0.00202249	0.0136308	3.59052	XM_008319572.2;XM_017036909.1;XM_017042737.1;XM_017038452.1
GO:0045652	regulation of megakaryocyte differentiation	biological_process	9	2331	27	16739	0.00235806	0.0157728	2.39368	XM_017034261.1;XM_017040633.1;XM_017040967.1;XM_008322952.2;XM_017040275.1;XM_017042421.1;XM_017031878.1;XM_017040324.1;XM_017035697.1
GO:0030375	thyroid hormone receptor coactivator activity	molecular_function	2	2331	3	16739	0.00269747	0.0162832	4.78736	XM_017031443.1;XM_008313825.2
GO:0044339	canonical Wnt signaling pathway involved in osteoblast differentiation	biological_process	2	2331	3	16739	0.00269747	0.0162832	4.78736	XM_008314427.2;XM_017034597.1
GO:1904954	canonical Wnt signaling pathway involved in midbrain dopaminergic neuron differentiation	biological_process	2	2331	3	16739	0.00269747	0.0162832	4.78736	XM_008314427.2;XM_017034597.1
GO:1903225	negative regulation of endodermal cell differentiation	biological_process	2	2331	3	16739	0.00269747	0.0162832	4.78736	XM_008316603.2;XM_017039770.1
GO:0001739	sex chromatin	cellular_component	2	2331	3	16739	0.00269747	0.0162832	4.78736	XM_017040884.1;XR_001761648.1
GO:0071371	cellular response to gonadotropin stimulus	biological_process	2	2331	3	16739	0.00269747	0.0162832	4.78736	XM_017038734.1;XM_008333563.2
GO:0072307	regulation of metanephric nephron tubule epithelial cell differentiation	biological_process	2	2331	3	16739	0.00269747	0.0162832	4.78736	XM_017038734.1;XM_008326593.2
GO:0048483	autonomic nervous system development	biological_process	2	2331	3	16739	0.00269747	0.0162832	4.78736	XM_008326671.2;XM_017038402.1
GO:0044727	DNA demethylation of male pronucleus	biological_process	2	2331	3	16739	0.00269747	0.0162832	4.78736	XM_017043177.1;XM_017042774.1
GO:0021702	cerebellar Purkinje cell differentiation	biological_process	5	2331	12	16739	0.00314938	0.0187566	2.9921	XM_008311577.2;XM_017037578.1;XM_008327386.2;XM_017038728.1;XM_017037579.1
GO:0035987	endodermal cell differentiation	biological_process	9	2331	28	16739	0.00321617	0.0190905	2.30819	XM_008315445.2;XM_008317753.2;XM_017038542.1;XM_017034029.1;XM_017036557.1;XM_017040030.1;XM_008334178.2;XM_017042524.1;XM_017038312.1
GO:0010001	glial cell differentiation	biological_process	6	2331	16	16739	0.00363222	0.0213288	2.69289	XM_008308370.2;XM_008309848.2;XM_008312423.2;XM_008326671.2;XM_008338467.2;XM_017042459.1
GO:0007399	nervous system development	biological_process	58	2331	301	16739	0.00373713	0.0218906	1.38372	XM_008329125.2;XM_008308037.2;XM_008308370.2;XM_017036174.1;XM_017031989.1;XM_017032102.1;XR_523684.2;XM_008313918.2;XM_017034123.1;XM_017037133.1;XM_008314983.2;XM_008316995.2;XM_008318029.2;XR_001760269.1;XM_008318627.2;XM_008318681.2;XM_017036418.1;XM_008321380.2;XM_008321748.2;XM_008322716.2;XM_017035396.1;XM_008325116.2;XM_017038689.1;XM_008325708.2;XM_008326934.2;XM_017041698.1;XM_017042027…
GO:0007548	sex differentiation	biological_process	3	2331	6	16739	0.00444866	0.0247546	3.59052	XM_017032652.1;NM_001297587.1;XM_008314136.2
GO:0005131	growth hormone receptor binding	molecular_function	3	2331	6	16739	0.00444866	0.0247546	3.59052	XM_008315276.2;XM_008324401.2;XM_008335909.2
GO:0045580	regulation of T cell differentiation	biological_process	3	2331	6	16739	0.00444866	0.0247546	3.59052	XM_008325915.2;XM_017038362.1;XM_017040325.1
GO:0001940	male pronucleus	cellular_component	3	2331	6	16739	0.00444866	0.0247546	3.59052	XM_008328020.2;XM_017043177.1;XM_017042774.1
GO:0030099	myeloid cell differentiation	biological_process	7	2331	21	16739	0.00524465	0.0286904	2.39368	XM_017031443.1;XM_017032043.1;XM_017032667.1;XM_008335160.2;XM_008335909.2;XM_017042887.1;XM_017035718.1
GO:0032870	cellular response to hormone stimulus	biological_process	10	2331	35	16739	0.00624933	0.0338482	2.05173	XM_017031443.1;XM_017041923.1;XM_008309628.2;XM_008314136.2;XM_017034749.1;XM_008330174.2;XM_008322818.2;XM_008326546.2;XM_017033440.1;XM_017040620.1
GO:0008584	male gonad development	biological_process	16	2331	65	16739	0.00651871	0.0352001	1.76764	NM_001294191.1;XM_017034916.1;XR_001761609.1;XM_008315890.2;XM_008316266.2;XM_008318527.2;XM_017035627.1;XR_522334.2;XM_017036929.1;XM_008321644.2;XM_008334552.2;XM_008333362.2;XM_008335763.1;XM_017036717.1;XM_017038161.1;XM_017039650.1
GO:0060113	inner ear receptor cell differentiation	biological_process	4	2331	10	16739	0.00713983	0.037752	2.87242	XM_008310185.2;XM_017037133.1;XM_008329535.2;XM_017042459.1
GO:0042692	muscle cell differentiation	biological_process	5	2331	14	16739	0.00798405	0.0415369	2.56466	XM_017037578.1;XM_017037579.1;XM_017042580.1;XM_017033723.1;XM_017040004.1
GO:0030154	cell differentiation	biological_process	81	2331	457	16739	0.00869491	0.0440617	1.27279	NM_001294221.1;XM_008315226.2;XM_017031734.1;XM_008335084.1;XM_008308418.2;XM_008309503.2;XM_008309961.2;XR_001760075.1;XM_008310640.1;XM_008310829.2;XM_008311328.2;XM_008312444.2;XM_008313192.2;XM_008313918.2;XM_017034123.1;XM_008316515.2;XM_017035986.1;XM_008317702.2;XM_017035649.1;XM_008318394.1;XM_008318627.2;XM_017036260.1;XM_008318959.1;XM_008319303.2;XM_008320179.2;XM_017036826.1;XM_008320…
GO:0060836	lymphatic endothelial cell differentiation	biological_process	3	2331	7	16739	0.00923761	0.0440617	3.07759	XM_017035217.1;XM_008320643.2;XM_008324864.2
GO:0060397	JAK-STAT cascade involved in growth hormone signaling pathway	biological_process	3	2331	7	16739	0.00923761	0.0440617	3.07759	XM_008314136.2;XM_008324401.2;XM_008335909.2
GO:0005694	chromosome	cellular_component	25	2331	117	16739	0.00964867	0.0440617	1.53441	XM_008308163.2;XM_008310418.2;XM_017037714.1;XM_008312635.2;XM_008313799.1;XM_008321073.2;XM_017036876.1;XM_008321225.2;XM_017037823.1;XM_008323672.2;XM_008335592.2;XM_008327041.2;XM_008329378.2;XM_017040617.1;XM_008330133.2;XM_017037822.1;XM_017043177.1;XM_017040324.1;XM_017037625.1;XM_017039177.1;XM_017041745.1;XM_017042608.1;XM_017042687.1;XM_017043196.1;XM_017042774.1
GO:0051138	positive regulation of NK T cell differentiation	biological_process	2	2331	4	16739	0.00966422	0.0440617	3.59052	XM_017032043.1;XM_008325698.2
GO:0072539	T-helper 17 cell differentiation	biological_process	2	2331	4	16739	0.00966422	0.0440617	3.59052	XM_017037578.1;XM_017037579.1
GO:0045621	positive regulation of lymphocyte differentiation	biological_process	2	2331	4	16739	0.00966422	0.0440617	3.59052	XM_008314136.2;XM_017041897.1
GO:0043367	CD4-positive, alpha-beta T cell differentiation	biological_process	2	2331	4	16739	0.00966422	0.0440617	3.59052	XM_008316243.2;XM_017041282.1
GO:0060563	neuroepithelial cell differentiation	biological_process	2	2331	4	16739	0.00966422	0.0440617	3.59052	XM_008325915.2;XM_017033663.1
GO:2000391	positive regulation of neutrophil extravasation	biological_process	2	2331	4	16739	0.00966422	0.0440617	3.59052	XM_008328491.2;XM_017033080.1
GO:0035257	nuclear hormone receptor binding	molecular_function	7	2331	23	16739	0.00978336	0.0444624	2.18553	XM_008313825.2;XM_017036153.1;XR_001760870.1;XM_017041823.1;XM_017041705.1;XM_017033440.1;XM_017040324.1
GO:0045666	positive regulation of neuron differentiation	biological_process	17	2331	76	16739	0.0150714	0.0581876	1.60628	XM_017043126.1;XM_017042140.1;XM_008308967.2;XM_008310185.2;XM_017040660.1;XM_008315276.2;XM_017035463.1;XM_017036248.1;XM_008319142.2;XM_017038618.1;XM_008326671.2;XM_008334576.2;XM_017042238.1;XM_017042433.1;XM_017033440.1;XM_017033723.1;XM_017040519.1
GO:0045603	positive regulation of endothelial cell differentiation	biological_process	3	2331	8	16739	0.0164527	0.0581876	2.69289	XM_008310185.2;XM_008329162.2;XM_008315521.1
GO:0045598	regulation of fat cell differentiation	biological_process	3	2331	8	16739	0.0164527	0.0581876	2.69289	XM_008310409.2;XM_017040044.1;XM_017032810.1
GO:0000904	cell morphogenesis involved in differentiation	biological_process	3	2331	8	16739	0.0164527	0.0581876	2.69289	XM_008312423.2;XM_017036063.1;XM_008325779.2
GO:0050872	white fat cell differentiation	biological_process	4	2331	12	16739	0.0176412	0.0581876	2.39368	XM_017042551.1;XR_001760893.1;XM_017043015.1;XM_017030922.1
GO:0034699	response to luteinizing hormone	biological_process	1	2331	2	16739	0.019385	0.0581876	3.59052	XM_008307319.2
GO:0046639	negative regulation of alpha-beta T cell differentiation	biological_process	1	2331	2	16739	0.019385	0.0581876	3.59052	XM_017031655.1
GO:0072161	mesenchymal cell differentiation involved in kidney development	biological_process	1	2331	2	16739	0.019385	0.0581876	3.59052	XM_008310185.2
GO:0072192	ureter epithelial cell differentiation	biological_process	1	2331	2	16739	0.019385	0.0581876	3.59052	XM_008310185.2
GO:0072193	ureter smooth muscle cell differentiation	biological_process	1	2331	2	16739	0.019385	0.0581876	3.59052	XM_008310185.2
GO:0007079	mitotic chromosome movement towards spindle pole	biological_process	1	2331	2	16739	0.019385	0.0581876	3.59052	XM_008312635.2
GO:0090425	acinar cell differentiation	biological_process	1	2331	2	16739	0.019385	0.0581876	3.59052	XM_017035217.1
GO:2000979	positive regulation of forebrain neuron differentiation	biological_process	1	2331	2	16739	0.019385	0.0581876	3.59052	XM_017035217.1
GO:0045588	positive regulation of gamma-delta T cell differentiation	biological_process	1	2331	2	16739	0.019385	0.0581876	3.59052	XM_008314136.2
GO:0046543	development of secondary female sexual characteristics	biological_process	1	2331	2	16739	0.019385	0.0581876	3.59052	XM_008314136.2
GO:0046544	development of secondary male sexual characteristics	biological_process	1	2331	2	16739	0.019385	0.0581876	3.59052	XM_008314136.2
GO:0035778	pronephric nephron tubule epithelial cell differentiation	biological_process	1	2331	2	16739	0.019385	0.0581876	3.59052	XM_017034173.1
GO:0044335	canonical Wnt signaling pathway involved in neural crest cell differentiation	biological_process	1	2331	2	16739	0.019385	0.0581876	3.59052	XM_008315289.2
GO:0002314	germinal center B cell differentiation	biological_process	1	2331	2	16739	0.019385	0.0581876	3.59052	XM_008315419.2
GO:2000736	regulation of stem cell differentiation	biological_process	1	2331	2	16739	0.019385	0.0581876	3.59052	XM_017035463.1
GO:0016344	meiotic chromosome movement towards spindle pole	biological_process	1	2331	2	16739	0.019385	0.0581876	3.59052	XM_008320798.2
GO:0048807	female genitalia morphogenesis	biological_process	1	2331	2	16739	0.019385	0.0581876	3.59052	XM_017043015.1
GO:0014816	skeletal muscle satellite cell differentiation	biological_process	1	2331	2	16739	0.019385	0.0581876	3.59052	XM_017033386.1
GO:2000594	positive regulation of metanephric DCT cell differentiation	biological_process	1	2331	2	16739	0.019385	0.0581876	3.59052	XM_017038734.1
GO:0000805	X chromosome	cellular_component	1	2331	2	16739	0.019385	0.0581876	3.59052	XM_017042977.1
GO:2000194	regulation of female gonad development	biological_process	1	2331	2	16739	0.019385	0.0581876	3.59052	XM_008334552.2
GO:0045685	regulation of glial cell differentiation	biological_process	1	2331	2	16739	0.019385	0.0581876	3.59052	XM_017042459.1
GO:0060129	thyroid-stimulating hormone-secreting cell differentiation	biological_process	1	2331	2	16739	0.019385	0.0581876	3.59052	XM_008334576.2
GO:0060123	regulation of growth hormone secretion	biological_process	1	2331	2	16739	0.019385	0.0581876	3.59052	XM_008334681.2
GO:0021985	neurohypophysis development	biological_process	1	2331	2	16739	0.019385	0.0581876	3.59052	XM_008335961.2
GO:2001199	negative regulation of dendritic cell differentiation	biological_process	1	2331	2	16739	0.019385	0.0581876	3.59052	XM_017035617.1
GO:0002121	inter-male aggressive behavior	biological_process	1	2331	2	16739	0.019385	0.0581876	3.59052	XM_017031992.1
GO:0060040	retinal bipolar neuron differentiation	biological_process	1	2331	2	16739	0.019385	0.0581876	3.59052	XM_017032411.1
GO:0060689	cell differentiation involved in salivary gland development	biological_process	1	2331	2	16739	0.019385	0.0581876	3.59052	XM_017034038.1
GO:0060623	regulation of chromosome condensation	biological_process	1	2331	2	16739	0.019385	0.0581876	3.59052	XM_017034292.1
GO:0033081	regulation of T cell differentiation in thymus	biological_process	1	2331	2	16739	0.019385	0.0581876	3.59052	XM_017042232.1
GO:0060019	radial glial cell differentiation	biological_process	2	2331	5	16739	0.0216594	0.0617095	2.87242	XM_017043015.1;XM_017033663.1
GO:0051428	peptide hormone receptor binding	molecular_function	2	2331	5	16739	0.0216594	0.0617095	2.87242	XM_008324401.2;XM_008335909.2
GO:0045618	positive regulation of keratinocyte differentiation	biological_process	4	2331	13	16739	0.0254391	0.0715085	2.20955	XR_001761625.1;XM_008313825.2;XM_017041925.1;XR_001761648.1
GO:0021707	cerebellar granule cell differentiation	biological_process	3	2331	9	16739	0.0263913	0.0728859	2.39368	XM_017035217.1;XM_008322213.2;XM_017038729.1
GO:0048762	mesenchymal cell differentiation	biological_process	2	2331	6	16739	0.0388702	0.0995254	2.39368	XM_008307428.2;XM_008334576.2
GO:0010002	cardioblast differentiation	biological_process	2	2331	6	16739	0.0388702	0.0995254	2.39368	XM_008308370.2;XM_008338467.2
GO:0051983	regulation of chromosome segregation	biological_process	2	2331	6	16739	0.0388702	0.0995254	2.39368	XM_017033610.1;XM_017034292.1
GO:0050847	progesterone receptor signaling pathway	biological_process	2	2331	6	16739	0.0388702	0.0995254	2.39368	XM_017037915.1;XM_008338638.2
GO:0001939	female pronucleus	cellular_component	2	2331	6	16739	0.0388702	0.0995254	2.39368	XM_008328020.2;XM_017042774.1
GO:0097028	dendritic cell differentiation	biological_process	2	2331	6	16739	0.0388702	0.0995254	2.39368	XM_017032728.1;XM_017039647.1
GO:0021895	cerebral cortex neuron differentiation	biological_process	3	2331	10	16739	0.0392256	0.0995254	2.15431	XM_008308967.2;XM_008322791.2;XM_017036724.1
GO:0045662	negative regulation of myoblast differentiation	biological_process	3	2331	10	16739	0.0392256	0.0995254	2.15431	XM_008310185.2;XM_008331794.2;XM_017032549.1
GO:0060219	camera-type eye photoreceptor cell differentiation	biological_process	3	2331	10	16739	0.0392256	0.0995254	2.15431	XM_017041772.1;XM_017040734.1;XM_017031910.1
GO:0055007	cardiac muscle cell differentiation	biological_process	7	2331	29	16739	0.0400626	0.101504	1.73335	XM_008310185.2;XM_017035217.1;XR_522512.2;XM_017040044.1;XM_008334576.2;XM_017031447.1;XM_017033137.1
GO:0002244	hematopoietic progenitor cell differentiation	biological_process	11	2331	51	16739	0.044294	0.111511	1.54885	XM_008310185.2;XM_008311652.2;XM_017038207.1;XM_008334129.2;XM_017042459.1;XM_008334986.2;XM_017032810.1;XM_017033079.1;XM_017034038.1;XM_017034054.1;XM_017040532.1
GO:0032332	positive regulation of chondrocyte differentiation	biological_process	5	2331	20	16739	0.0494489	0.112322	1.79526	XM_017031655.1;XM_017032043.1;XM_008318524.2;XM_008326654.2;XM_008336683.1
GO:0060318	definitive erythrocyte differentiation	biological_process	1	2331	3	16739	0.05276	0.112322	2.39368	XM_008307319.2
GO:0061005	cell differentiation involved in kidney development	biological_process	1	2331	3	16739	0.05276	0.112322	2.39368	XM_017031655.1
GO:0060956	endocardial cell differentiation	biological_process	1	2331	3	16739	0.05276	0.112322	2.39368	XM_008308370.2
GO:0034502	protein localization to chromosome	biological_process	1	2331	3	16739	0.05276	0.112322	2.39368	XM_017041717.1
GO:0048133	male germ-line stem cell asymmetric division	biological_process	1	2331	3	16739	0.05276	0.112322	2.39368	XM_017032043.1
GO:0033085	negative regulation of T cell differentiation in thymus	biological_process	1	2331	3	16739	0.05276	0.112322	2.39368	XM_008310185.2
GO:0035990	tendon cell differentiation	biological_process	1	2331	3	16739	0.05276	0.112322	2.39368	XM_008310185.2
GO:0030856	regulation of epithelial cell differentiation	biological_process	1	2331	3	16739	0.05276	0.112322	2.39368	XM_008314136.2
GO:0060842	arterial endothelial cell differentiation	biological_process	1	2331	3	16739	0.05276	0.112322	2.39368	XM_008329162.2
GO:1904953	Wnt signaling pathway involved in midbrain dopaminergic neuron differentiation	biological_process	1	2331	3	16739	0.05276	0.112322	2.39368	XM_008315289.2
GO:0060319	primitive erythrocyte differentiation	biological_process	1	2331	3	16739	0.05276	0.112322	2.39368	XM_008318138.2
GO:0002692	negative regulation of cellular extravasation	biological_process	1	2331	3	16739	0.05276	0.112322	2.39368	XR_001760666.1
GO:0015349	thyroid hormone transmembrane transporter activity	molecular_function	1	2331	3	16739	0.05276	0.112322	2.39368	XM_008326685.2
GO:0070327	thyroid hormone transport	biological_process	1	2331	3	16739	0.05276	0.112322	2.39368	XM_008326685.2
GO:0002337	B-1a B cell differentiation	biological_process	1	2331	3	16739	0.05276	0.112322	2.39368	XM_017040634.1
GO:0051304	chromosome separation	biological_process	1	2331	3	16739	0.05276	0.112322	2.39368	XM_017040617.1
GO:0097211	cellular response to gonadotropin-releasing hormone	biological_process	1	2331	3	16739	0.05276	0.112322	2.39368	XM_017042017.1
GO:0035315	hair cell differentiation	biological_process	1	2331	3	16739	0.05276	0.112322	2.39368	XM_017042459.1
GO:0021979	hypothalamus cell differentiation	biological_process	1	2331	3	16739	0.05276	0.112322	2.39368	XM_008335961.2
GO:2001200	positive regulation of dendritic cell differentiation	biological_process	1	2331	3	16739	0.05276	0.112322	2.39368	XM_017035617.1
GO:0090335	regulation of brown fat cell differentiation	biological_process	1	2331	3	16739	0.05276	0.112322	2.39368	XM_017041450.1
GO:0030225	macrophage differentiation	biological_process	3	2331	11	16739	0.05501	0.115727	1.95846	XM_008310185.2;XM_008316243.2;XM_017037983.1
GO:0048484	enteric nervous system development	biological_process	4	2331	16	16739	0.0605461	0.124228	1.79526	XM_017035382.1;XM_008326671.2;XM_017036564.1;XM_017041359.1
GO:0030851	granulocyte differentiation	biological_process	2	2331	7	16739	0.0610947	0.124228	2.05173	XM_017031443.1;XM_017037983.1
GO:0001754	eye photoreceptor cell differentiation	biological_process	2	2331	7	16739	0.0610947	0.124228	2.05173	XM_008311577.2;XM_008337208.2
GO:0021773	striatal medium spiny neuron differentiation	biological_process	2	2331	7	16739	0.0610947	0.124228	2.05173	XM_017034303.1;XM_017033204.1
GO:0045446	endothelial cell differentiation	biological_process	2	2331	7	16739	0.0610947	0.124228	2.05173	XM_008318959.1;XM_017031447.1
GO:0021879	forebrain neuron differentiation	biological_process	2	2331	7	16739	0.0610947	0.124228	2.05173	XM_008327548.2;XM_008335961.2
GO:0045664	regulation of neuron differentiation	biological_process	5	2331	21	16739	0.0613591	0.124308	1.70977	XM_017035826.1;XM_008324656.2;XM_008329178.2;XM_017042459.1;XM_017038161.1
GO:0060396	growth hormone receptor signaling pathway	biological_process	3	2331	12	16739	0.0736944	0.147161	1.79526	XM_008315276.2;XM_008324401.2;XM_008335909.2
GO:0021522	spinal cord motor neuron differentiation	biological_process	4	2331	17	16739	0.0762968	0.151177	1.68966	XM_008308967.2;XM_008314632.2;XR_001760269.1;XM_017042737.1
GO:0008406	gonad development	biological_process	2	2331	8	16739	0.0878799	0.164784	1.79526	NM_001294191.1;XM_017032411.1
GO:0002315	marginal zone B cell differentiation	biological_process	2	2331	8	16739	0.0878799	0.164784	1.79526	XM_008329125.2;XM_008321413.2
GO:0046638	positive regulation of alpha-beta T cell differentiation	biological_process	2	2331	8	16739	0.0878799	0.164784	1.79526	XM_017031655.1;XM_017033871.1
GO:0006590	thyroid hormone generation	biological_process	2	2331	8	16739	0.0878799	0.164784	1.79526	XM_008313825.2;XM_008333563.2
GO:0097067	cellular response to thyroid hormone stimulus	biological_process	2	2331	8	16739	0.0878799	0.164784	1.79526	XM_008313825.2;XM_008337344.2
GO:0046632	alpha-beta T cell differentiation	biological_process	2	2331	8	16739	0.0878799	0.164784	1.79526	XM_008325915.2;XM_008331960.2
GO:0030853	negative regulation of granulocyte differentiation	biological_process	2	2331	8	16739	0.0878799	0.164784	1.79526	XM_017035617.1;XM_017041897.1
GO:0045656	negative regulation of monocyte differentiation	biological_process	2	2331	8	16739	0.0878799	0.164784	1.79526	XM_017035617.1;XM_017041897.1
GO:0007292	female gamete generation	biological_process	2	2331	8	16739	0.0878799	0.164784	1.79526	XM_017034642.1;XM_017037061.1
GO:0048545	response to steroid hormone	biological_process	4	2331	18	16739	0.0940289	0.164784	1.59579	XM_008330398.2;XM_017034278.1;XM_008334558.1;XM_017043094.1
GO:0007276	gamete generation	biological_process	3	2331	13	16739	0.0951411	0.164784	1.65716	XM_008314427.2;XM_017034597.1;XM_008333827.2
GO:0033144	negative regulation of intracellular steroid hormone receptor signaling pathway	biological_process	1	2331	4	16739	0.0958557	0.164784	1.79526	NM_001294191.1
GO:0048505	regulation of timing of cell differentiation	biological_process	1	2331	4	16739	0.0958557	0.164784	1.79526	XM_008308967.2
GO:0051150	regulation of smooth muscle cell differentiation	biological_process	1	2331	4	16739	0.0958557	0.164784	1.79526	XM_008310185.2
GO:0030072	peptide hormone secretion	biological_process	1	2331	4	16739	0.0958557	0.164784	1.79526	XM_008311652.2
GO:0009048	dosage compensation by inactivation of X chromosome	biological_process	1	2331	4	16739	0.0958557	0.164784	1.79526	XM_008313799.1
GO:0071376	cellular response to corticotropin-releasing hormone stimulus	biological_process	1	2331	4	16739	0.0958557	0.164784	1.79526	XM_017033935.1
GO:0030859	polarized epithelial cell differentiation	biological_process	1	2331	4	16739	0.0958557	0.164784	1.79526	XR_521851.2
GO:0007506	gonadal mesoderm development	biological_process	1	2331	4	16739	0.0958557	0.164784	1.79526	XM_017034761.1
GO:0002317	plasma cell differentiation	biological_process	1	2331	4	16739	0.0958557	0.164784	1.79526	XM_008316243.2
GO:0045589	regulation of regulatory T cell differentiation	biological_process	1	2331	4	16739	0.0958557	0.164784	1.79526	XM_008319170.1
GO:0003310	pancreatic A cell differentiation	biological_process	1	2331	4	16739	0.0958557	0.164784	1.79526	XM_008319975.2
GO:0045602	negative regulation of endothelial cell differentiation	biological_process	1	2331	4	16739	0.0958557	0.164784	1.79526	XM_008319975.2
GO:0043374	CD8-positive, alpha-beta T cell differentiation	biological_process	1	2331	4	16739	0.0958557	0.164784	1.79526	XM_017041282.1
GO:0060510	Type II pneumocyte differentiation	biological_process	1	2331	4	16739	0.0958557	0.164784	1.79526	XM_017043015.1
GO:0003357	noradrenergic neuron differentiation	biological_process	1	2331	4	16739	0.0958557	0.164784	1.79526	XM_008326671.2
GO:0042093	T-helper cell differentiation	biological_process	1	2331	4	16739	0.0958557	0.164784	1.79526	XM_008327386.2
GO:0060125	negative regulation of growth hormone secretion	biological_process	1	2331	4	16739	0.0958557	0.164784	1.79526	XM_017039695.1
GO:0042490	mechanoreceptor differentiation	biological_process	1	2331	4	16739	0.0958557	0.164784	1.79526	XM_008329178.2
GO:1902725	negative regulation of satellite cell differentiation	biological_process	1	2331	4	16739	0.0958557	0.164784	1.79526	XM_008333949.2
GO:2000726	negative regulation of cardiac muscle cell differentiation	biological_process	1	2331	4	16739	0.0958557	0.164784	1.79526	XM_008334576.2
GO:0097154	GABAergic neuron differentiation	biological_process	1	2331	4	16739	0.0958557	0.164784	1.79526	XM_017042737.1
GO:0072162	metanephric mesenchymal cell differentiation	biological_process	1	2331	4	16739	0.0958557	0.164784	1.79526	XM_008337404.2
GO:0002155	regulation of thyroid hormone mediated signaling pathway	biological_process	1	2331	4	16739	0.0958557	0.164784	1.79526	XM_017033440.1
GO:0045591	positive regulation of regulatory T cell differentiation	biological_process	1	2331	4	16739	0.0958557	0.164784	1.79526	XM_017041450.1
GO:0045132	meiotic chromosome segregation	biological_process	1	2331	4	16739	0.0958557	0.164784	1.79526	XM_017034292.1
GO:0007127	meiosis I	biological_process	1	2331	4	16739	0.0958557	0.164784	1.79526	XM_017034642.1
GO:0045636	positive regulation of melanocyte differentiation	biological_process	1	2331	4	16739	0.0958557	0.164784	1.79526	XM_017036952.1
GO:0030218	erythrocyte differentiation	biological_process	7	2331	35	16739	0.104161	0.178415	1.43621	XM_008310185.2;XM_008324401.2;XM_017038519.1;XM_017039932.1;XM_008335909.2;XM_017034517.1;XM_017038187.1
GO:0030183	B cell differentiation	biological_process	7	2331	35	16739	0.104161	0.178415	1.43621	XM_008311407.2;XM_017033480.1;XM_008316243.2;XM_008323814.2;XM_017040324.1;XM_017039667.1;XM_017040325.1
GO:0071383	cellular response to steroid hormone stimulus	biological_process	2	2331	9	16739	0.118624	0.196101	1.59579	XM_008313825.2;XM_017041652.1
GO:1904948	midbrain dopaminergic neuron differentiation	biological_process	2	2331	9	16739	0.118624	0.196101	1.59579	XM_017040543.1;XM_008315289.2
GO:0046883	regulation of hormone secretion	biological_process	2	2331	9	16739	0.118624	0.196101	1.59579	XM_008322818.2;XM_008324666.2
GO:2000737	negative regulation of stem cell differentiation	biological_process	3	2331	14	16739	0.119143	0.196101	1.53879	XM_008308163.2;XM_008319817.1;XR_522980.2
GO:0021984	adenohypophysis development	biological_process	3	2331	14	16739	0.119143	0.196101	1.53879	XM_008308370.2;XM_008312196.2;XM_008337147.2
GO:0007417	central nervous system development	biological_process	16	2331	92	16739	0.133896	0.218564	1.24888	XM_008308370.2;XM_017041923.1;XM_017032043.1;XM_008309848.2;XM_008309961.2;XM_008310829.2;XM_008312423.2;XM_008312444.2;XM_017034619.1;XM_017042839.1;XM_008323066.2;XM_017038734.1;XM_008327706.2;XM_017042459.1;XM_017031028.1;XM_017033079.1
GO:0030318	melanocyte differentiation	biological_process	5	2331	26	16739	0.143545	0.22	1.38097	XM_017031655.1;XM_017032570.1;XM_008321994.2;XM_017042459.1;XM_017041995.1
GO:0032354	response to follicle-stimulating hormone	biological_process	1	2331	5	16739	0.14532	0.22	1.43621	XM_008307319.2
GO:0042448	progesterone metabolic process	biological_process	1	2331	5	16739	0.14532	0.22	1.43621	XM_008314136.2
GO:0045637	regulation of myeloid cell differentiation	biological_process	1	2331	5	16739	0.14532	0.22	1.43621	XM_017040541.1
GO:0021523	somatic motor neuron differentiation	biological_process	1	2331	5	16739	0.14532	0.22	1.43621	XR_001760269.1
GO:0010830	regulation of myotube differentiation	biological_process	1	2331	5	16739	0.14532	0.22	1.43621	XM_008319303.2
GO:0003309	type B pancreatic cell differentiation	biological_process	1	2331	5	16739	0.14532	0.22	1.43621	XM_008319975.2
GO:0060591	chondroblast differentiation	biological_process	1	2331	5	16739	0.14532	0.22	1.43621	XM_008320819.1
GO:0042403	thyroid hormone metabolic process	biological_process	1	2331	5	16739	0.14532	0.22	1.43621	XM_008323006.2
GO:0048808	male genitalia morphogenesis	biological_process	1	2331	5	16739	0.14532	0.22	1.43621	XM_017043015.1
GO:0051147	regulation of muscle cell differentiation	biological_process	1	2331	5	16739	0.14532	0.22	1.43621	XM_017033386.1
GO:0030238	male sex determination	biological_process	1	2331	5	16739	0.14532	0.22	1.43621	XM_008334552.2
GO:0035051	cardiocyte differentiation	biological_process	1	2331	5	16739	0.14532	0.22	1.43621	XM_008334576.2
GO:0030540	female genitalia development	biological_process	1	2331	5	16739	0.14532	0.22	1.43621	XM_008334681.2
GO:0045650	negative regulation of macrophage differentiation	biological_process	1	2331	5	16739	0.14532	0.22	1.43621	XM_017035617.1
GO:0060509	Type I pneumocyte differentiation	biological_process	1	2331	5	16739	0.14532	0.22	1.43621	XM_017030922.1
GO:0010668	ectodermal cell differentiation	biological_process	1	2331	5	16739	0.14532	0.22	1.43621	XR_522827.2
GO:0008585	female gonad development	biological_process	3	2331	15	16739	0.145441	0.22	1.43621	XM_008315624.2;XM_008321644.2;XM_008333362.2
GO:0045670	regulation of osteoclast differentiation	biological_process	2	2331	10	16739	0.152652	0.226906	1.43621	XM_008317879.2;XM_017042232.1
GO:0010832	negative regulation of myotube differentiation	biological_process	2	2331	10	16739	0.152652	0.226906	1.43621	XM_017038993.1;XM_008330946.2
GO:0048667	cell morphogenesis involved in neuron differentiation	biological_process	2	2331	10	16739	0.152652	0.226906	1.43621	XM_017039775.1;XM_017042367.1
GO:0051145	smooth muscle cell differentiation	biological_process	3	2331	16	16739	0.173739	0.25411	1.34644	XM_008313192.2;XM_017043015.1;XM_008334936.2
GO:0000793	condensed chromosome	cellular_component	3	2331	16	16739	0.173739	0.25411	1.34644	XM_008328020.2;XM_017041925.1;XR_001761648.1
GO:0000228	nuclear chromosome	cellular_component	3	2331	16	16739	0.173739	0.25411	1.34644	XM_008331186.2;XM_008334328.2;XR_001761648.1
GO:0045665	negative regulation of neuron differentiation	biological_process	9	2331	52	16739	0.179619	0.262387	1.24287	XM_017031655.1;XM_008313825.2;XM_017036418.1;XM_008319142.2;XM_008326671.2;XM_008327069.2;XM_017033723.1;XM_017040891.1;XM_017042820.1
GO:0032570	response to progesterone	biological_process	5	2331	28	16739	0.185856	0.270443	1.28233	XM_008310863.2;XM_008323548.1;XM_008338638.2;XM_008337302.2;XM_017039651.1
GO:0048712	negative regulation of astrocyte differentiation	biological_process	2	2331	11	16739	0.189268	0.271796	1.30564	XM_017043126.1;XM_008317876.2
GO:0045647	negative regulation of erythrocyte differentiation	biological_process	2	2331	11	16739	0.189268	0.271796	1.30564	XM_008314136.2;XM_008337344.2
GO:0045672	positive regulation of osteoclast differentiation	biological_process	2	2331	11	16739	0.189268	0.271796	1.30564	XM_008319516.1;XM_008327169.2
GO:0045606	positive regulation of epidermal cell differentiation	biological_process	1	2331	6	16739	0.198545	0.27263	1.19684	XM_008310185.2
GO:0000779	condensed chromosome, centromeric region	cellular_component	1	2331	6	16739	0.198545	0.27263	1.19684	XM_008312635.2
GO:0014037	Schwann cell differentiation	biological_process	1	2331	6	16739	0.198545	0.27263	1.19684	XM_008313651.2
GO:0003257	positive regulation of transcription from RNA polymerase II promoter involved in myocardial precursor cell differentiation	biological_process	1	2331	6	16739	0.198545	0.27263	1.19684	XM_008321246.2
GO:0000940	condensed chromosome outer kinetochore	cellular_component	1	2331	6	16739	0.198545	0.27263	1.19684	XM_008327709.2
GO:0060179	male mating behavior	biological_process	1	2331	6	16739	0.198545	0.27263	1.19684	XM_017034278.1
GO:0030854	positive regulation of granulocyte differentiation	biological_process	1	2331	6	16739	0.198545	0.27263	1.19684	XM_008331897.2
GO:0045627	positive regulation of T-helper 1 cell differentiation	biological_process	1	2331	6	16739	0.198545	0.27263	1.19684	XM_017042435.1
GO:0048515	spermatid differentiation	biological_process	1	2331	6	16739	0.198545	0.27263	1.19684	XM_017031008.1
GO:0045599	negative regulation of fat cell differentiation	biological_process	5	2331	29	16739	0.208636	0.283263	1.23811	XM_017037578.1;XM_008312999.2;XM_017041195.1;XM_017030922.1;XM_017037579.1
GO:0030224	monocyte differentiation	biological_process	2	2331	12	16739	0.227792	0.304593	1.19684	XM_008310185.2;XM_008313825.2
GO:0045577	regulation of B cell differentiation	biological_process	2	2331	12	16739	0.227792	0.304593	1.19684	XM_017038207.1;XM_017040325.1
GO:0045668	negative regulation of osteoblast differentiation	biological_process	6	2331	36	16739	0.228027	0.304593	1.19684	XM_008311077.1;XM_017040726.1;XM_008318394.1;XM_008321246.2;XM_017038993.1;XM_017038512.1
GO:0000781	chromosome, telomeric region	cellular_component	6	2331	36	16739	0.228027	0.304593	1.19684	XM_017034134.1;XM_017032228.1;XM_008336592.2;XM_008328020.2;XM_017035680.1;XR_523689.2
GO:0002320	lymphoid progenitor cell differentiation	biological_process	1	2331	7	16739	0.253525	0.325575	1.02586	XM_008310185.2
GO:0060124	positive regulation of growth hormone secretion	biological_process	1	2331	7	16739	0.253525	0.325575	1.02586	XM_008312196.2
GO:0030518	intracellular steroid hormone receptor signaling pathway	biological_process	1	2331	7	16739	0.253525	0.325575	1.02586	XM_008313825.2
GO:0051151	negative regulation of smooth muscle cell differentiation	biological_process	1	2331	7	16739	0.253525	0.325575	1.02586	XM_008317876.2
GO:0071394	cellular response to testosterone stimulus	biological_process	1	2331	7	16739	0.253525	0.325575	1.02586	XM_008318527.2
GO:0001673	male germ cell nucleus	cellular_component	1	2331	7	16739	0.253525	0.325575	1.02586	XM_017036876.1
GO:0009913	epidermal cell differentiation	biological_process	1	2331	7	16739	0.253525	0.325575	1.02586	XM_008326098.2
GO:1990239	steroid hormone binding	molecular_function	1	2331	7	16739	0.253525	0.325575	1.02586	XM_017041652.1
GO:0033089	positive regulation of T cell differentiation in thymus	biological_process	1	2331	7	16739	0.253525	0.325575	1.02586	XM_017033206.1
GO:0010742	macrophage derived foam cell differentiation	biological_process	1	2331	7	16739	0.253525	0.325575	1.02586	XM_017040324.1
GO:0021953	central nervous system neuron differentiation	biological_process	1	2331	7	16739	0.253525	0.325575	1.02586	XM_017037599.1
GO:0045671	negative regulation of osteoclast differentiation	biological_process	3	2331	19	16739	0.267436	0.338143	1.13385	XM_008308751.2;XM_017035536.1;XM_017041897.1
GO:0030217	T cell differentiation	biological_process	3	2331	19	16739	0.267436	0.338143	1.13385	XM_017039932.1;XM_008334681.2;XM_017036717.1
GO:0045638	negative regulation of myeloid cell differentiation	biological_process	2	2331	13	16739	0.267588	0.338143	1.10478	XM_017032043.1;XM_017033871.1
GO:0048711	positive regulation of astrocyte differentiation	biological_process	2	2331	13	16739	0.267588	0.338143	1.10478	XM_008327069.2;XM_008334576.2
GO:0071542	dopaminergic neuron differentiation	biological_process	3	2331	20	16739	0.300531	0.374951	1.07716	XM_017040543.1;XM_008315289.2;XM_008326671.2
GO:0060218	hematopoietic stem cell differentiation	biological_process	3	2331	20	16739	0.300531	0.374951	1.07716	XM_017042459.1;XM_017033070.1;XM_017039844.1
GO:0033327	Leydig cell differentiation	biological_process	1	2331	8	16739	0.30874	0.374951	0.89763	XM_008312251.2
GO:0030261	chromosome condensation	biological_process	1	2331	8	16739	0.30874	0.374951	0.89763	XM_008315275.2
GO:0097066	response to thyroid hormone	biological_process	1	2331	8	16739	0.30874	0.374951	0.89763	XM_008323925.2
GO:0060020	Bergmann glial cell differentiation	biological_process	1	2331	8	16739	0.30874	0.374951	0.89763	XM_008325915.2
GO:0045651	positive regulation of macrophage differentiation	biological_process	1	2331	8	16739	0.30874	0.374951	0.89763	XM_008331763.2
GO:0021514	ventral spinal cord interneuron differentiation	biological_process	1	2331	8	16739	0.30874	0.374951	0.89763	XM_017042459.1
GO:0000775	chromosome, centromeric region	cellular_component	8	2331	53	16739	0.314689	0.381931	1.08393	XM_008312635.2;XM_017036876.1;XM_008323672.2;XM_008336592.2;XM_008327624.2;XM_008330946.2;XM_008331186.2;XR_523689.2
GO:0030216	keratinocyte differentiation	biological_process	4	2331	27	16739	0.320294	0.38827	1.06386	XM_008313825.2;XM_017035394.1;XM_017036616.1;XM_008328493.1
GO:0007422	peripheral nervous system development	biological_process	4	2331	27	16739	0.320294	0.38827	1.06386	XM_017037133.1;XM_008338467.2;XM_017041078.1;XM_017041677.1
GO:0045663	positive regulation of myoblast differentiation	biological_process	4	2331	27	16739	0.320294	0.38827	1.06386	XM_008315521.1;XM_008324502.2;XM_017032549.1;XM_017033080.1
GO:0021983	pituitary gland development	biological_process	3	2331	21	16739	0.334047	0.40343	1.02586	XM_008310185.2;XM_017043015.1;XM_017038452.1
GO:0045444	fat cell differentiation	biological_process	10	2331	68	16739	0.345377	0.416547	1.05604	XM_008310409.2;XM_008313344.2;XM_008313825.2;XM_008321644.2;XM_008326098.2;XM_008333362.2;XM_017043268.1;XM_017030899.1;XM_017040324.1;XM_017035491.1
GO:0045582	positive regulation of T cell differentiation	biological_process	2	2331	15	16739	0.348731	0.418324	0.957472	XM_017033480.1;XM_008314516.2
GO:0045579	positive regulation of B cell differentiation	biological_process	2	2331	15	16739	0.348731	0.418324	0.957472	XM_008314136.2;XM_017041897.1
GO:0042491	inner ear auditory receptor cell differentiation	biological_process	2	2331	15	16739	0.348731	0.418324	0.957472	XM_008330794.1;XM_017039386.1
GO:0001649	osteoblast differentiation	biological_process	11	2331	75	16739	0.349178	0.41879	1.05322	XM_008307319.2;XM_008308777.2;XM_008309720.2;XM_008310185.2;XM_008337124.1;XM_008318394.1;XM_008319668.2;XM_008320819.1;XM_008334576.2;XM_017031424.1;XM_017036230.1
GO:0043401	steroid hormone mediated signaling pathway	biological_process	1	2331	9	16739	0.363058	0.427089	0.797893	XM_008310185.2
GO:0001779	natural killer cell differentiation	biological_process	1	2331	9	16739	0.363058	0.427089	0.797893	XM_008314136.2
GO:0014033	neural crest cell differentiation	biological_process	1	2331	9	16739	0.363058	0.427089	0.797893	XM_008315289.2
GO:0060644	mammary gland epithelial cell differentiation	biological_process	1	2331	9	16739	0.363058	0.427089	0.797893	XM_017036616.1
GO:0042446	hormone biosynthetic process	biological_process	1	2331	9	16739	0.363058	0.427089	0.797893	XM_008323006.2
GO:0045616	regulation of keratinocyte differentiation	biological_process	1	2331	9	16739	0.363058	0.427089	0.797893	XM_008323811.2
GO:0032330	regulation of chondrocyte differentiation	biological_process	1	2331	9	16739	0.363058	0.427089	0.797893	XM_017041212.1
GO:0000794	condensed nuclear chromosome	cellular_component	3	2331	22	16739	0.367706	0.431628	0.979232	XM_017039663.1;XM_017036876.1;XM_017040967.1
GO:0009755	hormone-mediated signaling pathway	biological_process	3	2331	22	16739	0.367706	0.431628	0.979232	XM_017035627.1;XM_008328493.1;XM_008335909.2
GO:0043046	DNA methylation involved in gamete generation	biological_process	2	2331	16	16739	0.389113	0.45317	0.89763	NM_001294221.1;XM_017040975.1
GO:1902036	regulation of hematopoietic stem cell differentiation	biological_process	3	2331	23	16739	0.401254	0.465937	0.936657	XM_008325915.2;XM_008327612.2;XM_017031878.1
GO:0021861	forebrain radial glial cell differentiation	biological_process	1	2331	10	16739	0.41566	0.475145	0.718104	XM_017031655.1
GO:0070365	hepatocyte differentiation	biological_process	1	2331	10	16739	0.41566	0.475145	0.718104	XM_017035217.1
GO:0001829	trophectodermal cell differentiation	biological_process	1	2331	10	16739	0.41566	0.475145	0.718104	XM_017034689.1
GO:0071374	cellular response to parathyroid hormone stimulus	biological_process	1	2331	10	16739	0.41566	0.475145	0.718104	XM_017038993.1
GO:0051149	positive regulation of muscle cell differentiation	biological_process	1	2331	10	16739	0.41566	0.475145	0.718104	XM_008325915.2
GO:0048485	sympathetic nervous system development	biological_process	1	2331	10	16739	0.41566	0.475145	0.718104	XM_008326671.2
GO:0003707	steroid hormone receptor activity	molecular_function	8	2331	58	16739	0.418735	0.478045	0.990488	NM_001294191.1;XM_017037578.1;XM_008312604.2;XM_008336971.2;XM_008337302.2;XM_017037579.1;XM_017036243.1;XM_017036675.1
GO:0045596	negative regulation of cell differentiation	biological_process	3	2331	24	16739	0.434464	0.491275	0.89763	XM_008309183.2;XM_008318394.1;XM_017043015.1
GO:0071375	cellular response to peptide hormone stimulus	biological_process	1	2331	11	16739	0.465969	0.518685	0.652822	XM_008310829.2
GO:0042562	hormone binding	molecular_function	1	2331	11	16739	0.465969	0.518685	0.652822	XM_017038124.1
GO:2000727	positive regulation of cardiac muscle cell differentiation	biological_process	1	2331	11	16739	0.465969	0.518685	0.652822	XM_008321246.2
GO:0033574	response to testosterone	biological_process	3	2331	25	16739	0.467135	0.518685	0.861725	XR_001761609.1;XM_008310863.2;XM_008318527.2
GO:0045445	myoblast differentiation	biological_process	2	2331	18	16739	0.467596	0.518685	0.797893	XM_008309559.2;XM_008332968.2
GO:0045600	positive regulation of fat cell differentiation	biological_process	6	2331	47	16739	0.487022	0.539392	0.916728	XM_017032043.1;XM_008310356.2;XM_008311077.1;XM_008320005.2;XM_017038521.1;XM_008334576.2
GO:0002062	chondrocyte differentiation	biological_process	4	2331	33	16739	0.494357	0.54692	0.870429	XM_008309720.2;XM_008310185.2;XM_017042839.1;XM_008334576.2
GO:0051146	striated muscle cell differentiation	biological_process	1	2331	12	16739	0.513605	0.560719	0.59842	XM_017040660.1
GO:0048714	positive regulation of oligodendrocyte differentiation	biological_process	1	2331	12	16739	0.513605	0.560719	0.59842	XM_008320779.2
GO:0070306	lens fiber cell differentiation	biological_process	1	2331	12	16739	0.513605	0.560719	0.59842	XM_017034764.1
GO:0045669	positive regulation of osteoblast differentiation	biological_process	6	2331	49	16739	0.533319	0.579929	0.879311	XM_017031655.1;XM_008310185.2;XM_008320643.2;XM_008320819.1;XM_008324864.2;XM_008334576.2
GO:0030316	osteoclast differentiation	biological_process	2	2331	20	16739	0.541231	0.587007	0.718104	XM_017032205.1;XM_008319668.2
GO:0032331	negative regulation of chondrocyte differentiation	biological_process	2	2331	20	16739	0.541231	0.587007	0.718104	XM_008310185.2;XM_008321246.2
GO:0048333	mesodermal cell differentiation	biological_process	1	2331	13	16739	0.558335	0.60107	0.552388	XM_017031447.1
GO:0043011	myeloid dendritic cell differentiation	biological_process	1	2331	13	16739	0.558335	0.60107	0.552388	XM_017042232.1
GO:0033077	T cell differentiation in thymus	biological_process	3	2331	28	16739	0.560298	0.602181	0.769397	XM_017031655.1;XM_017033480.1;XM_008314136.2
GO:0045648	positive regulation of erythrocyte differentiation	biological_process	3	2331	28	16739	0.560298	0.602181	0.769397	XM_008313825.2;XM_008314136.2;XM_017041897.1
GO:0043434	response to peptide hormone	biological_process	4	2331	36	16739	0.575401	0.616102	0.797893	XM_008311077.1;XM_008315289.2;XM_008317455.2;XM_008320779.2
GO:0000784	nuclear chromosome, telomeric region	cellular_component	6	2331	51	16739	0.577865	0.61826	0.844828	XM_017032228.1;XM_008336592.2;XM_008338006.2;XM_017030731.1;XR_001761648.1;XR_523689.2
GO:0035914	skeletal muscle cell differentiation	biological_process	3	2331	29	16739	0.589326	0.630008	0.742866	XM_008324502.2;XM_008326671.2;XM_008328693.2
GO:0010831	positive regulation of myotube differentiation	biological_process	1	2331	14	16739	0.600046	0.637868	0.512931	XM_008324502.2
GO:0045597	positive regulation of cell differentiation	biological_process	3	2331	31	16739	0.643848	0.67755	0.694939	XM_008320819.1;XM_008324401.2;XM_008335909.2
GO:0030855	epithelial cell differentiation	biological_process	3	2331	31	16739	0.643848	0.67755	0.694939	XM_008332964.2;XM_008333954.2;XM_008337404.2
GO:0060416	response to growth hormone	biological_process	1	2331	16	16739	0.674366	0.704353	0.448815	XR_001761625.1
GO:0048863	stem cell differentiation	biological_process	1	2331	17	16739	0.707103	0.733379	0.422414	XM_008329475.2
GO:0007140	male meiotic nuclear division	biological_process	1	2331	18	16739	0.737041	0.75956	0.398947	NM_001294221.1
GO:0045595	regulation of cell differentiation	biological_process	1	2331	18	16739	0.737041	0.75956	0.398947	XM_008326098.2
GO:0007141	male meiosis I	biological_process	1	2331	19	16739	0.764325	0.784045	0.377949	NM_001294221.1
GO:0030182	neuron differentiation	biological_process	12	2331	109	16739	0.766861	0.786419	0.790573	XM_008308370.2;XM_017035217.1;XM_017034597.1;XM_008315270.2;XM_008317876.2;XM_008319975.2;XM_017040092.1;XM_008326671.2;XM_017042459.1;XM_017030658.1;XM_017033723.1;XM_017038456.1
GO:0050873	brown fat cell differentiation	biological_process	1	2331	20	16739	0.789113	0.806798	0.359052	XR_522827.2
GO:0009725	response to hormone	biological_process	2	2331	33	16739	0.857265	0.869978	0.435214	XM_008338557.1;XM_017035718.1
GO:0017046	peptide hormone binding	molecular_function	1	2331	24	16739	0.866634	0.878359	0.29921	XM_017038124.1
GO:0007565	female pregnancy	biological_process	2	2331	38	16739	0.914621	0.922491	0.377949	XM_008314136.2;XM_008331425.2
GO:0007059	chromosome segregation	biological_process	4	2331	62	16739	0.945056	0.950666	0.463293	XM_008312635.2;XM_008322409.2;XM_008330664.2;XM_008331186.2
GO:0005179	hormone activity	molecular_function	6	2331	82	16739	0.950257	0.955628	0.525442	NM_001294216.1;XM_008307807.1;XM_008323006.2;XM_008334941.2;XM_017030873.1;XM_017035690.1
GO:0000777	condensed chromosome kinetochore	cellular_component	6	2331	85	16739	0.961349	0.9661	0.506897	XM_008311546.2;XM_008312635.2;XM_008317208.2;XM_017030731.1;XM_017032378.1;XM_017039660.1

## Sheet: Sex relate KEGG（44piRNAs）
id	term	ListHits	ListTotal	PopHits	PopTotal	pval	padj	Enrichment_score	Gene
csem04340	Hedgehog signaling pathway	13	1670	105	11130	0.725424	0.999996	0.82515	XM_008308178.2;XM_017031655.1;XM_008308370.2;XM_008308998.2;XM_008308999.2;XM_017032519.1;XM_008316435.2;XM_008320429.1;XM_008324566.2;XM_017039585.1;XM_008327356.1;XM_017039550.1;XM_017039650.1
csem04114	Oocyte meiosis	36	1670	269	11130	0.744311	0.999996	0.891926	XM_008313906.2;XM_008313907.2;XM_008313908.2;XM_008313909.2;XM_008313910.2;XM_008313911.2;XM_008313912.2;XM_008313914.2;XM_008313915.2;XM_008313916.2;XM_008313917.2;XM_008313918.2;XM_017035666.1;XM_008318096.2;XM_017033006.1;XM_017033010.1;XM_008320119.2;XM_017036668.1;XM_017037025.1;XM_008323251.2;XM_017038107.1;XM_008323875.2;XM_008324100.2;XM_017035395.1;XM_017035396.1;XM_017035398.1;XM_017035…
csem04914	Progesterone-mediated oocyte maturation	26	1670	226	11130	0.921849	0.999996	0.766732	XM_008314599.2;XM_008314600.2;XM_017034758.1;XM_008318096.2;XM_017033006.1;XM_017033010.1;XM_008318177.2;XM_008318598.2;XM_008320119.2;XM_017037025.1;XM_008321961.2;XM_008321963.2;XM_017037283.1;XM_008323251.2;XM_017038107.1;XM_008323875.2;XM_008328236.2;XM_008330099.2;XM_008332206.2;XM_008333612.2;XM_008333613.2;XM_017042138.1;XM_017042139.1;XM_008336483.2;XM_008336570.2;XM_017031060.1
csem00140	Steroid hormone biosynthesis	4	1670	69	11130	0.983925	0.999996	0.386358	NM_001297587.1;XM_017032652.1;XM_017039030.1;XM_017039951.1
