# Supplementary material for: Identification and application of piwi-interacting RNAs from seminal plasma exosomes in Cynoglossus semilaevis
Source: BMC Genomics. 2020 Apr 15;21:302. doi: 10.1186/s12864-020-6660-7 (PMC7158113; doi:10.1186/s12864-020-6660-7)
Supplement: Supplementary file 7 — Additional file 7. The expression profiles of 37 signature piRNAs by small RNA sequencing in males and pseudomales [file 12864_2020_6660_MOESM7_ESM.xlsx]

## Sheet: 37piRNAswhosetargets relate sex
piRNA_id	Sample_ZW.counts	Sample_ZW.TPM	Sample_ZZ.counts	Sample_ZZ.TPM	foldChange(ZZ/ZW)	log2FoldChange	pval	padj	up_down	Sequence	Length
piR-dme-10870841	165537	9759.37	0	0.001	1.02e-07	-23.2184	0	0	Down	GCATTGGTGGTTCAGTGGTAGAATTCTC	28
piR-xtr-1913582	55369	3264.32	0	0.001	3.06e-07	-21.6384	0	0	Down	TCCCTGGTGGTCTAGTGGTTAGGATTCGGCGCT	33
piR-mmu-30092164	42013	2476.91	0	0.001	4.04e-07	-21.2401	0	0	Down	GCATTGGTGGTTCAGTGGTAGAATTCTACA	30
piR-mmu-29556810	17805	1049.71	0	0.001	9.53e-07	-20.0016	0	0	Down	GGCTTGGTCTAGGGGTATGATTCTCGTTTC	30
piR-xtr-365139	11938	703.814	0	0.001	1.42e-06	-19.4248	0	0	Down	AGCATTGGTGGTTCAGTGGTAGAATTCTCG	30
piR-mmu-49449414	9501	560.139	0	0.001	1.79e-06	-19.0954	0	0	Down	CTCCCTGTGGTCTAGTGGTTAGGATTCGGCGCT	33
piR-mmu-29245948	8852	521.877	0	0.001	1.92e-06	-18.9933	0	0	Down	CATTGGTGGTTCAGTGGTAGAATTCTCTA	29
piR-mmu-50216164	7174	422.949	0	0.001	2.36e-06	-18.6901	0	0	Down	GCATTGGTGGTTCAGTGGTAGAATTCTCTCCTT	33
piR-mmu-32032911	7108	419.058	0	0.001	2.39e-06	-18.6768	0	0	Down	GGCTTGGTCTAGGGGTATGATTCTCGGTA	29
piR-xtr-773061	6855	404.142	0	0.001	2.47e-06	-18.6245	0	0	Down	GCATTTGTGGTTCAGTGGTAGAATTCTCGCC	31
piR-mmu-5797439	282041	16628	2	0.131637	7.92e-06	-16.9467	0	0	Down	GGCATTGGTGGTTCAGTGGTAGAATTCTCGCC	32
piR-mmu-29522108	301585	17780.2	13	0.855639	4.81e-05	-14.3429	0	0	Down	GCATTGGTGGTTCAGTGGTAGAATGCTCGA	30
piR-xtr-3911354	65291	3849.28	3	0.197455	5.13e-05	-14.2508	0	0	Down	GCATTGGTGGTTCAGTGGTAGAATTCACGCCTG	33
piR-mmu-29556980	27178	1602.3	3	0.197455	0.000123232	-12.9863	0	0	Down	GGCTTTGGTCTAGGGGTATGATTCTCGTTT	30
piR-mmu-50338766	494171	29134.3	62	4.08074	0.000140067	-12.8016	0	0	Down	GCATTGGTGGTTCAGTGGTAGAATTCTCGCCTA	33
piR-mmu-49007085	8156	480.844	3	0.197455	0.000410643	-11.2498	0	0	Down	GCATTGGTGGTTCAGTGGTAGAATTCTCGCCCG	33
piR-gga-420242	10664	628.705	13	0.855639	0.00136095	-9.52117	0	0	Down	CGGGTTCGTTTCCCGGCCAATGCACCA	27
piR-mmu-29522740	32799	1933.69	63	4.14656	0.00214437	-8.86523	0	0	Down	GCATTGTGGTTCAGTGGTAGAATTCCCGA	29
piR-xtr-3408039	145877	8600.3	481	31.6586	0.00368111	-8.08564	0	0	Down	TCCCTGTGGTCTAGTGGTTAGGATTCGGCGCTT	33
piR-mmu-49419184	17589	1036.97	63	4.14656	0.00399871	-7.96625	0	0	Down	GCCCTGGTGGTCTAGTGGTTAGGATTCGGCGCT	33
piR-mmu-50777666	12	0.70747	2444	160.86	227.374	7.82892	0	0	Up	GTTTCCGTAGTGTAGTGGTTATCACGTTGGCCT	33
piR-gga-38596	64	3.77317	13344	878.28	232.77	7.86276	0	0	Up	GCATGTGGTTCAGTGGTAGAATTCTCGCCT	30
piR-mmu-50609515	869	51.2326	257057	16919.1	330.24	8.36737	0	0	Up	TCCCTGTGGTCTAGTGGTTAGGATTCGGCGCTC	33
piR-mmu-30332589	64	3.77317	35155	2313.84	613.236	9.2603	0	0	Up	CCCGGGTTCGTTTCCCGGCCAATGCACCA	29
piR-gga-221960	1	0.0589558	2446	160.992	2730.72	11.4151	0	0	Up	GGGGTCGATTCCCGGCCAATGCACCA	26
piR-mmu-10853149	2	0.117912	10735	706.56	5992.28	12.5489	0	0	Up	GGGTTCGTTTCCCGGCCAACGCACCA	26
piR-mmu-29556806	1	0.0589558	6891	453.554	7693.12	12.9094	0	0	Up	GGCTTGGTCTAGGGGTATGATTCTCCCTTC	30
piR-mmu-48734691	3	0.176867	26660	1754.72	9921.09	13.2763	0	0	Up	GCATGGGTGGTTCAGTGGTAGAATTCTCGCCTC	33
piR-gga-137534	0	0.001	6133	403.664	403664	18.6228	0	0	Up	GGCTTTGGTCTAGGGGTATGATTCTCGCTT	30
piR-mmu-7390298	0	0.001	6167	405.902	405902	18.6308	0	0	Up	AGTTTCCGTAGTGTAGTGGTTATCACGTTCGC	32
piR-mmu-30478941	0	0.001	10324	679.509	679509	19.3741	0	0	Up	GGCTTTGGTCTAGGGGTATGATTCTCC	27
piR-mmu-29271668	0	0.001	10353	681.417	681417	19.3782	0	0	Up	GCATTGGTGGTTCAGTGGTAGAATTTTGGA	30
piR-mmu-6643660	0	0.001	10748	707.416	707416	19.4322	0	0	Up	CATTGGTGGTTCAGTGGTAGAATTCTCGCC	30
piR-xtr-979116	0	0.001	11832	778.763	778763	19.5708	0	0	Up	CGGGTTCGTTTCCCGGCCAACGCACCA	27
piR-mmu-31018127	0	0.001	18057	1064.57	1.06457e+06	20.0218	0	0	Up	GCATGTGGTTCAGTGGTAGAATTCTCGCCG	30
piR-mmu-72274	0	0.001	24775	1460.63	1.46063e+06	20.4782	0	0	Up	GCATTGGTGGTTCAGTGGTAGAATTCTCGCCT	32
piR-mmu-32360528	0	0.001	49174	3236.55	3.23655e+06	21.626	0	0	Up	GCATTGGTGGTTCAGTGGCAGAATTCTCT	29
