# Supplementary material for: Identification and application of piwi-interacting RNAs from seminal plasma exosomes in Cynoglossus semilaevis
Source: BMC Genomics. 2020 Apr 15;21:302. doi: 10.1186/s12864-020-6660-7 (PMC7158113; doi:10.1186/s12864-020-6660-7)
Supplement: Supplementary file 8 — Additional file 8. List of 53 DNA methylation related target genes identified that predicted to interact with 15 regulating piRNAs [file 12864_2020_6660_MOESM8_ESM.xlsx]

## Sheet: 15 piRNAs infor.
piRNA_id	Sample_ZW.counts	Sample_ZW.TPM	Sample_ZZ.counts	Sample_ZZ.TPM	foldChange(ZZ/ZW)	log2FoldChange	pval	padj	up_down	Sequence	Length
piR-xtr-1913582	55369	3264.32	0	0.001	3.06e-07	-21.6384	0	0	Down	TCCCTGGTGGTCTAGTGGTTAGGATTCGGCGCT	33
piR-mmu-29556810	17805	1049.71	0	0.001	9.53e-07	-20.0016	0	0	Down	GGCTTGGTCTAGGGGTATGATTCTCGTTTC	30
piR-mmu-49449414	9501	560.139	0	0.001	1.79e-06	-19.0954	0	0	Down	CTCCCTGTGGTCTAGTGGTTAGGATTCGGCGCT	33
piR-mmu-50216164	7174	422.949	0	0.001	2.36e-06	-18.6901	0	0	Down	GCATTGGTGGTTCAGTGGTAGAATTCTCTCCTT	33
piR-mmu-32032911	7108	419.058	0	0.001	2.39e-06	-18.6768	0	0	Down	GGCTTGGTCTAGGGGTATGATTCTCGGTA	29
piR-xtr-3911354	65291	3849.28	3	0.197455	5.13e-05	-14.2508	0	0	Down	GCATTGGTGGTTCAGTGGTAGAATTCACGCCTG	33
piR-mmu-29556980	27178	1602.3	3	0.197455	0.000123232	-12.9863	0	0	Down	GGCTTTGGTCTAGGGGTATGATTCTCGTTT	30
piR-xtr-3408039	145877	8600.3	481	31.6586	0.00368111	-8.08564	0	0	Down	TCCCTGTGGTCTAGTGGTTAGGATTCGGCGCTT	33
piR-mmu-49419184	17589	1036.97	63	4.14656	0.00399871	-7.96625	0	0	Down	GCCCTGGTGGTCTAGTGGTTAGGATTCGGCGCT	33
piR-mmu-50777666	12	0.70747	2444	160.86	227.374	7.82892	0	0	Up	GTTTCCGTAGTGTAGTGGTTATCACGTTGGCCT	33
piR-mmu-50609515	869	51.2326	257057	16919.1	330.24	8.36737	0	0	Up	TCCCTGTGGTCTAGTGGTTAGGATTCGGCGCTC	33
piR-mmu-30332589	64	3.77317	35155	2313.84	613.236	9.2603	0	0	Up	CCCGGGTTCGTTTCCCGGCCAATGCACCA	29
piR-mmu-29556806	1	0.0589558	6891	453.554	7693.12	12.9094	0	0	Up	GGCTTGGTCTAGGGGTATGATTCTCCCTTC	30
piR-gga-137534	0	0.001	6133	403.664	403664	18.6228	0	0	Up	GGCTTTGGTCTAGGGGTATGATTCTCGCTT	30
piR-mmu-30478941	0	0.001	10324	679.509	679509	19.3741	0	0	Up	GGCTTTGGTCTAGGGGTATGATTCTCC	27

## Sheet: piRNAs of 53 targetgenes
piRNA_id	Transcript	Total score	Total energy	Max score	Max energy	Strand	piRNAlength	Transcript length	Postion
piR-xtr-1913582	XM_017036014.1	513	-110.11	175	-39.46	29689	33	8664	3012 3246 3069
piR-mmu-49419184	XM_017036014.1	513	-107.81	175	-38.17	110617	33	8664	3012 3246 3069
piR-mmu-50609515	XM_017031447.1	496	-93.64	167	-32.13	106050	33	7216	4666 1197 4451
piR-xtr-1913582	XM_008319572.2	480	-92.89	163	-31.77	9676	33	1962	1133 1397 278
piR-xtr-1913582	XM_017036909.1	480	-92.89	163	-31.77	30584	33	1947	1118 1382 278
piR-mmu-49449414	XM_017034517.1	331	-78.46	171	-41.49	149584	33	6245	2567 686
piR-xtr-1913582	XM_008321828.1	339	-75.2	175	-40.54	11443	33	5068	2462 2168
piR-mmu-49419184	XM_008321828.1	339	-72.12	175	-39	92371	33	5068	2462 2168
piR-mmu-49449414	XM_017043177.1	337	-71.56	177	-36.2	158244	33	7917	4939 4762
piR-mmu-49419184	XM_017035697.1	335	-70.42	171	-38.19	110300	33	16148	10611 1374
piR-xtr-1913582	XM_017035697.1	335	-68.67	171	-35.15	29372	33	16148	10611 1374
piR-xtr-1913582	XM_008317876.2	352	-68.56	187	-34.46	8394	33	3948	3385 874
piR-xtr-3408039	XM_017034517.1	327	-68.17	166	-37.98	109120	33	6245	2566 5078
piR-mmu-50609515	XM_017034517.1	327	-68.16	166	-37.98	109120	33	6245	2566 5078
piR-xtr-3408039	XM_008327304.2	330	-67.81	174	-33.95	96582	33	2085	1341 1863
piR-mmu-50609515	XM_008327304.2	330	-67.61	174	-33.86	96582	33	2085	1341 1863
piR-xtr-1913582	XM_008310418.2	315	-66.26	162	-35.53	2681	33	4124	240 1828
piR-mmu-49419184	NM_001294221.1	328	-66.07	168	-34.33	80966	33	2441	950 1108
piR-xtr-1913582	XM_017034385.1	328	-65.98	167	-35.63	28060	33	9080	8034 3751
piR-mmu-49419184	XM_008317876.2	352	-65.73	187	-33.17	89322	33	3948	3385 874
piR-mmu-49419184	XM_008310418.2	315	-64.8	162	-34.24	83609	33	4124	240 1828
piR-mmu-49419184	XM_008319572.2	324	-64.5	163	-34.02	90604	33	1962	1133 1397
piR-mmu-49419184	XM_017036909.1	324	-64.5	163	-34.02	111512	33	1947	1118 1382
piR-mmu-49449414	XM_017038119.1	337	-64.39	174	-33.53	153186	33	5772	5550 1217
piR-xtr-3408039	XM_017031878.1	343	-63.38	174	-33.25	106481	33	13763	12058 7708
piR-mmu-50609515	XM_017031878.1	343	-63.18	174	-33.05	106481	33	13763	12058 7708
piR-xtr-1913582	XM_017031878.1	311	-62.97	161	-32.29	25553	33	13763	2110 2643
piR-xtr-3408039	XM_017031447.1	332	-62.61	167	-32.13	106050	33	7216	4666 1197
piR-mmu-49449414	XM_017035463.1	318	-61.1	160	-30.61	150530	33	5880	5570 3121
piR-xtr-3408039	XM_017034288.1	194	-46.46	194	-46.46	108891	33	1692	998
piR-mmu-50609515	XM_017034288.1	194	-46.26	194	-46.26	108891	33	1692	998
piR-mmu-50777666	XM_017041745.1	188	-44.65	188	-44.65	156812	33	10446	2799
piR-xtr-1913582	XM_017036248.1	183	-44.14	183	-44.14	29923	33	4398	3003
piR-mmu-49419184	XM_017036248.1	183	-42.85	183	-42.85	110851	33	4398	3003
piR-mmu-29556980	XM_017043177.1	190	-41.32	190	-41.32	117780	30	7917	6026
piR-mmu-50609515	XM_017035356.1	177	-41.12	177	-41.12	109959	33	5008	2584
piR-gga-137534	XM_017043177.1	185	-40.84	185	-40.84	36852	30	7917	6026
piR-xtr-3408039	XM_017041282.1	193	-40.72	193	-40.72	115885	33	6480	1195
piR-mmu-50609515	XM_017041282.1	193	-40.55	193	-40.55	115885	33	6480	1195
piR-mmu-50777666	XM_017039177.1	176	-39.88	176	-39.88	154244	33	7770	295
piR-mmu-49449414	XM_008334053.2	174	-39.45	174	-39.45	142166	33	2233	557
piR-mmu-49419184	XM_017034288.1	167	-39.38	167	-39.38	108891	33	1692	631
piR-xtr-3408039	XM_017035356.1	177	-39.37	177	-39.37	109959	33	5008	2584
piR-mmu-49419184	XM_008310252.2	177	-39.29	177	-39.29	83482	33	2060	1370
piR-xtr-1913582	XM_017034288.1	167	-39.1	167	-39.1	27963	33	1692	631
piR-xtr-1913582	XM_008310252.2	177	-39.01	177	-39.01	2554	33	2060	1370
piR-mmu-49419184	XM_017042687.1	180	-38.77	180	-38.77	117290	33	4460	3878
piR-mmu-49419184	XM_017043196.1	180	-38.77	180	-38.77	117799	33	7552	3717
piR-mmu-49449414	XM_017034134.1	164	-38.69	164	-38.69	149201	33	1137	149
piR-mmu-49419184	XM_017043177.1	164	-38.08	164	-38.08	117780	33	7917	6509
piR-mmu-50609515	XM_008315890.2	175	-37.94	175	-37.94	87790	33	6818	3798
piR-xtr-3408039	XM_008315890.2	175	-37.94	175	-37.94	87790	33	6818	3798
piR-mmu-49449414	XM_008322747.2	163	-37.89	163	-37.89	133558	33	2637	1320
piR-mmu-29556980	XM_017042774.1	187	-37.65	187	-37.65	117377	30	5985	4216
piR-mmu-29556810	XM_017037822.1	178	-37.18	178	-37.18	71961	30	6866	2055
piR-mmu-29556810	XM_017037823.1	178	-37.18	178	-37.18	71962	30	5521	2055
piR-mmu-49449414	XM_017036724.1	176	-37.17	176	-37.17	151791	33	9820	7727
piR-gga-137534	XM_017042774.1	182	-37.17	182	-37.17	36449	30	5985	4216
piR-mmu-30332589	XM_008327354.2	176	-36.93	176	-36.93	56161	29	7877	6077
piR-mmu-32032911	XM_008318138.2	190	-36.92	190	-36.92	129965	29	5264	2295
piR-mmu-50609515	XM_008319817.1	169	-36.69	169	-36.69	90792	33	997	423
piR-xtr-3408039	XM_008319817.1	169	-36.69	169	-36.69	90792	33	997	423
piR-xtr-1913582	XM_008329378.2	172	-36.67	172	-36.67	17241	33	6889	968
piR-xtr-1913582	XM_008316515.2	166	-36.65	166	-36.65	7312	33	1715	752
piR-mmu-50609515	XM_008335592.2	170	-36.39	170	-36.39	102820	33	3697	1871
piR-xtr-3408039	XM_008330794.1	164	-36.31	164	-36.31	99257	33	864	22
piR-xtr-3408039	XM_017040975.1	172	-36.2	172	-36.2	115578	33	3633	2278
piR-mmu-50609515	XM_008330794.1	164	-36.11	164	-36.11	99257	33	864	22
piR-xtr-1913582	XM_008332625.2	164	-36.11	164	-36.11	19709	33	5997	294
piR-xtr-3408039	XM_008334053.2	169	-36.07	169	-36.07	101702	33	2233	556
piR-mmu-49449414	XM_008330133.2	177	-36.04	177	-36.04	139228	33	3781	2621
piR-mmu-50609515	XM_017040975.1	172	-36	172	-36	115578	33	3633	2278
piR-mmu-50609515	XM_008334053.2	169	-35.94	169	-35.94	101702	33	2233	556
piR-xtr-1913582	XM_017041966.1	162	-35.86	162	-35.86	35641	33	3796	1595
piR-mmu-32032911	XM_017035697.1	160	-35.84	160	-35.84	150764	29	16148	3828
piR-xtr-1913582	XM_017042687.1	180	-35.73	180	-35.73	36362	33	4460	3878
piR-xtr-1913582	XM_017043196.1	180	-35.73	180	-35.73	36871	33	7552	3717
piR-mmu-30478941	XM_017043177.1	175	-35.72	175	-35.72	158244	27	7917	6029
piR-mmu-49449414	XM_017031447.1	170	-35.64	170	-35.64	146514	33	7216	1198
piR-xtr-1913582	NM_001294221.1	168	-35.62	168	-35.62	38	33	2441	950
piR-mmu-49419184	XM_008327303.2	179	-35.55	179	-35.55	96581	33	4386	2653
piR-mmu-49419184	XM_017039361.1	179	-35.55	179	-35.55	113964	33	5448	3679
piR-xtr-3408039	XM_008316092.2	167	-35.39	167	-35.39	87942	33	1460	1168
piR-mmu-49419184	XM_008316625.2	165	-35.38	165	-35.38	88322	33	2319	336
piR-xtr-1913582	XM_008327303.2	179	-35.27	179	-35.27	15653	33	4386	2653
piR-xtr-1913582	XM_017039361.1	179	-35.27	179	-35.27	33036	33	5448	3679
piR-mmu-49419184	XM_008315892.1	161	-35.26	161	-35.26	87791	33	1272	792
piR-mmu-29556806	XM_008319572.2	179	-35.26	179	-35.26	9676	30	1962	1156
piR-mmu-29556806	XM_017036909.1	179	-35.26	179	-35.26	30584	30	1947	1141
piR-mmu-50216164	XM_017041925.1	165	-35.25	165	-35.25	35600	33	2855	959
piR-mmu-50216164	XR_001761648.1	165	-35.25	165	-35.25	38865	33	1286	963
piR-mmu-32032911	XM_008326749.2	167	-35.22	167	-35.22	136637	29	2600	1792
piR-mmu-50609515	XM_008316092.2	167	-35.19	167	-35.19	87942	33	1460	1168
piR-mmu-49419184	XM_008329378.2	172	-35.13	172	-35.13	98169	33	6889	968
piR-mmu-49419184	XM_008316515.2	166	-35.11	166	-35.11	88240	33	1715	752
piR-xtr-1913582	XM_017043177.1	164	-35.04	164	-35.04	36852	33	7917	6509
piR-xtr-3911354	XM_008328020.2	176	-35.02	176	-35.02	178060	33	8020	992

## Sheet: 53 targetgenes related methyl
NM_001294221.1
XM_008310252.2
XM_008310418.2
XM_008315890.2
XM_008315892.1
XM_008316092.2
XM_008316515.2
XM_008316625.2
XM_008317876.2
XM_008318138.2
XM_008319572.2
XM_008319817.1
XM_008321828.1
XM_008322747.2
XM_008326749.2
XM_008327303.2
XM_008327304.2
XM_008327354.2
XM_008328020.2
XM_008329378.2
XM_008330133.2
XM_008330794.1
XM_008332625.2
XM_008334053.2
XM_008335592.2
XM_017031447.1
XM_017031878.1
XM_017034134.1
XM_017034288.1
XM_017034385.1
XM_017034517.1
XM_017035356.1
XM_017035463.1
XM_017035697.1
XM_017036014.1
XM_017036248.1
XM_017036724.1
XM_017036909.1
XM_017037822.1
XM_017037823.1
XM_017038119.1
XM_017039177.1
XM_017039361.1
XM_017040975.1
XM_017041282.1
XM_017041745.1
XM_017041925.1
XM_017041966.1
XM_017042687.1
XM_017042774.1
XM_017043177.1
XM_017043196.1
XR_001761648.1

## Sheet:  methylation GO enrich（44piRNA）
id	term	category	ListHits	ListTotal	PopHits	PopTotal	pval	padj	Enrichment_score	Transcript
GO:0070989	oxidative demethylation	biological_process	1	2331	1	16739	0	0	7.18104	XM_008316515.2
GO:1990983	tRNA demethylation	biological_process	1	2331	1	16739	0	0	7.18104	XM_008316515.2
GO:1900114	positive regulation of histone H3-K9 trimethylation	biological_process	1	2331	1	16739	0	0	7.18104	XM_008317876.2
GO:1905643	positive regulation of DNA methylation	biological_process	1	2331	1	16739	0	0	7.18104	XM_008317876.2
GO:0044648	histone H3-K4 dimethylation	biological_process	1	2331	1	16739	0	0	7.18104	XM_017031878.1
GO:0000414	regulation of histone H3-K36 methylation	biological_process	2	2331	2	16739	0	0	7.18104	XM_017039177.1;XM_017041745.1
GO:0016571	histone methylation	biological_process	7	2331	17	16739	0.00104928	0.007787	2.9569	XM_008317876.2;XM_017041282.1;XM_008335592.2;XM_017039177.1;XM_017041745.1;XM_017042687.1;XM_017043196.1
GO:0061086	negative regulation of histone H3-K27 methylation	biological_process	3	2331	5	16739	0.00166741	0.0116229	4.30862	XM_017041925.1;XM_008332625.2;XR_001761648.1
GO:0044727	DNA demethylation of male pronucleus	biological_process	2	2331	3	16739	0.00269747	0.0162832	4.78736	XM_017043177.1;XM_017042774.1
GO:0080111	DNA demethylation	biological_process	5	2331	12	16739	0.00314938	0.0187566	2.9921	XM_008316092.2;XM_008316515.2;XM_008327304.2;XM_017043177.1;XM_017042774.1
GO:0080182	histone H3-K4 trimethylation	biological_process	5	2331	14	16739	0.00798405	0.0415369	2.56466	XM_017039361.1;XM_008327303.2;XM_017043177.1;XM_017031878.1;XM_017042774.1
GO:0097676	histone H3-K36 dimethylation	biological_process	2	2331	4	16739	0.00966422	0.0440617	3.59052	XM_017037823.1;XM_017037822.1
GO:0034770	histone H4-K20 methylation	biological_process	1	2331	2	16739	0.019385	0.0581876	3.59052	XM_008310418.2
GO:0031061	negative regulation of histone methylation	biological_process	1	2331	2	16739	0.019385	0.0581876	3.59052	XM_008317876.2
GO:0035574	histone H4-K20 demethylation	biological_process	1	2331	2	16739	0.019385	0.0581876	3.59052	XM_008318138.2
GO:0000453	enzyme-directed rRNA 2'-O-methylation	biological_process	1	2331	2	16739	0.019385	0.0581876	3.59052	XM_008321828.1
GO:1900112	regulation of histone H3-K9 trimethylation	biological_process	1	2331	2	16739	0.019385	0.0581876	3.59052	XM_008327354.2
GO:0031060	regulation of histone methylation	biological_process	1	2331	2	16739	0.019385	0.0581876	3.59052	XM_017041925.1
GO:0061087	positive regulation of histone H3-K27 methylation	biological_process	2	2331	5	16739	0.0216594	0.0617095	2.87242	XM_017039361.1;XM_008327303.2
GO:0051572	negative regulation of histone H3-K4 methylation	biological_process	2	2331	5	16739	0.0216594	0.0617095	2.87242	XM_017041925.1;XR_001761648.1
GO:0080009	mRNA methylation	biological_process	3	2331	9	16739	0.0263913	0.0728859	2.39368	XM_008310252.2;XM_008315892.1;XM_017038119.1
GO:0033169	histone H3-K9 demethylation	biological_process	3	2331	9	16739	0.0263913	0.0728859	2.39368	XM_017034385.1;XM_017035463.1;XM_008318138.2
GO:0071557	histone H3-K27 demethylation	biological_process	2	2331	6	16739	0.0388702	0.0995254	2.39368	XM_008318138.2;XM_017031447.1
GO:0051569	regulation of histone H3-K4 methylation	biological_process	2	2331	6	16739	0.0388702	0.0995254	2.39368	XM_008330794.1;XM_008334053.2
GO:0070544	histone H3-K36 demethylation	biological_process	3	2331	10	16739	0.0392256	0.0995254	2.15431	XM_017035463.1;XM_017035356.1;XM_008318138.2
GO:0035552	oxidative single-stranded DNA demethylation	biological_process	1	2331	3	16739	0.05276	0.112322	2.39368	XM_008316515.2
GO:0035553	oxidative single-stranded RNA demethylation	biological_process	1	2331	3	16739	0.05276	0.112322	2.39368	XM_008316625.2
GO:0018125	peptidyl-cysteine methylation	biological_process	1	2331	3	16739	0.05276	0.112322	2.39368	XM_008326749.2
GO:0098532	histone H3-K27 trimethylation	biological_process	1	2331	3	16739	0.05276	0.112322	2.39368	XM_017036724.1
GO:0035511	oxidative DNA demethylation	biological_process	1	2331	3	16739	0.05276	0.112322	2.39368	XM_017042774.1
GO:0034773	histone H4-K20 trimethylation	biological_process	2	2331	7	16739	0.0610947	0.124228	2.05173	XM_008310418.2;XM_008329378.2
GO:0034720	histone H3-K4 demethylation	biological_process	2	2331	7	16739	0.0610947	0.124228	2.05173	XM_008315890.2;XM_017040975.1
GO:0044030	regulation of DNA methylation	biological_process	3	2331	12	16739	0.0736944	0.147161	1.79526	XM_008317876.2;XM_008319817.1;XM_017040975.1
GO:0006306	DNA methylation	biological_process	5	2331	22	16739	0.0748173	0.148819	1.63205	XM_017036248.1;XM_008335592.2;XM_017031878.1;XM_017034517.1;XM_017036014.1
GO:0051568	histone H3-K4 methylation	biological_process	4	2331	17	16739	0.0762968	0.151177	1.68966	XM_017034134.1;XM_017037822.1;XM_017031878.1;XM_017035697.1
GO:0031062	positive regulation of histone methylation	biological_process	2	2331	8	16739	0.0878799	0.164784	1.79526	XM_008319572.2;XM_017036909.1
GO:1900113	negative regulation of histone H3-K9 trimethylation	biological_process	1	2331	4	16739	0.0958557	0.164784	1.79526	XM_017035463.1
GO:0051573	negative regulation of histone H3-K9 methylation	biological_process	1	2331	4	16739	0.0958557	0.164784	1.79526	XM_017036248.1
GO:0070475	rRNA base methylation	biological_process	1	2331	5	16739	0.14532	0.22	1.43621	XM_008322747.2
GO:0051574	positive regulation of histone H3-K9 methylation	biological_process	1	2331	5	16739	0.14532	0.22	1.43621	XM_008328020.2
GO:0051571	positive regulation of histone H3-K4 methylation	biological_process	2	2331	10	16739	0.152652	0.226906	1.43621	XM_017036248.1;XM_017031878.1
GO:0018026	peptidyl-lysine monomethylation	biological_process	2	2331	11	16739	0.189268	0.271796	1.30564	XM_008335592.2;XM_017031878.1
GO:0010216	maintenance of DNA methylation	biological_process	1	2331	6	16739	0.198545	0.27263	1.19684	XM_008330133.2
GO:0001510	RNA methylation	biological_process	1	2331	6	16739	0.198545	0.27263	1.19684	XM_017041966.1
GO:0018027	peptidyl-lysine dimethylation	biological_process	1	2331	7	16739	0.253525	0.325575	1.02586	XM_008335592.2
GO:0043046	DNA methylation involved in gamete generation	biological_process	2	2331	16	16739	0.389113	0.45317	0.89763	NM_001294221.1;XM_017040975.1
GO:0032259	methylation	biological_process	1	2331	10	16739	0.41566	0.475145	0.718104	XM_017034288.1
GO:0030488	tRNA methylation	biological_process	1	2331	17	16739	0.707103	0.733379	0.422414	XM_008321828.1
