# Supplementary material for: Identification and application of piwi-interacting RNAs from seminal plasma exosomes in Cynoglossus semilaevis
Source: BMC Genomics. 2020 Apr 15;21:302. doi: 10.1186/s12864-020-6660-7 (PMC7158113; doi:10.1186/s12864-020-6660-7)
Supplement: Supplementary file 9 — Additional file 9. List of 16 target genes related to transposition, especially heterochromatin formation identified together with their 10 interacting piRNAs. [file 12864_2020_6660_MOESM9_ESM.xlsx]

## Sheet:  10 piRNAs infor.
piRNA_id	Sample_ZW.counts	Sample_ZW.TPM	Sample_ZZ.counts	Sample_ZZ.TPM	foldChange(ZZ/ZW)	log2FoldChange	pval	padj	up_down	Sequence	Length
piR-xtr-1913582	55369	3264.32	0	0.001	3.06e-07	-21.6384	0	0	Down	TCCCTGGTGGTCTAGTGGTTAGGATTCGGCGCT	33
piR-mmu-49449414	9501	560.139	0	0.001	1.79e-06	-19.0954	0	0	Down	CTCCCTGTGGTCTAGTGGTTAGGATTCGGCGCT	33
piR-mmu-50216164	7174	422.949	0	0.001	2.36e-06	-18.6901	0	0	Down	GCATTGGTGGTTCAGTGGTAGAATTCTCTCCTT	33
piR-mmu-5797439	282041	16628	2	0.131637	7.92e-06	-16.9467	0	0	Down	GGCATTGGTGGTTCAGTGGTAGAATTCTCGCC	32
piR-mmu-49007085	8156	480.844	3	0.197455	0.000410643	-11.2498	0	0	Down	GCATTGGTGGTTCAGTGGTAGAATTCTCGCCCG	33
piR-xtr-3408039	145877	8600.3	481	31.6586	0.00368111	-8.08564	0	0	Down	TCCCTGTGGTCTAGTGGTTAGGATTCGGCGCTT	33
piR-mmu-49419184	17589	1036.97	63	4.14656	0.00399871	-7.96625	0	0	Down	GCCCTGGTGGTCTAGTGGTTAGGATTCGGCGCT	33
piR-mmu-50609515	869	51.2326	257057	16919.1	330.24	8.36737	0	0	Up	TCCCTGTGGTCTAGTGGTTAGGATTCGGCGCTC	33
piR-mmu-30332589	64	3.77317	35155	2313.84	613.236	9.2603	0	0	Up	CCCGGGTTCGTTTCCCGGCCAATGCACCA	29
piR-mmu-29556806	1	0.0589558	6891	453.554	7693.12	12.9094	0	0	Up	GGCTTGGTCTAGGGGTATGATTCTCCCTTC	30

## Sheet: 10 piRNAs of 16 targetgenes
piRNA_id	Transcript	Total score	Total energy	Max score	Max energy	Strand	piRNAlength	Transcript length	Postion
piR-mmu-29556806	XM_008330946.2	174	-37.45	174	-37.45	18419	30	2959	2065
piR-mmu-30332589	XM_008327354.2	176	-36.93	176	-36.93	56161	29	7877	6077
piR-mmu-49007085	XM_017039704.1	323	-63.51	163	-32.24	154771	33	4029	2863 600
piR-mmu-49419184	XM_017036014.1	513	-107.81	175	-38.17	110617	33	8664	3012 3246 3069
piR-mmu-49419184	XM_008334689.2	339	-69.45	170	-35.63	102188	33	8102	3025 3998
piR-mmu-49419184	XM_008317876.2	352	-65.73	187	-33.17	89322	33	3948	3385 874
piR-mmu-49419184	XM_017040224.1	328	-64.72	164	-33.09	114827	33	11189	2533 5160
piR-mmu-49419184	XM_017038108.1	174	-36.91	174	-36.91	112711	33	4389	2249
piR-mmu-49449414	XM_017035463.1	318	-61.1	160	-30.61	150530	33	5880	5570 3121
piR-mmu-49449414	XM_017036724.1	176	-37.17	176	-37.17	151791	33	9820	7727
piR-mmu-49449414	XM_017031394.1	165	-37.03	165	-37.03	146461	33	3173	1965
piR-mmu-50216164	XM_017041925.1	165	-35.25	165	-35.25	35600	33	2855	959
piR-mmu-50216164	XR_001761648.1	165	-35.25	165	-35.25	38865	33	1286	963
piR-mmu-50609515	XM_008319044.2	327	-60.82	168	-30.81	90225	33	3583	818 1836
piR-mmu-50609515	XM_017041282.1	193	-40.55	193	-40.55	115885	33	6480	1195
piR-mmu-50609515	XM_017040224.1	176	-39.65	176	-39.65	114827	33	11189	2857
piR-mmu-50609515	XM_008324207.2	168	-37.49	168	-37.49	94232	33	981	52
piR-mmu-5797439	XM_017039704.1	168	-35.55	168	-35.55	195235	32	4029	2865
piR-xtr-1913582	XM_017036014.1	513	-110.11	175	-39.46	29689	33	8664	3012 3246 3069
piR-xtr-1913582	XM_008334689.2	510	-93.61	171	-32.59	21260	33	8102	2919 3025 3998
piR-xtr-1913582	XM_008317876.2	352	-68.56	187	-34.46	8394	33	3948	3385 874
piR-xtr-1913582	XM_017040224.1	328	-65.98	164	-33.17	33899	33	11189	2533 5160
piR-xtr-1913582	XM_017038108.1	174	-38.2	174	-38.2	31783	33	4389	2249
piR-xtr-3408039	XM_017041282.1	193	-40.72	193	-40.72	115885	33	6480	1195
piR-xtr-3408039	XM_017040224.1	176	-39.85	176	-39.85	114827	33	11189	2857

## Sheet: 16target genes (transposition)
XM_008317876.2
XM_008319044.2
XM_008324207.2
XM_008327354.2
XM_008330946.2
XM_008334689.2
XM_017031394.1
XM_017035463.1
XM_017036014.1
XM_017036724.1
XM_017038108.1
XM_017039704.1
XM_017040224.1
XM_017041282.1
XM_017041925.1
XR_001761648.1

## Sheet: transposition relateGO(44piRNA）
id	term	category	ListHits	ListTotal	PopHits	PopTotal	pval	padj	Enrichment_score	Gene
GO:0031933	telomeric heterochromatin	cellular_component	1	2331	2	16739	0.019385	0.0581876	3.59052	XM_008327354.2
GO:0031453	positive regulation of heterochromatin assembly	biological_process	1	2331	2	16739	0.019385	0.0581876	3.59052	XM_008334689.2
GO:0031507	heterochromatin assembly	biological_process	2	2331	6	16739	0.0388702	0.0995254	2.39368	XM_017038108.1;XM_017040224.1
GO:0005721	pericentric heterochromatin	cellular_component	3	2331	10	16739	0.0392256	0.0995254	2.15431	XM_017035463.1;XM_017041925.1;XR_001761648.1
GO:0033553	rDNA heterochromatin	cellular_component	1	2331	4	16739	0.0958557	0.164784	1.79526	XM_017036014.1
GO:0000792	heterochromatin	cellular_component	4	2331	24	16739	0.235204	0.311664	1.19684	XM_008317876.2;XM_008319044.2;XM_008330946.2;XM_017036724.1
GO:0005720	nuclear heterochromatin	cellular_component	2	2331	21	16739	0.575762	0.616102	0.683908	XM_017031394.1;XM_017041282.1
GO:0017025	TBP-class protein binding	molecular_function	2	2331	21	16739	0.575762	0.616102	0.683908	XM_008324207.2;XM_017039704.1
