# Supplementary material for: Identification and application of piwi-interacting RNAs from seminal plasma exosomes in Cynoglossus semilaevis
Source: BMC Genomics. 2020 Apr 15;21:302. doi: 10.1186/s12864-020-6660-7 (PMC7158113; doi:10.1186/s12864-020-6660-7)
Supplement: Supplementary file 10 — Additional file 10. The RT-qPCR datas of the expressions of all six piRNA markers [file 12864_2020_6660_MOESM10_ESM.xls]

## Sheet: Sheet1
piR-mmu-6643660													piR-mmu-6643660
Sample Name	2-ΔΔCT	SD											Sample Name	2-ΔΔCT	SD
ZZ-3	0.158969	0.0150106											ZZ	0.588395	0.0401483
ZZ-6	0.219163	0.00651994											ZW	0.161101	0.012769
ZZ-7	0.305123	0.00855383
ZZ-2	0.3698	0.0113344
ZZ-8	0.475167	0.022571
ZZ-1	0.591231	0.0102903
ZZ-9	0.709453	0.022733
ZZ-4	0.748041	0.0719698
ZZ-10	1	0.149549
ZZ-5	1.30701	0.082951
ZW-6	0.0431335	0.00199619
ZW-2	0.0504559	0.000699518
ZW-7	0.0721022	0.00183451
ZW-10	0.0938095	0.00586928
ZW-9	0.0970009	0.00591011
ZW-4	0.115847	0.00204235
ZW-8	0.218267	0.00376491
ZW-5	0.251779	0.0528907
ZW-3	0.305285	0.0106037
ZW-1	0.363329	0.0420782
piR-xtr-979116													piR-xtr-979116
Sample Name	2-ΔΔCT	SD											Sample Name	2-ΔΔCT	SD
ZZ-3	0.239798	0.0424404											ZZ	0.50489	0.0414689
ZZ-4	0.292548	0.0192609											ZW	0.15309	0.00773367
ZZ-5	0.310543	0.0273039
ZZ-6	0.354753	0.0183056
ZZ-2	0.379734	0.00982809
ZZ-7	0.442757	0.046184
ZZ-8	0.470716	0.0162275
ZZ-9	0.607754	0.0703125
ZZ-1	0.950294	0.0937499
ZZ-10	1	0.0710761
ZW-4	0.0882569	0.00190542
ZW-5	0.0885309	0.00134979
ZW-2	0.101315	0.00623087
ZW-6	0.122844	0.00467832
ZW-10	0.127116	0.00166652
ZW-7	0.135935	0.00390777
ZW-8	0.161705	0.00621712
ZW-3	0.167358	0.0174383
ZW-9	0.176277	0.00917249
ZW-1	0.361564	0.0247701
piR-mmu-32360528													piR-mmu-32360528
Sample Name	2-ΔΔCT	SD											Sample Name	2-ΔΔCT	SD
ZZ-3	0.205484	0.023695											ZZ	0.694001	0.0442443
ZZ-6	0.26958	0.0090524											ZW	0.189189	0.0118152
ZZ-7	0.350402	0.016109
ZZ-2	0.438014	0.0617794
ZZ-8	0.569507	0.0187861
ZZ-1	0.720861	0.0211404
ZZ-9	0.780787	0.014663
ZZ-4	0.891498	0.0631088
ZZ-10	1	0.0853038
ZZ-5	1.71387	0.128805
ZW-6	0.0482355	0.00301207
ZW-2	0.0616697	0.00214277
ZW-7	0.0829981	0.00867494
ZW-10	0.107651	0.01394
ZW-9	0.110617	0.00382469
ZW-4	0.135733	0.00273463
ZW-8	0.263792	0.00480885
ZW-5	0.313482	0.0505997
ZW-3	0.362783	0.0125226
ZW-1	0.404927	0.0158916
piR-mmu-29271668													piR-mmu-29271668
Sample Name	2-ΔΔCT	SD											Sample Name	2-ΔΔCT	SD
ZZ-3	0.197884	0.00705235											ZZ	0.605769	0.0843216
ZZ-6	0.311371	0.0329585											ZW	0.117224	0.0102861
ZZ-7	0.376083	0.10985
ZZ-8	0.394059	0.0313375
ZZ-2	0.507645	0.0939199
ZZ-1	0.649833	0.0912669
ZZ-9	0.675479	0.0551625
ZZ-4	0.68383	0.106939
ZZ-10	1	0.18104
ZZ-5	1.2615	0.133689
ZW-10	0.00036192	2.24585e-05
ZW-6	0.0434065	0.00484592
ZW-2	0.0490043	0.00289119
ZW-7	0.0654674	0.00640591
ZW-9	0.0889987	0.00165366
ZW-4	0.0906722	0.00700403
ZW-5	0.174952	0.0251086
ZW-8	0.183705	0.018599
ZW-3	0.208159	0.0222629
ZW-1	0.267516	0.0140676
piR-mmu-72274													piR-mmu-72274
Sample Name	2-ΔΔCT	SD											Sample Name	2-ΔΔCT	SD
ZZ-3	0.223963	0.0115032											ZZ	0.659882	0.0687051
ZZ-6	0.338645	0.0526787											ZW	0.146276	0.00716011
ZZ-7	0.346311	0.0827899
ZZ-8	0.40675	0.0320789
ZZ-2	0.547115	0.0225538
ZZ-1	0.725524	0.11397
ZZ-4	0.782763	0.0255188
ZZ-9	0.846765	0.0708954
ZZ-10	1	0.0807829
ZZ-5	1.38098	0.19428
ZW-6	0.0502578	0.00191779
ZW-2	0.0557875	0.00411149
ZW-7	0.0774718	0.00211511
ZW-9	0.0946125	0.00395425
ZW-4	0.0959849	0.00501454
ZW-10	0.108547	0.0180049
ZW-8	0.193951	0.0142529
ZW-3	0.231978	0.00611845
ZW-5	0.232947	0.00464602
ZW-1	0.321227	0.0114656
piR-mmu-31018127													piR-mmu-31018127
Sample Name	2-ΔΔCT	SD											Sample Name	2-ΔΔCT	SD
ZZ-3	0.184141	0.00779599											ZZ	0.640682	0.0562351
ZZ-6	0.285834	0.0386116											ZW	0.145442	0.0164603
ZZ-7	0.351778	0.0222164
ZZ-8	0.413703	0.0449547
ZZ-2	0.558761	0.0559799
ZZ-4	0.698095	0.0611578
ZZ-1	0.794033	0.0450407
ZZ-9	0.952281	0.162335
ZZ-10	1	0.0933307
ZZ-5	1.16819	0.0309275
ZW-6	0.0505707	0.00335957
ZW-2	0.057893	0.00366111
ZW-10	0.0779102	0.00995101
ZW-7	0.0927607	0.00607103
ZW-4	0.102464	0.0058623
ZW-9	0.104681	0.0147798
ZW-5	0.180787	0.0162153
ZW-8	0.190655	0.0247931
ZW-3	0.247219	0.0249734
ZW-1	0.349475	0.054936
